# Supplementary material for: Next-Generation Mapping of the ACINUS-Mediated Alternative Splicing Machinery and Its Regulation by O-glycosylation in Arabidopsis
Source: bioRxiv. 2025 Sep 19:2025.01.04.631329. Preprint. [Version 3] doi: 10.1101/2025.01.04.631329 (PMC11974692; doi:10.1101/2025.01.04.631329)
Supplement: Supplement 1 [file media-1.xlsx]

## Sheet: 0 content
Sheet #	description	Details
Sheet 0	content summary
Sheet 1	data mining library Resource
Sheet 2	QC of WT, acinus pinin, spy-4, shSEC RNAi spy-4 (DMSO), shSEC RNAi spy-4 (Dex)
Sheet 3	Summary of altered IR in acinus pinin mutant
Sheet 4	Summary of altered IR in skip mutant
Sheet 5	Summary of altered IR in mac3a mac3b mutant
Sheet 6	Summary of altered IR in prp18a mutant
Sheet 7	Summary of altered IR in prp4ka mutant
Sheet 8	Summary of altered IR in luc7aluc7bluc7rl
Sheet 9	Summary of altered IR in sac3a mutant
Sheet 10	Summary of altered IR in xrn3 mutant
Sheet 11	Summary of altered IR in spy-4
Sheet 12	Summary of altered IR in shSEC RNAi spy-4 (DMSO), compared to WT
Sheet 13	Summary of altered IR in shSEC RNAi spy-4 (Dex), compared to WT
Sheet 14	Summary of changed transcript in acinus pinin mutant
Sheet 15	Summary of changed transcript in spy-4 mutant
Sheet 16	Summary of changed transcrpt in shSEC RNAi spy4 (DMSO), compared to WT
Sheet 17	Summary of changed transcript in shSEC RNAi spy4 (Dex) compared to WT
Sheet 18	Numbers used for Figure 6 and 7, and supplemental Figure S6

## Sheet: 1 data mining
Mutant	Bio Project	WT	mut
xrn3-8	PRJNA377231	SRR5295840;SRR5295841;SRR5295842	SRR5295843;SRR5295844;SRR5295845
mac3A3B	PRJNA374393	SRR5274642;SRR5274641;SRR5274640	SRR5274639;SRR5274638;SRR5274637
skip	PRJNA374393	SRR5274642;SRR5274641;SRR5274640	SRR5274636;SRR5274635;SRR5274634
prp4ka	PRJNA401366	SRR6027929;SRR6027928;SRR6027931	SRR6027930;SRR6027933;SRR6027932
sac3a	PRJNA401366	SRR6027929;SRR6027928;SRR6027931	SRR6027935;SRR6027934;SRR6027937
prp18a	PRJNA412787	SRR6124014;SRR6124015;SRR6124012;SRR6816701;SRR6816702;SRR6816700	SRR6124013;SRR6124010;SRR6124011;SRR6124008;SRR6124009;SRR6124016
luc7 triple	PRJNA386184	SRR5526776;SRR5526777;SRR5526778	SRR5526779;SRR5526780,SRR5526781

## Sheet: 2 read QC
Sample	Number of input reads	Uniquely mapped reads number	Average input read length
Col0_B1	60630653	55511970	298
Col0_C1	56289560	52236238	299
Col0_D1	52777015	48551545	298
Col0_E1	50947333	47066136	298
AP_A1	59402760	55095774	298
AP_B1	61015115	54980747	298
AP_C1	50982199	46237095	298
AP_D1	66037845	61175381	298
DEX_C1	52983274	48069640	298
DEX_D1	72089662	65878301	298
DEX_E1	59031352	52972633	298
DEX_G1	49630161	44160328	297
DMSO_A1	59132560	53634892	298
DMSO_B1	71212736	64414663	298
DMSO_C1	64099257	57884746	297
DMSO_D1	50887149	45427060	297
SPY4_A1	59734481	54772556	297
SPY4_B1	53823771	47920411	297
SPY4_C1	59076773	53762383	298
SPY4_D1	58894068	54181286	298

## Sheet: 4 skip
GeneID	intronNo	intronLength	GeneIso	mut1.IR	mut2.IR	mut3.IR	wt1.IR	wt2.IR	wt3.IR	avg.log.WT	avg.log.mut	mean.mut.int.depth	mean.wt.int.depth	mean.mut.ir	mean.WT.ir	log.avg.diff	log.depth.pvalue	regulation
AT4G13495	3	2621	AT4G13495_3	0.24579	0.262658	0.245493	0.0912857	0.103475	0.110205	-3.30262	-1.99316	58.1721	68.8101	0.251313	0.101655	1.30945	0.000109058	up
AT5G49360	4	1313	AT5G49360_4	0.174788	0.151194	0.160463	0.0135932	0.0136432	0.00997449	-6.34806	-2.62718	26.017	4.51561	0.162148	0.0124036	3.72088	2.10748e-05	up
AT1G48030	1	100	AT1G48030_1	0.700913	0.687623	0.733215	0.135254	0.100494	0.123961	-3.07104	-0.500231	213.5	77.52	0.707251	0.119903	2.57081	3.87041e-05	up
AT2G41430	1	210	AT2G41430_1	0.185877	0.172308	0.1646	0.0258453	0.0358087	0.0314002	-5.02353	-2.5225	166.086	43.8333	0.174261	0.031018	2.50103	6.79413e-05	up
AT2G20670	1	311	AT2G20670_1	0.328194	0.340232	0.333765	0.0946668	0.106824	0.0983615	-3.32449	-1.58196	203.364	59.8628	0.334064	0.0999507	1.74253	5.32806e-06	up
AT2G20670	2	114	AT2G20670_2	0.248497	0.236081	0.268918	0.00964821	0.00674211	0.005017	-7.18236	-1.99537	152.535	4.28947	0.251165	0.00713577	5.18699	4.8702e-05	up
AT1G44446	2	76	AT1G44446_2	0.310083	0.324893	0.314112	0.0413598	0.0336596	0.0469359	-4.63388	-1.66063	232.504	29.1798	0.316363	0.0406518	2.97325	3.00801e-05	up
AT1G64790	60	355	AT1G64790_60	3.68359	5.32687	3.53576	0	0	0.0363438	-9.75429	2.03881	64.6	0.189671	4.18207	0.0121146	11.7931	0.0108506	up
AT1G80920	2	88	AT1G80920_2	0.215827	0.248566	0.27338	0.0410395	0.0408091	0.0510506	-4.50458	-2.03046	109.03	58.4773	0.245924	0.0442997	2.47412	6.9846e-05	up
AT1G69530	1	89	AT1G69530_1	0.203927	0.221787	0.201669	0.00793584	0.00502859	0.00910377	-7.13078	-2.25885	150.146	5.22472	0.209128	0.00735607	4.87193	4.95396e-05	up
AT5G44020	2	548	AT5G44020_2	0.175454	0.171697	0.15035	0.0476577	0.0468818	0.0534318	-4.34404	-2.5955	54.5888	29.5876	0.165834	0.0493238	1.74854	4.41594e-05	up
AT1G01550	2	551	AT1G01550_2	0.210482	0.207062	0.220445	0.0323092	0.036986	0.0464893	-4.71191	-2.23387	68.1688	8.45796	0.212663	0.0385948	2.47805	9.08014e-05	up
AT2G47940	17	65	AT2G47940_17	0.372819	0.336188	0.384234	0.0168432	0.0148997	0.0113325	-6.14122	-1.45869	104	5.50769	0.364413	0.0143585	4.68253	1.26267e-05	up
AT5G22090	1	97	AT5G22090_1	0.835251	0.941052	1.09978	0.102682	0.0918401	0.104855	-3.32734	-0.0700511	129.739	13.0034	0.958695	0.0997923	3.25729	1.47604e-05	up
AT3G26510	4	112	AT3G26510_4	9.68897	6.99983	6.85609	0.806751	0.853698	0.937915	-0.210159	2.95368	115.714	20.3512	7.84829	0.866122	3.16384	5.32511e-05	up
AT4G05050	3	110	AT4G05050_3	1.24065	1.20671	1.10485	0.412001	0.687252	0.549428	-0.894789	0.242007	154.845	13.2121	1.18407	0.54956	1.1368	0.00661303	up
AT5G67420	1	87	AT5G67420_1	1.15149	1.16819	0.992258	0.139521	0.105218	0.143643	-2.96315	0.138855	142.169	16.9425	1.10398	0.129461	3.102	4.36095e-05	up
AT4G35750	2	86	AT4G35750_2	0.260217	0.188782	0.242677	0.0184691	0.00771304	0.0105764	-6.44674	-2.1301	54.1357	5.67829	0.230559	0.0122528	4.31664	0.000395046	up
AT3G63520	6	224	AT3G63520_6	0.205401	0.254906	0.251514	0.0730671	0.0512647	0.0479761	-4.14735	-2.08225	84.8185	28.6116	0.237274	0.057436	2.06511	0.000640998	up
AT2G30520	3	83	AT2G30520_3	0.220486	0.276862	0.277294	0.0408264	0.0418749	0.0257292	-4.82419	-1.96151	166.149	19.7751	0.258214	0.0361435	2.86268	0.000350045	up
AT2G05310	2	65	AT2G05310_2	0.303418	0.306208	0.356494	0.0610921	0.0603646	0.0529876	-4.10708	-1.6387	90.0462	41.1949	0.32204	0.0581481	2.46838	1.60239e-05	up
AT5G49730	7	88	AT5G49730_7	0.339886	0.390296	0.29563	0.0276947	0.0137753	0.0136448	-5.85051	-1.55746	53.0114	5.81061	0.341937	0.0183716	4.29305	0.000275358	up
AT2G37640	1	787	AT2G37640_1	0.35114	0.30753	0.276323	0.0482518	0.091216	0.0548724	-4.00521	-1.68888	28.8302	5.65989	0.311664	0.0647801	2.31632	0.0014725	up
AT3G54500	1	116	AT3G54500_1	0.252167	0.25429	0.317628	0.0411232	0.0370917	0.0615497	-4.45959	-1.87253	59.0431	25.2816	0.274695	0.0465882	2.58706	0.000478237	up
AT3G55170	2	68	AT3G55170_2	0.825358	0.813233	1.04367	0.10679	0.0904909	0.120044	-3.25053	-0.171167	82.25	20.9706	0.894087	0.105775	3.07937	4.97894e-05	up
AT3G06080	3	925	AT3G06080_3	0.204524	0.158962	0.176405	0.0218781	0.0188617	0.0320458	-5.40216	-2.48198	16.9261	3.21622	0.179964	0.0242619	2.92018	0.000311984	up
AT5G64340	3	324	AT5G64340_3	0.355714	0.428189	0.512259	0.0155685	0.0138701	0.0076309	-6.40368	-1.22665	32.4084	1.0535	0.432054	0.0123565	5.17703	0.000125937	up
AT1G80920	1	107	AT1G80920_1	0.17779	0.192387	0.15829	0.0478149	0.0494328	0.0433349	-4.4177	-2.50968	77.9564	61.8785	0.176155	0.0468608	1.90803	4.38611e-05	up
AT2G23600	2	442	AT2G23600_2	0.183122	0.202794	0.195661	0.0610597	0.064027	0.0469775	-4.1369	-2.3682	55.7172	25.8695	0.193859	0.0573547	1.7687	0.000262431	up
AT3G48360	1	342	AT3G48360_1	0.519582	0.474433	0.489254	0.187227	0.236246	0.168137	-2.35702	-1.01721	104.551	46.1676	0.494423	0.197203	1.33981	0.00086494	up
AT5G54940	2	76	AT5G54940_2	1.26351	1.39459	1.29377	0.78191	0.675746	0.713018	-0.469454	0.396285	114.294	23.7237	1.31729	0.723558	0.865739	0.000321304	up
AT2G04039	2	74	AT2G04039_2	0.228679	0.313936	0.269023	0.0057565	0.0170477	0.0150697	-6.45569	-1.89809	45.8153	4.54054	0.270546	0.0126247	4.5576	0.000882959	up
AT5G20250	1	93	AT5G20250_1	0.401112	0.590287	0.47854	0.0320019	0.0289352	0.0379237	-4.9325	-1.04724	41.6308	8.94982	0.489979	0.0329536	3.88525	3.92203e-05	up
AT5G22050	1	429	AT5G22050_1	0.401623	0.427433	0.41918	0.0144306	0.0264968	0.0247321	-5.56341	-1.26556	17.3473	1.53846	0.416079	0.0218865	4.29785	0.000102767	up
AT3G48360	3	204	AT3G48360_3	0.775801	0.729883	0.775047	0.260542	0.264937	0.225078	-2.00273	-0.396049	118.645	41.3644	0.760244	0.250186	1.60668	3.66088e-05	up
AT4G13500	2	64	AT4G13500_2	0.256981	0.259122	0.263695	0.0333989	0.0122167	0.0304749	-5.43177	-1.94387	68.7812	12.0521	0.259933	0.0253635	3.48789	0.00166724	up
AT2G39010	1	505	AT2G39010_1	0.208446	0.166669	0.204708	0.0587331	0.0532822	0.0496905	-4.21692	-2.37852	42.437	11.5762	0.193274	0.053902	1.8384	0.000124014	up
AT4G27700	1	74	AT4G27700_1	0.195884	0.198558	0.168169	0.0280791	0.0137522	0.0381132	-5.35071	-2.41877	85.7703	16.3649	0.187537	0.0266482	2.93194	0.00269032	up
AT2G45170	3	392	AT2G45170_3	0.301577	0.307141	0.272736	0.0680995	0.106492	0.0726623	-3.63001	-1.76895	55.983	19.1505	0.293818	0.0824181	1.86106	0.000865813	up
AT4G36850	8	173	AT4G36850_8	0.289023	0.492057	0.437212	0.0805741	0.0866834	0.0528066	-3.80159	-1.33581	37.1965	21.0963	0.406097	0.0733547	2.46578	0.00156705	up
AT2G44920	6	112	AT2G44920_6	0.44159	0.515713	0.554218	0.065242	0.0467789	0.0888385	-3.94957	-0.995352	51.3542	16.003	0.50384	0.0669531	2.95422	0.000483286	up
AT3G48360	4	77	AT3G48360_4	0.549154	0.573129	0.574501	0.0182034	0.000166784	0.00696879	-8.49808	-0.822468	83.3723	1.36364	0.565595	0.00844632	7.67562	0.0205287	up
AT5G09330	4	245	AT5G09330_4	0.821767	0.677324	0.81512	0.0843794	0.176875	0.165245	-2.88783	-0.380066	67.8476	10.3497	0.771403	0.142167	2.50776	0.00206757	up
AT4G38160	1	70	AT4G38160_1	0.516319	0.65311	0.746437	0.0498014	0.102152	0.0301036	-4.22427	-0.663392	102.519	10.3286	0.638622	0.0606857	3.56087	0.00263841	up
AT5G44580	1	184	AT5G44580_1	0.178986	0.172267	0.15897	0.037224	0.0273807	0.033859	-4.94088	-2.55751	72.3931	16.0507	0.170074	0.0328212	2.38337	7.0533e-05	up
AT3G48360	2	272	AT3G48360_2	0.298004	0.398413	0.341848	0.0831825	0.115048	0.101135	-3.33764	-1.54095	65.6605	20.2647	0.346088	0.0997885	1.79669	0.000591254	up
AT4G36850	6	326	AT4G36850_6	0.245351	0.229135	0.22299	0.0340489	0.0476399	0.0405851	-4.63028	-2.10592	21.5	10.271	0.232492	0.040758	2.52436	6.53388e-05	up
AT2G05620	2	82	AT2G05620_2	0.314929	0.320957	0.420857	0.0657421	0.0584354	0.0535685	-4.08217	-1.51835	83.7602	15.9309	0.352248	0.0592487	2.56383	8.8571e-05	up
AT5G16150	1	241	AT5G16150_1	0.277516	0.321396	0.32477	0.0880136	0.0779043	0.0949374	-3.52839	-1.70315	54.6777	29.2462	0.307894	0.0869517	1.82524	7.94108e-05	up
AT1G66260	6	384	AT1G66260_6	0.132507	0.145975	0.176446	0.000272439	0.000279247	0.00388384	-10.5521	-2.73159	20.0573	0.220486	0.151643	0.00147851	7.8205	0.00360873	up
AT5G02020	5	427	AT5G02020_5	0.183154	0.145112	0.21597	0.0197276	0.029921	0.0235338	-5.37849	-2.48158	9.1733	5.22014	0.181412	0.0243941	2.89691	0.000274044	up
AT4G34150	4	689	AT4G34150_4	0.248103	0.253934	0.204659	0.086876	0.0825376	0.0894157	-3.53568	-2.09239	65.5365	16.2738	0.235565	0.0862764	1.44329	0.000157814	up
AT5G49730	5	172	AT5G49730_5	0.285562	0.214255	0.226885	0.047068	0.0402091	0.0333493	-4.65055	-2.0569	35.343	12.6473	0.242234	0.0402088	2.59365	0.000172111	up
AT4G25080	3	145	AT4G25080_3	0.248428	0.259877	0.250625	0.103733	0.10126	0.0902936	-3.34738	-1.9832	136.634	69.2805	0.252977	0.0984291	1.36418	3.02278e-05	up
AT3G15450	1	90	AT3G15450_1	0.254747	0.193827	0.195222	0.0294044	0.028069	0.0467279	-4.88742	-2.23228	28.4852	20.1926	0.214599	0.0347338	2.65515	0.000584297	up
AT1G01060	10	170	AT1G01060_10	0.365223	0.316968	0.338537	0.0268912	0.0244939	0.0246339	-5.30379	-1.55779	95.6078	3.94902	0.340242	0.0253397	3.746	8.82846e-07	up
AT5G14120	2	72	AT5G14120_2	0.615544	0.45022	0.64431	0.135391	0.126773	0.131143	-2.93176	-0.828512	77.0278	40.5694	0.570025	0.131102	2.10324	0.00021721	up
AT4G36850	9	88	AT4G36850_9	0.252179	0.271805	0.237719	0.000708557	0.0089979	0.000260209	-9.72236	-1.97984	22.1023	0.954545	0.253901	0.00332222	7.74252	0.00705288	up
AT1G32230	5	325	AT1G32230_5	0.497923	0.453343	0.383045	0.186868	0.207753	0.211222	-2.31005	-1.17725	151.086	45.7128	0.44477	0.201947	1.1328	0.00079119	up
AT5G49360	3	85	AT5G49360_3	0.234308	0.231105	0.15817	0.00610192	0.032271	0.0102314	-6.307	-2.28912	32.8	5.58431	0.207861	0.0162014	4.01788	0.00541999	up
AT1G35340	1	66	AT1G35340_1	0.673337	0.800464	0.871761	0.0713005	0.115473	0.0841036	-3.49867	-0.363229	55.9343	12.8131	0.781854	0.0902924	3.13544	0.000172464	up
AT5G40890	2	74	AT5G40890_2	0.243967	0.294404	0.284378	0.0172889	0.0169389	0.0242687	-5.70076	-1.87116	86.6396	5.21622	0.274249	0.0194989	3.82959	3.40862e-05	up
AT2G04039	1	74	AT2G04039_1	0.39611	0.497683	0.600528	0.150969	0.138822	0.125119	-2.85833	-1.02614	80.9234	45.4459	0.498107	0.138303	1.83219	0.000652661	up
AT2G29670	1	826	AT2G29670_1	0.180738	0.144713	0.183729	0.042099	0.0505219	0.0314177	-4.6231	-2.56704	7.78168	8.18684	0.169727	0.0413462	2.05606	0.000843442	up
AT1G70290	4	468	AT1G70290_4	0.152272	0.201693	0.113904	0.0511211	0.0221528	0.0127041	-5.36162	-2.71972	17.9644	4.41595	0.155956	0.0286594	2.6419	0.0137961	up
AT3G55240	2	123	AT3G55240_2	0.43358	0.260816	0.343821	0.0485528	0.0276523	0.0315435	-4.84242	-1.5616	16.6531	8.99458	0.346073	0.0359162	3.28083	0.000536395	up
AT5G49360	2	92	AT5G49360_2	0.208545	0.185275	0.141092	0.00453557	0.00850749	0.0198128	-6.77299	-2.50637	31.3225	3.77174	0.178304	0.010952	4.26662	0.00260666	up
AT1G51110	6	87	AT1G51110_6	0.246914	0.381182	0.244467	0.0284326	0.039968	0.0190474	-5.16519	-1.81388	32.5939	8.91571	0.290854	0.0291493	3.35131	0.000860927	up
AT3G14660	4	79	AT3G14660_4	0.233359	0.26563	0.18457	0.0199325	0.0273193	0.0240377	-5.40708	-2.14988	45.5359	8.58228	0.227853	0.0237632	3.25719	8.76311e-05	up
AT5G49730	8	89	AT5G49730_8	0.185821	0.161651	0.116595	0.00333066	0.00559771	0.00398661	-7.89385	-2.71916	27.7865	1.47566	0.154689	0.00430499	5.17469	6.33139e-05	up
AT2G39470	1	82	AT2G39470_1	0.15139	0.147965	0.15548	0.0168209	0.0150584	0.0336532	-5.61333	-2.72184	53.4187	12.9431	0.151612	0.0218442	2.89149	0.00135481	up
AT2G46550	2	519	AT2G46550_2	0.312835	0.317555	0.275062	0.0594761	0.0630858	0.0536922	-4.09241	-1.73121	15.298	6.50674	0.301817	0.0587514	2.3612	1.52789e-05	up
AT5G49740	3	80	AT5G49740_3	0.423224	0.231949	0.410204	0.0374108	0.0251685	0.0543953	-4.751	-1.54474	31.6	7.18333	0.355125	0.0389915	3.20626	0.00168753	up
AT5G42030	3	70	AT5G42030_3	0.602565	0.481302	0.518071	0.0488226	0.0693223	0.074443	-3.98485	-0.911525	81.8714	13.2	0.533979	0.064196	3.07333	0.00012898	up
AT4G16143	1	123	AT4G16143_1	0.482642	0.566152	0.532651	0.146016	0.195105	0.170174	-2.5628	-0.926817	97.0867	36.187	0.527148	0.170431	1.63598	0.000291064	up
AT1G70290	1	147	AT1G70290_1	0.308551	0.323941	0.216576	0.0447102	0.0428102	0.0466888	-4.48331	-1.84322	45.6871	9.3288	0.283023	0.0447364	2.64009	0.000144786	up
AT5G19940	2	73	AT5G19940_2	0.172804	0.178836	0.191678	0.0507019	0.0745012	0.0571779	-4.05894	-2.46644	134.767	69.9132	0.181106	0.0607937	1.59249	0.000719981	up
AT2G05310	1	312	AT2G05310_1	0.316605	0.280996	0.27265	0.154903	0.150685	0.144709	-2.73658	-1.7885	81.1902	106.417	0.290084	0.150099	0.948074	0.000189512	up
AT1G56280	1	81	AT1G56280_1	0.337071	0.355748	0.321378	0.118851	0.142767	0.123218	-2.96725	-1.56587	105.049	95.5473	0.338066	0.128279	1.40138	0.00010516	up
AT4G27450	3	77	AT4G27450_3	0.226871	0.27632	0.244299	0.0107365	0.0141769	0.0139037	-6.28334	-2.00964	18.2424	3.71861	0.249163	0.012939	4.2737	9.92225e-06	up
AT3G15770	1	235	AT3G15770_1	0.908104	0.736782	0.680136	0.230045	0.169291	0.17901	-2.38811	-0.378622	42.1901	16.9816	0.775007	0.192782	2.00949	0.000401718	up
AT5G67370	6	71	AT5G67370_6	0.217018	0.214088	0.169001	0.0122786	0.0244499	0.0144952	-5.93668	-2.33091	98.6385	5.31455	0.200036	0.0170745	3.60577	0.000359955	up
AT1G07890	1	122	AT1G07890_1	0.892051	1.4747	0.959856	0.374906	0.142855	0.275438	-2.02766	0.112168	44.3716	5.22131	1.10887	0.2644	2.13983	0.0102929	up
AT1G27290	1	360	AT1G27290_1	0.33225	0.308751	0.390496	0.110887	0.126847	0.13432	-3.01598	-1.54726	52.1315	27.2204	0.343832	0.124018	1.46872	0.000343304	up
AT4G02725	2	212	AT4G02725_2	0.260145	0.29744	0.392043	0.0677883	0.0677469	0.0759575	-3.82839	-1.68095	35.5409	15.1226	0.316543	0.0704976	2.14744	0.000299305	up
AT4G36850	5	89	AT4G36850_5	0.180962	0.22238	0.222897	0.00789331	0.00839986	0.0125003	-6.73415	-2.2669	23.6667	2.57678	0.208746	0.00959783	4.46725	4.17315e-05	up
AT1G14270	3	75	AT1G14270_3	0.331785	0.487516	0.434418	0.0469246	0.0383903	0.0332185	-4.67616	-1.277	69.5556	6.78667	0.417906	0.0395111	3.39916	0.000100497	up
AT4G36850	10	89	AT4G36850_10	0.191124	0.265606	0.234176	0.00977099	0.00692781	0.0104072	-6.81231	-2.13147	19.4719	2.58801	0.230302	0.00903535	4.68084	3.37939e-05	up
AT5G18230	3	71	AT5G18230_3	0.459166	0.432607	0.345568	0.0404877	0.0376505	0.0529115	-4.53261	-1.28825	66.1831	7.84507	0.412447	0.0436833	3.24436	7.58255e-05	up
AT3G54480	2	642	AT3G54480_2	0.521451	0.693624	0.434852	0.102751	0.114959	0.133704	-3.10215	-0.889525	14.6454	4.31101	0.549976	0.117138	2.21263	0.000597912	up
AT4G10120	1	81	AT4G10120_1	0.550962	0.612203	0.536194	0.120054	0.12331	0.102108	-3.12324	-0.822355	179.885	21.5802	0.566453	0.115158	2.30088	2.38803e-05	up
AT3G29185	5	489	AT3G29185_5	0.343252	0.2224	0.278905	0.111876	0.0803527	0.0757408	-3.50677	-1.8512	30.2188	12.0832	0.281519	0.0893232	1.65558	0.00276542	up
AT2G35260	4	85	AT2G35260_4	0.190997	0.187881	0.172657	0.0163107	0.027506	0.0228445	-5.52472	-2.44483	109.243	8.21961	0.183845	0.0222204	3.07988	0.000165623	up
AT2G41560	1	78	AT2G41560_1	0.360059	0.444461	0.332215	0.0435816	0.0185765	0.0339076	-5.05092	-1.41112	37.188	4.92735	0.378912	0.0320219	3.6398	0.000704433	up
AT4G19420	10	137	AT4G19420_10	0.588783	0.563928	0.405802	0.0475003	0.0335983	0.0457394	-4.5806	-0.96392	49.6545	4.37956	0.519504	0.0422793	3.61668	9.87288e-05	up
AT2G45170	2	122	AT2G45170_2	0.21019	0.285752	0.244965	0.0070789	0.00398232	0.0126445	-7.13993	-2.02892	43.1421	1.58743	0.246969	0.00790191	5.11101	0.000507747	up
AT4G16520	3	530	AT4G16520_3	0.141873	0.189984	0.120413	0.0683236	0.0881297	0.0653196	-3.77068	-2.75578	44.9384	35.3528	0.150756	0.0739243	1.0149	0.0124176	up
AT5G04490	1	412	AT5G04490_1	0.192288	0.13102	0.199622	0.0110202	0.0125822	0.00530871	-6.7912	-2.54515	11.7362	0.96521	0.17431	0.00963703	4.24605	0.000606327	up
AT3G12080	6	387	AT3G12080_6	0.191821	0.140396	0.160338	0.0294172	0.0102342	0.0324488	-5.54778	-2.61847	16.3368	3.55039	0.164185	0.0240334	2.92931	0.00592846	up
AT2G27350	9	1350	AT2G27350_9	0.349312	0.278287	0.420492	0.0579457	0.0847119	0.0660455	-3.86361	-1.53754	10.7911	1.51827	0.349364	0.0695677	2.32608	0.00058978	up
AT1G09620	1	103	AT1G09620_1	0.386752	0.426303	0.488578	0.100951	0.0467069	0.0455589	-4.06154	-1.2113	68.0388	8.99676	0.433877	0.0644055	2.85024	0.00185104	up
AT5G26800	1	253	AT5G26800_1	0.313691	0.423904	0.349905	0.0645382	0.0678139	0.0697874	-3.89229	-1.47525	28.361	7.40711	0.3625	0.0673798	2.41704	5.10304e-05	up
AT1G72150	3	96	AT1G72150_3	0.144779	0.20484	0.149046	0.0150682	0.0144273	0.0120531	-6.18062	-2.60722	32.5312	5	0.166222	0.0138495	3.5734	4.53597e-05	up
AT3G59780	10	76	AT3G59780_10	0.171983	0.207215	0.160184	0.00518251	0.014209	0.0072047	-6.94868	-2.48422	39.2061	2.84211	0.179794	0.0088654	4.46446	0.000542823	up
AT2G04690	1	551	AT2G04690_1	0.27633	0.270494	0.262381	0.111253	0.0844669	0.0796723	-3.46111	-1.89071	16.9407	9.69268	0.269735	0.0917973	1.5704	0.000471592	up
AT4G32480	1	104	AT4G32480_1	0.294031	0.336407	0.265497	0.0118955	0.0212553	0.033496	-5.61645	-1.7503	35.625	3.70833	0.298645	0.0222156	3.86614	0.000952812	up
AT2G39470	6	84	AT2G39470_6	0.174583	0.15293	0.133905	0.0238519	0.0360823	0.0306753	-5.0697	-2.70926	60.4444	17.3373	0.153806	0.0302032	2.36043	0.000330287	up
AT5G02020	3	319	AT5G02020_3	0.391668	0.350332	0.605242	0.150008	0.155807	0.135268	-2.76839	-1.19664	23.1839	30.0564	0.449081	0.147027	1.57175	0.00318484	up
AT5G49730	6	86	AT5G49730_6	0.279249	0.207637	0.25876	0.0613939	0.0275527	0.0330609	-4.70872	-2.01952	36.1744	13	0.248549	0.0406692	2.6892	0.00195336	up
AT5G35170	13	84	AT5G35170_13	0.218002	0.256517	0.238467	0.0135272	0.0215657	0.0107918	-6.09234	-2.0762	25.8929	3.95635	0.237662	0.0152949	4.01614	0.000184347	up
AT1G70290	2	75	AT1G70290_2	0.335253	0.254817	0.255057	0.0220025	0.0443288	0.014614	-5.3661	-1.84008	39.24	5.06222	0.281709	0.0269818	3.52602	0.0019106	up
AT1G74670	1	130	AT1G74670_1	0.189348	0.137206	0.17622	0.0692998	0.0558066	0.0448352	-4.16455	-2.59034	70.2744	35.9538	0.167591	0.0566472	1.57421	0.00236975	up
AT2G01850	1	74	AT2G01850_1	0.182252	0.16626	0.162804	0.0108879	0.0158498	0.0111116	-6.33077	-2.55442	57.7703	4.04955	0.170439	0.0126164	3.77635	3.24775e-05	up
AT4G32480	2	321	AT4G32480_2	0.14559	0.15624	0.178383	0.026978	0.0233596	0.0389509	-5.1047	-2.64838	19.0602	5.02077	0.160071	0.0297628	2.45633	0.000479725	up
AT1G71030	2	170	AT1G71030_2	0.199216	0.17239	0.228118	0.0340651	0.0208374	0.0120165	-5.61303	-2.332	9.16863	6.36078	0.199908	0.0223063	3.28103	0.00187455	up
AT1G06690	6	77	AT1G06690_6	0.246536	0.219494	0.248972	0.007165	0.0217109	0.0178081	-6.15386	-2.07128	17.026	2.62771	0.238334	0.0155614	4.08258	0.00118689	up
AT4G36850	3	95	AT4G36850_3	0.262054	0.234122	0.229921	0.0165418	0.0200517	0.0310381	-5.52256	-2.04917	26.1965	6.61754	0.242032	0.0225439	3.47339	0.000226282	up
AT5G65380	3	77	AT5G65380_3	0.137317	0.234521	0.126223	0.00104014	0.0132543	0.00906632	-7.64389	-2.64753	38.8225	1.99567	0.16602	0.00778693	4.99636	0.0132221	up
AT5G22920	5	77	AT5G22920_5	0.347815	0.348522	0.432004	0.019254	0.00675135	0.0115374	-6.44895	-1.41839	14.9048	2.05195	0.376114	0.0125143	5.03056	0.000360278	up
AT2G41250	5	259	AT2G41250_5	0.210426	0.164892	0.184678	0.0341541	0.0529576	0.029335	-4.73402	-2.42865	46.5534	7.55084	0.186665	0.0388155	2.30537	0.00110692	up
AT5G63160	3	346	AT5G63160_3	0.404892	0.347401	0.442129	0.152744	0.097223	0.103659	-3.11449	-1.33573	50.3141	10.1859	0.398141	0.117875	1.77876	0.0014456	up
AT5G44680	4	98	AT5G44680_4	0.340585	0.374155	0.253576	0.0142812	0.0193999	0.0203573	-5.81195	-1.65057	47.9694	2.53061	0.322772	0.0180128	4.16138	5.76381e-05	up
AT4G36850	4	87	AT4G36850_4	0.496642	0.5473	0.353865	0.104827	0.114547	0.0903389	-3.2828	-1.12602	52.1801	28.4636	0.465936	0.103238	2.15679	0.000558112	up
AT3G56160	12	249	AT3G56160_12	0.562903	0.485843	0.640319	0.059837	0.120206	0.069582	-3.65479	-0.837872	14.9103	7.32664	0.563022	0.0832082	2.81692	0.000994086	up
AT1G56220	1	175	AT1G56220_1	0.168129	0.156085	0.147998	0.0453956	0.0372569	0.0381714	-4.63967	-2.66944	29.9333	18.781	0.157404	0.0402746	1.97024	4.64582e-05	up
AT2G24150	3	87	AT2G24150_3	0.824705	0.689817	0.48382	0.0789933	0.0994436	0.0501883	-3.76954	-0.620407	38.2184	7.63218	0.666114	0.0762084	3.14913	0.00101937	up
AT1G35340	5	185	AT1G35340_5	0.284056	0.193458	0.220304	0.0286115	0.0269699	0.0222697	-5.27618	-2.1227	19.5532	3.75315	0.232606	0.0259504	3.15348	8.71503e-05	up
AT5G49360	1	92	AT5G49360_1	0.223769	0.256116	0.192551	0.061699	0.0501655	0.0262521	-4.52906	-2.16724	45.2428	17.5109	0.224145	0.0460389	2.36182	0.00374837	up
AT1G70580	13	87	AT1G70580_13	0.153014	0.208471	0.134363	0.00905345	0.00947664	0.00694167	-6.89308	-2.62205	30.0766	2.58238	0.165283	0.00849059	4.27103	5.33252e-05	up
AT3G15395	3	114	AT3G15395_3	0.523123	0.858085	0.460259	0.0362861	0.0504322	0.0276498	-4.75685	-0.758356	22.1754	3.36257	0.613822	0.0381227	3.99849	0.000421966	up
AT5G22920	2	127	AT5G22920_2	0.219373	0.272918	0.154452	0.000364671	0.000154356	0.000420062	-11.7666	-2.25226	7.06562	0.0446194	0.215581	0.00031303	9.5143	4.88998e-05	up
AT2G15580	2	380	AT2G15580_2	0.259468	0.246442	0.320394	0.200435	0.156532	0.142389	-2.60211	-1.86971	85.1711	25.543	0.275435	0.166452	0.732403	0.0173535	up
AT5G12370	9	68	AT5G12370_9	0.598593	0.479271	0.571783	0.00501732	0.000138606	0.0390859	-8.3776	-0.8693	51.6078	1.40686	0.549882	0.0147473	7.5083	0.0343805	up
AT1G04770	3	91	AT1G04770_3	0.231665	0.254767	0.234752	0.00284777	7.06571e-05	0.00484695	-9.97782	-2.05781	19.3846	0.410256	0.240394	0.00258846	7.92001	0.0145224	up
AT1G66330	4	76	AT1G66330_4	0.346	0.349333	0.347315	0.0416636	0.0453807	0.0733721	-4.27182	-1.52472	114.627	11.0965	0.347549	0.0534721	2.7471	0.000415466	up
AT5G20250	3	97	AT5G20250_3	0.237653	0.242245	0.171335	0.0240618	0.0225051	0.00989962	-5.83638	-2.22121	20.7457	5.19931	0.217078	0.0188222	3.61516	0.00122445	up
AT5G65730	3	120	AT5G65730_3	0.166851	0.154157	0.184822	0.025148	0.0266683	0.0296413	-5.20613	-2.57223	35.1861	8.41111	0.16861	0.0271525	2.6339	1.37487e-05	up
AT5G42030	6	72	AT5G42030_6	0.367073	0.377748	0.229997	0.00938434	0.0174006	0.0375501	-5.77176	-1.65689	36.3472	3.24074	0.324939	0.021445	4.11487	0.00273002	up
AT2G02800	6	463	AT2G02800_6	0.172817	0.223957	0.221591	0.0116287	0.0162368	0.0232801	-5.93184	-2.28847	17.0446	1.22318	0.206122	0.0170485	3.64337	0.000314882	up
AT3G44970	5	65	AT3G44970_5	0.930652	0.950737	0.953213	0.176269	0.217612	0.139652	-2.5148	-0.0818995	114.708	21.9179	0.944867	0.177844	2.4329	0.000193633	up
AT5G67385	3	102	AT5G67385_3	0.319313	0.23432	0.248098	0.0551391	0.0425129	0.0311732	-4.5801	-1.91714	47.3366	8.29412	0.267244	0.0429417	2.66296	0.000632378	up
AT1G32700	2	205	AT1G32700_2	0.206161	0.174652	0.209792	0.0107469	0.00578401	0.00884462	-6.93154	-2.34952	23.361	1.1561	0.196868	0.00845851	4.58202	7.8221e-05	up
AT1G78680	5	227	AT1G78680_5	0.21971	0.195065	0.188464	0.0346064	0.0475809	0.0447119	-4.5765	-2.31731	34.141	8.37739	0.20108	0.0422997	2.25918	0.000131305	up
AT5G47780	6	78	AT5G47780_6	0.460762	0.439735	0.513724	0.0203597	0.070237	0.0595241	-4.50672	-1.08805	66.547	6.23077	0.471407	0.0500403	3.41867	0.00373761	up
AT5G22920	6	105	AT5G22920_6	0.32598	0.37764	0.335488	0.0351277	0.0252431	0.0365296	-4.97133	-1.53258	15.0635	5.38095	0.346369	0.0323001	3.43876	4.53579e-05	up
AT1G01550	1	126	AT1G01550_1	0.396444	0.365587	0.347966	0.0988285	0.0717016	0.0900077	-3.5382	-1.4365	119.037	19.1217	0.369999	0.0868459	2.10169	0.000142779	up
AT5G65380	4	761	AT5G65380_4	0.170924	0.147799	0.154533	0.0798428	0.0651357	0.0691944	-3.81343	-2.66696	32.1621	17.3386	0.157752	0.071391	1.14647	0.000428743	up
AT5G49740	5	110	AT5G49740_5	0.504519	0.326887	0.409767	0.0804286	0.106631	0.0957495	-3.41668	-1.29576	36.2333	17.2606	0.413724	0.0942698	2.12092	0.000605217	up
AT5G02020	2	87	AT5G02020_2	0.404142	0.512621	0.453216	0.0526981	0.0386308	0.0574866	-4.35361	-1.13761	21.9732	8.31801	0.45666	0.0496052	3.216	8.79329e-05	up
AT5G49740	6	91	AT5G49740_6	0.309904	0.233714	0.195286	0.0248684	0.010855	0.0210483	-5.80839	-2.04788	21.5128	3.52747	0.246301	0.0189239	3.76052	0.000810643	up
AT4G00050	4	425	AT4G00050_4	0.266064	0.20877	0.251174	0.0704329	0.0499	0.0463598	-4.19447	-2.05447	36.8471	5.03059	0.242003	0.0555642	2.14	0.000560282	up
AT3G22970	2	92	AT3G22970_2	0.217761	0.272263	0.25131	0.0334941	0.0401746	0.0175443	-5.12346	-2.02286	53.7826	5.44565	0.247111	0.0304043	3.1006	0.00116455	up
AT5G47040	7	305	AT5G47040_7	0.367157	0.376046	0.368747	0.170666	0.158019	0.171891	-2.58434	-1.43195	61.3672	40.1235	0.37065	0.166859	1.15239	8.88601e-06	up
AT5G01020	4	76	AT5G01020_4	0.357482	0.389915	0.564686	0.0259355	0.0215253	0.0251991	-5.37241	-1.22243	37.8377	2.42982	0.437361	0.02422	4.14998	4.55357e-05	up
AT2G01850	3	564	AT2G01850_3	0.215228	0.252206	0.223361	0.143254	0.151173	0.148349	-2.76067	-2.12198	89.4149	52.367	0.230265	0.147592	0.638693	0.000926974	up
AT5G22920	8	84	AT5G22920_8	0.59896	0.382024	0.486847	0.0918801	0.0693922	0.0566997	-3.81123	-1.0554	21.2143	13.4405	0.489277	0.0726573	2.75584	0.000561682	up
AT2G46800	2	386	AT2G46800_2	0.645862	0.754075	0.760342	0.215023	0.213038	0.238741	-2.17158	-0.477734	30.9784	14.0285	0.720093	0.222267	1.69385	5.33128e-05	up
AT4G19450	1	889	AT4G19450_1	0.163689	0.164144	0.174795	0.0267291	0.0110291	0.023154	-5.7202	-2.57807	13.2658	1.0255	0.167543	0.020304	3.14213	0.00137799	up
AT4G38520	4	265	AT4G38520_4	0.265273	0.345452	0.291812	0.0662873	0.0553979	0.0780525	-3.92285	-1.74159	43.0943	7.72327	0.300846	0.0665792	2.18126	0.000272669	up
AT5G12310	3	325	AT5G12310_3	0.27352	0.253211	0.214397	0.0404985	0.0314671	0.0430731	-4.71769	-2.0245	25.6636	3.06256	0.247043	0.0383462	2.69319	9.95254e-05	up
AT3G14660	3	136	AT3G14660_3	0.20136	0.154518	0.212556	0.0480132	0.0447791	0.0437258	-4.45894	-2.41346	34.8088	14.8382	0.189478	0.045506	2.04548	0.000158006	up
AT1G32700	3	729	AT1G32700_3	0.172216	0.176273	0.225291	0.066475	0.0935872	0.0781846	-3.66852	-2.39732	22.984	10.1253	0.19126	0.0794156	1.2712	0.00253991	up
AT4G39710	5	86	AT4G39710_5	0.368599	0.25826	0.360626	0.0600581	0.0736245	0.0433618	-4.1162	-1.62147	30.5465	17.9612	0.329162	0.0590148	2.49473	0.000848388	up
AT5G22920	4	85	AT5G22920_4	0.165238	0.373609	0.244238	0.0183448	0.00279632	0	-8.92237	-2.01714	9.78824	1.04706	0.261028	0.00704705	6.90523	0.0255674	up
AT5G58140	12	75	AT5G58140_12	0.252251	0.215706	0.202592	0.0309152	0.0533385	0.0311068	-4.75028	-2.16776	49.2756	10.9022	0.223516	0.0384535	2.58252	0.000739299	up
AT1G69490	1	97	AT1G69490_1	0.349409	0.39696	0.330299	0.00872121	0.0331638	0.0314071	-5.58276	-1.4827	18.2027	2.97595	0.35889	0.0244307	4.10006	0.00295424	up
AT1G04770	2	101	AT1G04770_2	0.270122	0.2859	0.212557	0.0180741	0.000439061	0.0247574	-7.42641	-1.97627	20.1452	2.26733	0.256193	0.0144235	5.45014	0.0436602	up
AT1G25550	1	92	AT1G25550_1	0.172052	0.196238	0.151232	0.00991769	0.0316523	0.0211099	-5.73442	-2.53786	33.1051	5.47464	0.173174	0.0208933	3.19656	0.00312926	up
AT5G09460	3	338	AT5G09460_3	0.23178	0.174262	0.162649	0.0223115	0.0295017	0.00624643	-5.96396	-2.41667	16.1282	1.67949	0.189564	0.0193532	3.54729	0.00739188	up
AT1G68490	3	377	AT1G68490_3	0.379523	0.422643	0.386681	0.0570564	0.118154	0.123488	-3.41009	-1.337	38.9929	7.36516	0.396283	0.0995663	2.07309	0.00471068	up
AT5G59080	3	129	AT5G59080_3	0.241287	0.25194	0.157804	0.0243051	0.0211169	0.0214511	-5.49029	-2.23461	11.863	4.62532	0.21701	0.022291	3.25568	0.000131944	up
AT5G49730	4	85	AT5G49730_4	0.235705	0.228916	0.229236	0.0644612	0.0467782	0.037842	-4.36577	-2.11239	36.2118	16.3373	0.231285	0.0496938	2.25338	0.000547148	up
AT3G55630	9	67	AT3G55630_9	0.739278	0.732726	0.818258	0.0853523	0.112178	0.0719017	-3.50147	-0.391279	66.1443	7.16418	0.763421	0.0898107	3.11019	8.79956e-05	up
AT3G57230	2	1203	AT3G57230_2	0.161327	0.210718	0.218533	0.0747265	0.07547	0.0456954	-3.974	-2.35754	12.5641	3.92823	0.19686	0.0652973	1.61646	0.00423829	up
AT4G24740	11	617	AT4G24740_11	0.29881	0.374935	0.337611	0.0916432	0.111935	0.101473	-3.30264	-1.57485	20.8498	7.11291	0.337119	0.101684	1.72779	0.000164131	up
AT3G54810	3	311	AT3G54810_3	0.192308	0.281848	0.152383	0.031187	0.0289407	0.0448046	-4.86463	-2.30658	17.537	2.41372	0.208846	0.0349774	2.55804	0.00138759	up
AT4G36850	7	72	AT4G36850_7	0.20435	0.223252	0.211208	0.0187526	0.0285258	0.00910056	-5.88273	-2.23247	19.0556	5.07407	0.212937	0.018793	3.65026	0.00164032	up
AT3G46590	7	87	AT3G46590_7	0.34664	0.36896	0.326704	0.102993	0.0548272	0.0287553	-4.19613	-1.52697	57.2605	9.11111	0.347435	0.0621917	2.66916	0.00748732	up
AT5G16110	1	151	AT5G16110_1	0.21086	0.183703	0.177777	0.025913	0.00852204	0.0109588	-6.21885	-2.39402	26.5276	2.45033	0.19078	0.0151313	3.82483	0.00147133	up
AT3G52120	2	476	AT3G52120_2	0.45127	0.388213	0.466079	0.165186	0.168189	0.174565	-2.56261	-1.20479	30.3011	16.1134	0.435187	0.169313	1.35783	8.8056e-05	up
AT2G18280	1	278	AT2G18280_1	0.176333	0.150752	0.225353	0.00986813	0.0128737	0.0146369	-6.34556	-2.46104	11.2134	1.38369	0.184146	0.0124596	3.88452	8.21721e-05	up
AT1G70410	8	86	AT1G70410_8	0.200232	0.144849	0.208271	0.038238	0.0288678	0.0112941	-5.43051	-2.45703	48.6899	7.37209	0.184451	0.0261333	2.97348	0.00594041	up
AT5G18650	3	88	AT5G18650_3	0.160743	0.182541	0.186351	0.000500242	0.0178633	0.00750696	-7.94317	-2.50493	27.0227	2.00758	0.176545	0.00862349	5.43824	0.0249543	up
AT1G75380	10	100	AT1G75380_10	0.242921	0.187837	0.313402	0.0660155	0.0749894	0.0553028	-3.94491	-2.0426	28.4767	23.9167	0.248053	0.0654359	1.90231	0.00156139	up
AT3G22970	1	85	AT3G22970_1	0.188482	0.209662	0.130835	0.00259852	0	0.0204547	-9.37384	-2.53185	38.4392	1.41961	0.176326	0.0076844	6.842	0.0485926	up
AT5G42820	2	277	AT5G42820_2	7.49938	7.4727	4.13537	1.06667	0.579582	0.437545	-0.628766	2.61881	25.1456	2.72924	6.36915	0.694599	3.24757	0.00239048	up
AT4G09620	2	1051	AT4G09620_2	0.29881	0.258792	0.3109	0.139324	0.149356	0.14173	-2.80181	-1.79277	29.2068	14.3346	0.289501	0.14347	1.00904	0.00030009	up
AT3G63190	10	77	AT3G63190_10	0.125029	0.252331	0.207966	0.0528877	0.0359433	0.0515451	-4.43903	-2.41729	29.7186	20.0433	0.195109	0.046792	2.02174	0.00453566	up
AT4G27450	1	99	AT4G27450_1	0.406253	0.39825	0.284007	0.0678542	0.0867329	0.063935	-3.79198	-1.48127	23.7003	19.8586	0.362837	0.0728407	2.31071	0.000424634	up
AT5G47390	2	287	AT5G47390_2	0.241273	0.33672	0.295556	0.0616609	0.0607706	0.0768589	-3.92054	-1.79338	21.3159	8.02323	0.291183	0.0664301	2.12716	0.000279335	up
AT5G48880	14	651	AT5G48880_14	0.355984	0.41333	0.367719	0.0353577	0.0404745	0.0489682	-4.60023	-1.40269	9.57296	2.77624	0.379011	0.0416002	3.19754	2.95359e-05	up
AT5G22920	3	85	AT5G22920_3	0.231014	0.19866	0.375055	0.0333729	0.00193029	0.00214116	-7.59651	-1.95347	10.0706	1.53333	0.268243	0.0124815	5.64305	0.014785	up
AT3G27340	3	113	AT3G27340_3	0.436207	0.741388	0.570654	0.129229	0.0755482	0.129145	-3.21046	-0.812642	32.9705	11.7611	0.58275	0.111307	2.39782	0.00212342	up
AT3G56590	4	73	AT3G56590_4	0.798918	0.653218	0.689678	0.171717	0.136956	0.0619286	-3.14112	-0.491416	50.7215	10.3379	0.713938	0.123534	2.6497	0.00431237	up
AT5G20380	7	336	AT5G20380_7	0.219293	0.126729	0.190431	0.042701	0.024565	0.0367036	-4.88826	-2.52064	16.8036	3.94544	0.178818	0.0346565	2.36762	0.00213824	up
AT1G75680	4	66	AT1G75680_4	0.283235	0.245513	0.470114	0.0368348	0.0486891	0.0498908	-4.48271	-1.64499	35.0758	7.13131	0.332954	0.0451383	2.83772	0.000862625	up
AT2G30170	9	87	AT2G30170_9	0.279594	0.343692	0.380986	0.0122945	0.015991	0.0281383	-5.82125	-1.59053	15.751	1.99234	0.334757	0.018808	4.23072	0.000355581	up
AT5G36160	3	73	AT5G36160_3	0.269303	0.303642	0.299649	0.0963544	0.05812	0.0593129	-3.85195	-1.78364	49.589	18.0046	0.290865	0.0712624	2.06831	0.00107152	up
AT5G43700	1	92	AT5G43700_1	0.175254	0.103857	0.18293	0.0123302	0.0112594	0.0170445	-6.22964	-2.74348	27.442	2.93841	0.154014	0.0135447	3.48616	0.000399056	up
AT3G56160	9	371	AT3G56160_9	0.28993	0.171194	0.3081	0.0324588	0.0161916	0.0426457	-5.14844	-2.01035	6.88679	2.18688	0.256408	0.030432	3.13809	0.00318024	up
AT2G30170	4	77	AT2G30170_4	0.565398	0.540636	0.709776	0.100493	0.0826364	0.0366882	-3.89348	-0.734831	23.9177	7.83983	0.60527	0.0732726	3.15865	0.00238185	up
AT2G32560	4	576	AT2G32560_4	0.243771	0.206007	0.165104	0.0727103	0.0606744	0.0910365	-3.76062	-2.30473	17.7836	8.68576	0.204961	0.0748071	1.4559	0.00344408	up
AT2G29650	4	86	AT2G29650_4	0.268134	0.25956	0.172517	0.0632284	0.0393366	0.0398103	-4.43399	-2.12668	32.5659	14.7209	0.233403	0.0474584	2.30732	0.0016263	up
AT2G38470	2	69	AT2G38470_2	0.477375	0.467597	0.517821	0.0740574	0.0299544	0.054247	-4.3402	-1.03765	69.2415	4.98551	0.487597	0.0527529	3.30256	0.00102127	up
AT3G15450	2	97	AT3G15450_2	0.347556	0.254495	0.305611	0.107733	0.105847	0.101363	-3.25227	-1.7364	40.2234	60.9278	0.302554	0.104981	1.51587	0.000338404	up
AT2G23390	4	216	AT2G23390_4	0.305854	0.237585	0.209357	0.0592049	0.0534927	0.0470233	-4.23771	-2.01284	22.4244	6.98457	0.250932	0.0532403	2.22487	0.000287782	up
AT4G08035	1	531	AT4G08035_1	0.264632	0.21316	0.209479	0.0654694	0.0407723	0.0318466	-4.50734	-2.13435	9.77715	3.80854	0.22909	0.0460294	2.37299	0.00184366	up
AT5G62570	1	527	AT5G62570_1	0.238897	0.242589	0.241814	0.027472	0.0120254	0.00917425	-6.11062	-2.05233	10.9507	0.786211	0.2411	0.0162239	4.05829	0.00103804	up
AT5G20250	4	82	AT5G20250_4	0.162892	0.216196	0.230143	0.0425119	0.0177686	0.0202317	-5.33258	-2.31567	19.6911	7.65447	0.203077	0.0268374	3.01692	0.00200722	up
AT5G35790	1	73	AT5G35790_1	0.125576	0.173731	0.151281	0.0437045	0.0221091	0.0280639	-5.05681	-2.74771	42.3927	11.8128	0.150196	0.0312925	2.3091	0.00191905	up
AT3G46590	6	83	AT3G46590_6	0.362377	0.432573	0.448631	0.066399	0.0596772	0.0987229	-3.77328	-1.27661	61.5984	10.3655	0.414527	0.074933	2.49667	0.000486426	up
AT5G44800	10	907	AT5G44800_10	0.157203	0.262908	0.187271	0.00174888	0.0109513	0	-9.7572	-2.33782	5.83462	0.0970232	0.202461	0.00423339	7.41938	0.0234	up
AT1G69490	2	86	AT1G69490_2	0.309484	0.411641	0.273882	0.0501948	0.0323403	0.0442095	-4.58878	-1.61366	16.8333	5.21705	0.331669	0.0422482	2.97512	0.000316168	up
AT3G02750	6	96	AT3G02750_6	0.906071	0.974006	0.943318	0.180676	0.0320051	0.184169	-3.29166	-0.0881615	48.7361	6.35764	0.941132	0.132283	3.2035	0.0186989	up
AT2G35830	2	76	AT2G35830_2	0.154176	0.164562	0.153132	0.0293494	0.0412572	0.0189559	-5.13698	-2.66927	43.7193	10.7325	0.15729	0.0298542	2.46771	0.00164051	up
AT2G29290	2	94	AT2G29290_2	0.116332	0.281496	0.175804	0.012234	0.0168143	0.0252019	-5.85249	-2.48015	10.9433	4.19504	0.191211	0.0180834	3.37234	0.00209683	up
AT5G15950	1	113	AT5G15950_1	0.160627	0.147019	0.160332	0	0.00100582	0.00933745	-10.5137	-2.68167	55.3304	0.59292	0.155993	0.00344776	7.83206	0.0292082	up
AT5G11950	5	231	AT5G11950_5	0.103459	0.13983	0.214099	0.0223663	0.0249375	0.0166835	-5.57117	-2.77826	11.7518	3.34776	0.152463	0.0213291	2.79291	0.00133933	up
AT3G26510	3	250	AT3G26510_3	1.35473	1.10573	1.18129	0.650957	0.389433	0.639932	-0.874643	0.274456	40.196	17.848	1.21392	0.560107	1.1491	0.0112015	up
AT1G02120	8	604	AT1G02120_8	0.19438	0.344686	0.252926	0.0538244	0.0705899	0.0776135	-3.90918	-1.96097	14.2373	4.18819	0.263998	0.0673426	1.94821	0.00244238	up
AT5G20150	1	81	AT5G20150_1	0.254767	0.233193	0.164466	0.0331322	0.0241986	0.0446826	-4.9229	-2.22576	36.284	7.63374	0.217475	0.0340044	2.69714	0.00108505	up
AT2G47250	4	423	AT2G47250_4	0.449888	0.435327	0.461322	0.186079	0.166407	0.156311	-2.56358	-1.15611	41.9046	14.0859	0.448846	0.169599	1.40746	5.39046e-05	up
AT3G62750	2	88	AT3G62750_2	0.402283	0.245548	0.315299	0	0.00684145	0.0100734	-9.22584	-1.66828	7.48864	0.712121	0.321044	0.00563828	7.55756	0.0314895	up
AT5G22920	1	96	AT5G22920_1	0.182408	0.339151	0.340667	0.04099	0.0573638	0.0325485	-4.55786	-1.85611	9	6.98958	0.287409	0.0436341	2.70175	0.00210937	up
AT1G72510	2	81	AT1G72510_2	0.321127	0.286849	0.29732	0.0137553	0.0229139	0.011108	-6.04125	-1.73011	34.5556	1.6749	0.301766	0.0159257	4.31114	0.000162179	up
AT2G45340	2	207	AT2G45340_2	0.259066	0.378804	0.428119	0.0215355	0.0612937	0.0148671	-5.21233	-1.52433	21.5733	1.73591	0.35533	0.0325654	3.688	0.00475049	up
AT1G07940	3	333	AT1G07940_3	0.89931	1.13547	1.04735	0.148368	0.158519	0.0887598	-2.96799	0.0323075	19.1381	1.73373	1.02738	0.131882	3.0003	0.000443214	up
AT4G30270	1	102	AT4G30270_1	0.326871	0.374215	0.269891	0.102949	0.0736004	0.0455266	-3.83376	-1.64027	41.0425	14.0327	0.323659	0.0740254	2.19349	0.0039758	up
AT1G51110	1	69	AT1G51110_1	0.286911	0.211031	0.369763	0.0431816	0.0303008	0.0892433	-4.35468	-1.82704	27.3623	13.5266	0.289235	0.0542419	2.52764	0.00799076	up
AT5G18650	4	109	AT5G18650_4	0.140175	0.185551	0.196198	0.00130916	0.0204308	0.00896934	-7.33035	-2.53814	26.263	2.07034	0.173975	0.0102364	4.7922	0.0155126	up
AT1G06690	8	77	AT1G06690_8	0.136805	0.229841	0.128724	0.00833938	0.000590679	0.000283629	-9.80496	-2.64958	11.0216	0.52381	0.165123	0.00307123	7.15538	0.00894158	up
AT2G18300	2	91	AT2G18300_2	0.329293	0.305311	0.367894	0.0292244	0.0212912	0.00568883	-6.03598	-1.58561	28.9853	1.78388	0.334166	0.0187348	4.45036	0.00361022	up
AT5G47390	1	161	AT5G47390_1	0.140224	0.214897	0.184649	0.0186228	0.0108539	0.00759519	-6.43771	-2.49654	13.176	1.46998	0.179923	0.0123573	3.94117	0.000699406	up
AT4G21450	5	261	AT4G21450_5	0.203159	0.183637	0.196169	0.0488341	0.0669964	0.0476374	-4.21583	-2.36474	31.069	9.22222	0.194322	0.0544893	1.85109	0.000351362	up
AT4G36540	3	84	AT4G36540_3	0.166333	0.231714	0.194488	0.0194481	0.00169227	0.0158027	-6.95825	-2.35323	34.8452	2.07937	0.197512	0.0123144	4.60502	0.0154302	up
AT3G51950	9	102	AT3G51950_9	0.3298	0.328747	0.502892	0.10927	0.0377831	0.0616627	-3.97987	-1.39899	28.1569	9.09477	0.387146	0.0695721	2.58088	0.00610323	up
AT1G79090	5	394	AT1G79090_5	0.129639	0.160463	0.206352	0.00975133	8.96235e-05	0	-11.4617	-2.62131	11.6201	0.173435	0.165485	0.00328032	8.84037	0.0214266	up
AT2G47960	9	192	AT2G47960_9	0.237436	0.368828	0.177878	0.0373014	0.0336981	0.0236744	-5.01212	-2.00147	20.5156	2.81944	0.261381	0.0315579	3.01064	0.00117579	up
AT1G73830	4	103	AT1G73830_4	0.239519	0.1502	0.342805	0.0435966	0.0299055	0.0189808	-5.1008	-2.11379	28.822	3.7411	0.244175	0.0308276	2.98701	0.00363407	up
AT1G71030	1	86	AT1G71030_1	0.194335	0.0533843	0.265006	0.0359279	0.0236113	0.0120446	-5.5262	-2.83557	7.53101	6.82171	0.170909	0.0238613	2.69063	0.0332497	up
AT4G17080	1	566	AT4G17080_1	0.20459	0.15671	0.162195	0.0240273	0.0194239	0.0186729	-5.60271	-2.52907	14.9064	1.21143	0.174498	0.020708	3.07363	4.93368e-05	up
AT5G21100	3	74	AT5G21100_3	0.739335	0.630055	0.635887	0.130127	0.16465	0.175679	-2.68451	-0.585103	42.7387	20.545	0.668426	0.156819	2.0994	0.000156523	up
AT5G67480	4	279	AT5G67480_4	0.313153	0.38589	0.303071	0.0703009	0.05815	0.0275047	-4.37286	-1.59036	11.5998	3.73357	0.334038	0.0519852	2.7825	0.00287463	up
AT5G04430	4	500	AT5G04430_4	0.191417	0.230409	0.208307	0.122116	0.140863	0.104016	-3.04214	-2.25539	58.8953	33.3607	0.210044	0.122332	0.786754	0.00604227	up
AT5G44680	2	85	AT5G44680_2	0.215923	0.286101	0.153251	0.010185	0.0176401	0.024825	-5.92482	-2.24095	30.1216	2.23922	0.218425	0.0175501	3.68387	0.00127601	up
AT5G63160	1	276	AT5G63160_1	0.345295	0.326683	0.290783	0.126173	0.138495	0.145907	-2.87183	-1.64337	60.7138	17.1944	0.32092	0.136859	1.22846	0.000209478	up
AT4G37610	3	91	AT4G37610_3	0.301978	0.248165	0.293652	0.000354715	0.0166633	0.00467172	-8.37002	-1.83531	24.2271	0.67033	0.281265	0.00722992	6.53471	0.0162109	up
AT5G12170	1	1352	AT5G12170_1	0.301144	0.305735	0.269064	0.0597247	0.083233	0.107088	-3.62512	-1.77837	9.75888	2.68269	0.291981	0.0833487	1.84675	0.00181154	up
AT2G26980	2	92	AT2G26980_2	0.119327	0.206972	0.185763	0.0380693	0.0167474	0.0171294	-5.49418	-2.58932	37.0761	6.77174	0.170688	0.023982	2.90486	0.00319531	up
AT4G36850	2	109	AT4G36850_2	0.514002	0.459217	0.586526	0.210952	0.23208	0.191219	-2.24634	-0.95088	67.948	67.3425	0.519915	0.211417	1.29546	0.000570484	up
AT2G36250	6	114	AT2G36250_6	0.454946	0.305645	0.339095	0.056737	0.0413313	0.0901466	-4.06926	-1.46885	33.8392	6.71637	0.366562	0.0627383	2.60041	0.00213996	up
AT1G64150	6	78	AT1G64150_6	0.495587	0.337584	0.513852	0.0572068	0.0844635	0.0558533	-3.9518	-1.18002	18.6197	8.23504	0.449008	0.0658412	2.77179	0.000536487	up
AT4G27830	6	69	AT4G27830_6	0.271328	0.228259	0.374279	0.0366931	0.0384077	0.0505527	-4.59229	-1.81032	29.9469	6.03865	0.291289	0.0418845	2.78197	0.000395033	up
AT2G46830	4	296	AT2G46830_4	0.530774	0.481152	0.47086	0.294506	0.229269	0.275687	-1.9158	-1.01863	115.184	31.6295	0.494262	0.266487	0.897173	0.00173631	up
AT4G15540	7	226	AT4G15540_7	0.16263	0.196955	0.360652	0.0240244	0.0360442	0.0161778	-5.37443	-2.14524	8.74336	1.96313	0.240079	0.0254155	3.22919	0.00255985	up
AT1G60940	4	145	AT1G60940_4	0.325408	0.304209	0.258768	0.0381201	0.0792121	0.0968144	-3.91336	-1.76227	22.3172	11.5563	0.296128	0.0713822	2.15109	0.00689119	up
AT2G43010	2	105	AT2G43010_2	0.538716	0.280544	0.361533	0.0436667	0.0196179	0.029404	-5.09228	-1.39797	13.8825	2.35556	0.393597	0.0308962	3.69431	0.00102107	up
AT5G47620	5	105	AT5G47620_5	0.697647	0.733785	0.571388	0.0863411	0.0857692	0.11956	-3.38046	-0.591153	32.1873	6.56508	0.667607	0.0972236	2.78931	0.000132583	up
AT1G72640	7	108	AT1G72640_7	0.233617	0.271872	0.269258	0.0354268	0.0324243	0.0489182	-4.70643	-1.95658	22.358	6.74383	0.258249	0.0389231	2.74985	0.000142834	up
AT1G74510	2	332	AT1G74510_2	0.57652	0.691569	0.716933	0.141114	0.0873236	0.0122586	-4.23087	-0.602234	14.8143	1.58032	0.661674	0.0802322	3.62864	0.0285273	up
AT5G17670	1	225	AT5G17670_1	0.499063	0.606406	0.579804	0.179967	0.220889	0.222414	-2.27383	-0.836904	45.2148	23.4207	0.561758	0.207757	1.43692	0.000397198	up
AT2G02710	3	73	AT2G02710_3	0.431765	0.604187	0.393454	0.0863788	0.0355697	0.0868037	-3.9575	-1.09478	27.9132	8.50228	0.476469	0.0695841	2.86271	0.00359781	up
AT5G18650	11	118	AT5G18650_11	0.169902	0.152314	0.168473	0.0515233	0.0474596	0.0321615	-4.54477	-2.61384	35.8644	12.9435	0.163563	0.0437148	1.93093	0.000861609	up
AT1G01430	2	141	AT1G01430_2	0.273352	0.223614	0.260879	0.0336083	0.0530742	0.0349585	-4.65637	-1.99021	26.8865	5.12293	0.252615	0.040547	2.66615	0.000307637	up
AT4G37610	4	155	AT4G37610_4	0.218072	0.206803	0.194735	0.0172242	0.0173334	0.0110906	-6.06808	-2.27707	17.8022	1.57204	0.206537	0.0152161	3.79101	6.46425e-05	up
AT5G41790	4	80	AT5G41790_4	0.56049	0.524555	0.576339	0.0464565	0.0984921	0.146263	-3.51506	-0.853695	48.8792	8.19583	0.553795	0.0970706	2.66137	0.00544988	up
AT4G21560	1	335	AT4G21560_1	0.621949	0.599403	0.982253	0.24331	0.103905	0.237291	-2.46036	-0.483123	29.4139	7.15721	0.734535	0.194835	1.97723	0.0130261	up
AT1G70940	4	85	AT1G70940_4	0.169306	0.286544	0.154872	0.00394851	0.0147379	0.0200995	-6.5685	-2.35211	30.7294	1.87451	0.203574	0.0129287	4.21639	0.00544238	up
AT1G04400	4	113	AT1G04400_4	0.218592	0.155011	0.100147	0.0202872	0.00759235	0.000737463	-7.68989	-2.73435	18.6991	1.40413	0.157917	0.00953902	4.95554	0.0271274	up
AT2G30695	10	164	AT2G30695_10	0.192339	0.34139	0.298898	0.0528744	0.0284097	0.0466785	-4.59995	-1.89035	16.9593	6.83537	0.277542	0.0426542	2.7096	0.00186558	up
AT5G44680	1	100	AT5G44680_1	0.272511	0.150551	0.328496	0.0668677	0.0505673	0.0105219	-4.92622	-2.07112	36.7133	6.15333	0.250519	0.0426523	2.8551	0.0334379	up
AT1G12780	7	233	AT1G12780_7	0.178519	0.144555	0.177937	0.00947073	0.0325084	0.0252748	-5.65717	-2.5889	12.5665	3.47926	0.167004	0.022418	3.06827	0.00513019	up
AT4G38510	1	82	AT4G38510_1	0.184204	0.129598	0.182025	0.0481333	0.0361111	0.00898588	-5.32212	-2.61543	33.3333	6.72764	0.165276	0.0310768	2.70669	0.0241452	up
AT1G69420	6	180	AT1G69420_6	0.306992	0.212989	0.368755	0.00835777	0.0132479	0.0104759	-6.57251	-1.79138	23.5981	0.724074	0.296245	0.0106939	4.78113	9.2587e-05	up
AT4G23730	1	476	AT4G23730_1	0.212387	0.22771	0.196215	0.0363939	0.0256071	0.0440091	-4.85784	-2.23982	12.6022	2.14566	0.212104	0.0353367	2.61802	0.000382535	up
AT1G06690	7	87	AT1G06690_7	0.268879	0.112415	0.163355	0.0231062	0.00645302	0.011486	-6.38512	-2.55399	13.6973	2.26437	0.18155	0.0136818	3.83113	0.0040261	up
AT4G19420	9	92	AT4G19420_9	0.220323	0.273226	0.200108	0.000405332	0.0126932	0.00163306	-8.94221	-2.1251	22.8551	0.554348	0.231219	0.00491051	6.81711	0.00927928	up
AT2G29290	4	80	AT2G29290_4	0.280804	0.317328	0.260183	0.0735549	0.0974312	0.0905079	-3.53011	-1.81024	22.175	27.4125	0.286105	0.0871647	1.71987	0.00030772	up
AT3G52340	3	132	AT3G52340_3	0.584815	0.593442	0.49256	0.185337	0.0960837	0.101044	-3.03943	-0.849466	44.2045	10.4419	0.556939	0.127488	2.18996	0.00229045	up
AT4G39540	5	78	AT4G39540_5	0.465848	0.358961	0.490046	0.00875305	0.045726	0.0840209	-4.95332	-1.20306	24.9444	4.54274	0.438285	0.0461667	3.75025	0.0189656	up
AT2G25605	1	268	AT2G25605_1	0.130661	0.171153	0.416523	0.0159148	0.0164977	0.0116417	-6.10655	-2.24876	6.01866	0.856965	0.239446	0.0146847	3.85779	0.00189185	up
AT1G22690	3	95	AT1G22690_3	0.175539	0.105507	0.199291	0.047096	0.0395408	0.0395396	-4.57644	-2.69393	45.1614	14.9684	0.160112	0.0420588	1.88251	0.00300577	up
AT4G30760	2	90	AT4G30760_2	0.21245	0.194641	0.151203	0.000344719	0.000223901	0.0205319	-9.74438	-2.44045	15.5926	1.08519	0.186098	0.00703351	7.30392	0.0247207	up
AT4G04750	6	601	AT4G04750_6	0.212467	0.123559	0.188867	0.000156732	0.00756955	0.00499276	-9.11031	-2.55199	5.32002	0.167499	0.174964	0.00423968	6.55832	0.0214633	up
AT1G08830	6	171	AT1G08830_6	0.174502	0.255546	0.176825	0.00203478	0.01051	0.000215537	-9.23093	-2.32888	11.0039	0.407407	0.202291	0.00425345	6.90205	0.0134692	up
AT2G48070	3	77	AT2G48070_3	0.207102	0.197771	0.189622	0.0288806	0.0255274	0.0174049	-5.41664	-2.33616	37.7576	4.39827	0.198165	0.0239376	3.08048	0.000159167	up
AT3G61080	5	94	AT3G61080_5	0.52184	0.337445	0.393034	0.0320971	0.0269958	0.0481537	-4.84958	-1.28429	11.9965	2.56028	0.41744	0.0357488	3.56529	0.000320208	up
AT2G23420	14	78	AT2G23420_14	0.315306	0.299611	0.311738	0.0162005	0.0157871	0.0647478	-5.29398	-1.6952	36.5641	3.65385	0.308885	0.0322452	3.59878	0.00589401	up
AT4G16380	2	106	AT4G16380_2	0.218354	0.227167	0.240876	0.0499633	0.0718106	0.0592247	-4.06677	-2.12902	59.195	14.1415	0.228799	0.0603329	1.93774	0.000245575	up
AT4G24740	6	149	AT4G24740_6	0.452093	0.449817	0.465688	0.122462	0.117608	0.117749	-3.06792	-1.13349	42.9306	11.519	0.455866	0.119273	1.93443	1.59713e-07	up
AT3G57040	2	95	AT3G57040_2	0.380843	0.494692	0.361707	0.0353615	0.0335374	0.0962393	-4.36566	-1.29175	39.1789	4.03509	0.412414	0.055046	3.07392	0.00393195	up
AT4G10060	5	98	AT4G10060_5	0.255095	0.244356	0.272039	0.0101296	0.00607027	0.000483943	-8.33406	-1.96065	11.8265	0.598639	0.257163	0.00556129	6.37341	0.00933192	up
AT4G02120	8	70	AT4G02120_8	0.898048	0.888714	0.808011	0.1272	0.180708	0.157336	-2.70373	-0.210965	59.9714	13.2333	0.864925	0.155081	2.49276	8.76284e-05	up
AT1G19450	5	65	AT1G19450_5	0.244537	0.251579	0.242325	0.0389114	0.0488413	0.0417299	-4.54073	-2.02259	57.8205	10.0462	0.246147	0.0431609	2.51814	1.38054e-05	up
AT1G73650	1	99	AT1G73650_1	0.752606	0.682684	0.66168	0.202033	0.240026	0.39665	-1.90005	-0.518845	91.3973	37.0034	0.69899	0.27957	1.3812	0.00968726	up
AT2G23390	3	166	AT2G23390_3	0.175119	0.229761	0.265921	0.0546067	0.0359043	0.0388412	-4.56025	-2.18211	25.0823	6.42369	0.2236	0.0431174	2.37814	0.000749319	up
AT5G14210	2	77	AT5G14210_2	0.627863	0.366143	0.389747	0.0612823	0.0108507	0.13071	-4.49667	-1.16013	23.7749	4.7619	0.461251	0.0676144	3.33654	0.0376868	up
AT4G19160	3	112	AT4G19160_3	0.181853	0.156578	0.208718	0.0193604	0.0104227	0.0101487	-6.29915	-2.46486	12.4256	1.87798	0.182383	0.0133106	3.83429	0.000302962	up
AT3G26740	1	83	AT3G26740_1	0.202607	0.198659	0.131088	0.0473056	0.0709999	0.0474434	-4.20518	-2.52209	29.0161	35.2932	0.177451	0.0552496	1.68309	0.00398441	up
AT2G01670	3	95	AT2G01670_3	0.168427	0.151364	0.203254	0.00038871	0.00246581	0.00806128	-8.98251	-2.53078	44.0105	0.501754	0.174348	0.0036386	6.45172	0.00725605	up
AT4G19420	2	102	AT4G19420_2	0.286849	0.373193	0.30737	0.106071	0.0842703	0.0469667	-3.73932	-1.64186	43.3529	11.9837	0.322471	0.0791027	2.09745	0.00467481	up
AT1G79790	7	66	AT1G79790_7	0.871929	0.825844	1.03105	0.149613	0.152267	0.176392	-2.65305	-0.143223	23.5707	19.4141	0.909606	0.159424	2.50983	3.32952e-05	up
AT4G25910	2	75	AT4G25910_2	0.27643	0.264434	0.125177	0.0077596	0.0323504	0.0440394	-5.48831	-2.25733	31.0889	3.52	0.222014	0.0280498	3.23098	0.0195271	up
AT4G12030	2	95	AT4G12030_2	0.268875	0.282831	0.348383	0.0867539	0.00939935	0.0110925	-5.58481	-1.74608	39.6632	3.21404	0.30003	0.0357486	3.83873	0.0208405	up
AT4G26700	4	85	AT4G26700_4	0.736797	0.606099	0.290405	0.112225	0.13101	0.0873276	-3.20174	-0.982299	18.6314	9.54118	0.544434	0.110187	2.21944	0.0074415	up
AT5G24210	4	171	AT5G24210_4	0.196377	0.185927	0.231201	0.0627317	0.0533185	0.045004	-4.23256	-2.29609	62.2827	8.60039	0.204502	0.0536847	1.93647	0.000319697	up
AT5G22920	7	86	AT5G22920_7	0.462327	0.350601	0.652546	0.0684284	0.156907	0.0843786	-3.36942	-1.08032	21.314	16.9845	0.488491	0.103238	2.2891	0.00667438	up
AT4G17460	1	87	AT4G17460_1	0.307409	0.362572	0.277255	0.0267199	0.00878071	0.0140089	-6.07163	-1.67205	25.4368	1.3908	0.315745	0.0165032	4.39959	0.000779765	up
AT3G14390	1	136	AT3G14390_1	0.169899	0.181813	0.16454	0	0.0112416	0.000152813	-11.0083	-2.54007	24.1275	0.389706	0.172084	0.00379812	8.46821	0.0209697	up
AT5G18650	5	91	AT5G18650_5	0.187991	0.186085	0.17754	0.0227949	0.0169284	0.0100705	-5.99109	-2.44367	26.4212	2.91209	0.183872	0.0165979	3.54742	0.000506333	up
AT1G32790	2	72	AT1G32790_2	0.229148	0.219901	0.242739	0.00287428	0.0078296	0.00604283	-7.60333	-2.11775	30.2315	0.726852	0.230596	0.00558224	5.48558	0.000228123	up
AT2G18300	3	75	AT2G18300_3	0.450533	0.284853	0.315947	0.0855049	0.0150814	0.0490341	-4.64967	-1.54142	35.2933	5.50667	0.350444	0.0498735	3.10825	0.0152882	up
AT5G13180	2	82	AT5G13180_2	0.211585	0.167019	0.192364	0.0367876	0.0768812	0.0467839	-4.29457	-2.40023	81.378	11.1789	0.190323	0.0534842	1.89434	0.00448423	up
AT2G45170	1	158	AT2G45170_1	0.383584	0.393775	0.321433	0.103594	0.125099	0.123831	-3.09446	-1.45478	62.6962	21.4072	0.366264	0.117508	1.63968	0.000211021	up
AT4G16950	1	129	AT4G16950_1	0.371843	0.345888	0.434743	0.0833802	0.124706	0.0966614	-3.31949	-1.38687	26.4083	13.416	0.384158	0.101583	1.93261	0.000588268	up
AT5G01920	3	73	AT5G01920_3	0.198995	0.204894	0.234739	0.0174502	0.0299655	0.0246025	-5.41541	-2.23571	36.8311	3.67123	0.212876	0.0240061	3.1797	0.000185882	up
AT4G15760	1	146	AT4G15760_1	0.136396	0.172367	0.177693	0.0506136	0.0516845	0.0142257	-4.9046	-2.63437	40.3128	6.94292	0.162152	0.0388413	2.27023	0.0223566	up
AT1G55530	2	271	AT1G55530_2	0.169086	0.0681933	0.219375	0.0145309	0.0143117	0.00385325	-6.75037	-2.87564	9.50923	0.583026	0.152218	0.0108986	3.87472	0.00893518	up
AT4G11280	3	84	AT4G11280_3	0.350871	0.345412	0.348725	0.000933593	0.0438458	0.0307192	-6.53368	-1.52148	51.246	1.80556	0.348336	0.0251662	5.0122	0.0474018	up
AT4G19420	6	95	AT4G19420_6	0.21534	0.216229	0.24086	0.0177566	0.0122211	0.0027496	-6.89218	-2.15947	25.5193	1.42807	0.224143	0.0109091	4.73271	0.00454885	up
AT1G66260	5	745	AT1G66260_5	0.279612	0.295392	0.32566	0.210901	0.178464	0.205325	-2.33856	-1.73879	60.255	42.945	0.300221	0.19823	0.599774	0.00368867	up
AT1G28610	3	105	AT1G28610_3	0.642404	0.886544	0.654672	0.0328193	0.017495	0.0330354	-5.22869	-0.474446	18.2095	1.10794	0.727873	0.0277832	4.75424	0.000150601	up
AT1G21920	1	77	AT1G21920_1	0.366258	0.3298	0.461095	0.0740887	0.10725	0.055517	-3.71549	-1.38876	39.0346	12.7186	0.385718	0.078952	2.32674	0.00168197	up
AT5G49740	2	81	AT5G49740_2	0.345966	0.386842	0.303162	0.0931663	0.12151	0.042986	-3.6683	-1.54111	26.2181	13.0741	0.345323	0.0858875	2.12719	0.00992409	up
AT2G20610	1	80	AT2G20610_1	0.166629	0.18526	0.144725	0.0463605	0.0260315	0.0308646	-4.90415	-2.60209	69.25	9.875	0.165538	0.0344188	2.30206	0.00100464	up
AT3G52720	5	106	AT3G52720_5	0.394259	0.246002	0.245384	0.0149197	0.0400793	0.0499593	-5.01025	-1.79764	28.5157	3.44654	0.295215	0.0349861	3.2126	0.00527061	up
AT3G57040	4	154	AT3G57040_4	0.211476	0.251679	0.192735	0.00762758	0.0200142	0.0422369	-5.74758	-2.20236	31.3723	2.33766	0.21863	0.0232929	3.54522	0.00804626	up
AT1G25550	2	87	AT1G25550_2	0.14656	0.207515	0.225048	0.0379299	0.0423115	0.0475179	-4.55957	-2.39695	33.659	10.4713	0.193041	0.0425864	2.16262	0.000517659	up
AT3G28070	3	277	AT3G28070_3	0.274181	0.518404	0.35642	0.131853	0.0739396	0.0963642	-3.35195	-1.43433	23.3261	5.02647	0.383002	0.100719	1.91762	0.00595143	up
AT4G30310	9	83	AT4G30310_9	0.133261	0.19398	0.217716	0.00894008	0.0103192	0.00015041	-8.70094	-2.49106	17.3936	0.97992	0.181652	0.00646991	6.20988	0.0366591	up
AT1G06290	4	79	AT1G06290_4	0.258663	0.17012	0.230417	0.0137718	0.001218	0.0196324	-7.17801	-2.20797	22.73	1.45992	0.219733	0.0115407	4.97004	0.0174855	up
AT4G15530	16	967	AT4G15530_16	0.31478	0.179195	0.304013	0.0632737	0.119916	0.099625	-3.4565	-1.95526	5.6222	2.03757	0.265996	0.0942714	1.50124	0.0167734	up
AT4G39710	3	76	AT4G39710_3	0.135385	0.164468	0.171261	0.0185196	0.00152751	0.0244815	-6.82052	-2.67824	12.6667	3.39035	0.157038	0.0148429	4.14229	0.0315355	up
AT2G46580	3	87	AT2G46580_3	0.62854	0.271847	0.361387	0.0223712	0	0.0082848	-8.63743	-1.33915	14.4904	0.762452	0.420591	0.0102187	7.29828	0.0432151	up
AT5G19850	4	70	AT5G19850_4	0.254876	0.256407	0.276817	0.0277474	0.0355402	0.00305574	-6.11339	-1.92954	24.4952	3.06667	0.2627	0.0221144	4.18385	0.0205414	up
AT2G46830	5	111	AT2G46830_5	0.36447	0.380273	0.388414	0.150331	0.149657	0.16999	-2.67684	-1.40512	87.2312	19.7958	0.377719	0.156659	1.27173	4.27142e-05	up
AT2G19540	2	212	AT2G19540_2	0.222985	0.222813	0.252504	0.0462863	0.048118	0.0864358	-4.11426	-2.10557	40.8239	7.59591	0.232767	0.06028	2.00869	0.00251101	up
AT2G27580	1	117	AT2G27580_1	0.265775	0.476013	0.447892	0.043922	0.0592128	0.0408772	-4.39981	-1.38048	23.0969	3.51282	0.39656	0.048004	3.01933	0.000646251	up
AT3G10405	3	67	AT3G10405_3	0.191328	0.21373	0.171795	0.0327135	0.0112198	0.0336539	-5.43496	-2.38442	23.8308	5.42786	0.192284	0.0258624	3.05054	0.00450152	up
AT5G02020	1	90	AT5G02020_1	0.417931	0.443803	0.268746	0.0828316	0.060995	0.0753785	-3.78618	-1.44212	17.5481	11.6741	0.376827	0.0730684	2.34406	0.000874231	up
AT1G26830	1	121	AT1G26830_1	0.213862	0.203841	0.38305	0.000362241	0.00446692	0.000520764	-10.0481	-1.96804	19.0799	0.107438	0.266918	0.00178331	8.08007	0.00229244	up
AT3G18520	6	319	AT3G18520_6	0.316727	0.246191	0.280291	0.0393997	0.044116	0.0466959	-4.5296	-1.83861	14.3218	2.32811	0.28107	0.0434039	2.69098	2.95923e-05	up
AT2G17380	6	89	AT2G17380_6	0.192026	0.215416	0.137794	0.0020103	0.00718286	0.026913	-7.09838	-2.48495	23.2622	1.9176	0.181745	0.0120354	4.61344	0.0136633	up
AT5G26780	15	88	AT5G26780_15	0.309865	0.19966	0.271253	0.0368381	0.0388988	0.0296932	-4.84017	-1.96565	31.053	4.38636	0.260259	0.0351434	2.87452	0.000206126	up
AT4G29950	1	165	AT4G29950_1	0.19729	0.362477	0.277312	0.0702893	0.0412055	0.062265	-4.14567	-1.88535	27.204	4.72929	0.279027	0.0579199	2.26031	0.00279945	up
AT4G15540	5	98	AT4G15540_5	0.458475	0.678884	0.561823	0.0566817	0.112688	0.143423	-3.36408	-0.838554	17.9592	8.29252	0.566394	0.104264	2.52552	0.0043154	up
AT4G10060	3	103	AT4G10060_3	0.170366	0.295664	0.303924	0.0246866	0.0148049	0.0217131	-5.64773	-2.00982	12.7864	2.3657	0.256652	0.0204015	3.63791	0.000488138	up
AT3G19720	14	76	AT3G19720_14	0.16401	0.11133	0.196444	0.00222836	0.00439375	0.0168805	-7.50954	-2.70768	18.5877	1.30263	0.157261	0.00783422	4.80186	0.00575149	up
AT2G01450	2	82	AT2G01450_2	0.1739	0.204094	0.167773	0.0173323	0.022915	0.0325495	-5.41306	-2.46393	29.3821	5.03659	0.181922	0.0242656	2.94913	0.00044079	up
AT2G45170	4	99	AT2G45170_4	0.272642	0.159049	0.159398	0.0498582	0.0402282	0.0508206	-4.42004	-2.39222	39.569	11.596	0.19703	0.046969	2.02782	0.00193792	up
AT5G02020	4	82	AT5G02020_4	0.246585	0.224466	0.2457	0.0277887	0.0429506	0.0394925	-4.79094	-2.06677	12.7846	8.22764	0.238917	0.0367439	2.72417	0.000159975	up
AT3G47560	5	270	AT3G47560_5	0.134569	0.173069	0.146038	0.0175056	0.0124643	0.0534018	-5.46302	-2.73325	10.1679	2.84074	0.151225	0.0277906	2.72977	0.0132039	up
AT3G05165	9	112	AT3G05165_9	0.16009	0.229853	0.289357	0.000317512	0.0065098	0.0202419	-8.17019	-2.18444	12.4911	0.854167	0.226434	0.00902307	5.98575	0.0295363	up
AT4G14910	1	144	AT4G14910_1	0.308605	0.185549	0.212086	0.0324038	0.0509997	0.0269884	-4.81753	-2.12119	16.7986	3.14815	0.235413	0.0367973	2.69633	0.00153358	up
AT4G27450	2	90	AT4G27450_2	0.383924	0.350913	0.345886	0.106516	0.106261	0.12858	-3.14148	-1.47452	24.8037	31.9333	0.360241	0.113786	1.66696	8.38602e-05	up
AT1G74670	2	80	AT1G74670_2	0.172267	0.134837	0.144776	0.0479737	0.0492955	0.0567777	-4.28751	-2.7387	63.2125	32.5125	0.150627	0.051349	1.54882	0.000277684	up
AT2G29670	2	155	AT2G29670_2	0.270867	0.160293	0.127741	0.031116	0.0364573	0.0549686	-4.65637	-2.49809	8.64301	8.02366	0.1863	0.0408473	2.15828	0.00589891	up
AT3G52120	7	107	AT3G52120_7	0.635485	0.447819	0.496574	0.123565	0.125689	0.135936	-2.96258	-0.941001	39.4206	13.1464	0.526626	0.128397	2.02158	0.000202844	up
AT2G26980	3	84	AT2G26980_3	0.171024	0.209286	0.227767	0.0346431	0.0399926	0.0397108	-4.71658	-2.31285	40.0159	9.31746	0.202692	0.0381155	2.40373	6.73685e-05	up
AT5G63790	2	87	AT5G63790_2	0.159179	0.206261	0.167456	0.00949177	0.0159626	0.0371772	-5.81257	-2.50229	26.6015	3.50575	0.177632	0.0208772	3.31028	0.00481467	up
AT1G01080	1	86	AT1G01080_1	0.247824	0.279751	0.297407	0.0934857	0.0900625	0.0983418	-3.4127	-1.86663	50.1822	29.1938	0.274994	0.0939633	1.54607	5.52757e-05	up
AT5G66730	1	292	AT5G66730_1	0.245509	0.22259	0.321996	0.0508279	0.0433846	0.0400694	-4.48875	-1.94286	22.121	2.7032	0.263365	0.0447606	2.5459	0.000174064	up
AT3G02720	2	184	AT3G02720_2	0.238536	0.143938	0.154092	0.0510402	0.0413367	0.0337933	-4.59192	-2.52078	14.0616	5.39674	0.178855	0.0420567	2.07114	0.00192182	up
AT1G53570	2	563	AT1G53570_2	0.174844	0.194967	0.185071	0.00991844	0.0296637	0.0428073	-5.42561	-2.43614	9.14032	1.35465	0.184961	0.0274632	2.98947	0.00927183	up
AT1G03610	1	89	AT1G03610_1	0.227023	0.251823	0.173859	0.0160908	0	0	-11.0301	-2.21754	15.7978	0.595506	0.217568	0.0053636	8.81256	0.026278	up
AT3G55630	2	79	AT3G55630_2	0.728026	0.712833	0.649586	0.13408	0.154476	0.126089	-2.86029	-0.522903	37.3629	9.0211	0.696815	0.138215	2.33738	2.01544e-05	up
AT5G25220	3	77	AT5G25220_3	0.288094	0.27372	0.231176	0.0239691	0.0269664	0.00268844	-6.37813	-1.92585	52.8095	2.21645	0.26433	0.0178747	4.45228	0.0148477	up
AT3G15354	6	98	AT3G15354_6	0.251401	0.265861	0.342019	0.0113341	0.010361	0.0404403	-5.89465	-1.81701	24.4592	1.35374	0.286427	0.0207118	4.07763	0.00327585	up
AT1G08830	3	132	AT1G08830_3	0.0698128	0.197385	0.19077	0.000436679	0.000428412	0.0199038	-9.33356	-2.85712	9.80051	0.691919	0.152656	0.00692295	6.47643	0.0273269	up
AT5G09850	10	84	AT5G09850_10	0.311499	0.224481	0.264115	0.043329	0.0242022	0.014085	-5.34898	-1.9196	22.6151	2.80556	0.266698	0.0272054	3.42938	0.0021532	up
AT3G50380	25	303	AT3G50380_25	0.209836	1.05062	0.534537	0.0488778	0.113858	0.0493601	-3.94329	-1.02835	7.21122	0.974697	0.598332	0.0706988	2.91494	0.0206589	up
AT1G73490	3	229	AT1G73490_3	0.364017	0.347106	0.406524	0.138168	0.153935	0.179245	-2.67837	-1.42769	59.3726	20.2504	0.372549	0.157116	1.25068	0.000617545	up
AT2G30170	8	94	AT2G30170_8	0.393445	0.206007	0.254393	0.0183249	0.0107848	0.00583373	-6.57543	-1.86662	9.92908	1.04255	0.284615	0.0116478	4.7088	0.00102648	up
AT5G42030	5	86	AT5G42030_5	0.220849	0.162757	0.276357	0.0085999	0.0269854	0.0279799	-5.7442	-2.21782	26.4767	3.7907	0.219988	0.0211884	3.52638	0.00421495	up
AT5G13560	9	373	AT5G13560_9	0.13031	0.248614	0.0941923	0.0302004	0.0298738	0.0154392	-5.37718	-2.78542	8.17784	1.97498	0.157705	0.0251711	2.59176	0.00764474	up
AT3G59090	1	478	AT3G59090_1	0.27728	0.314514	0.162813	0.0478684	0.0155969	0.0549968	-4.85729	-2.04603	8.95676	1.26987	0.251536	0.0394874	2.81126	0.0120753	up
AT4G30993	6	93	AT4G30993_6	0.444964	0.604741	0.551367	0.205473	0.10729	0.188391	-2.6372	-0.917588	40.2043	28.3799	0.533691	0.167051	1.71961	0.00590782	up
AT5G54510	2	269	AT5G54510_2	0.170808	0.154705	0.136008	0.0129313	0.0502004	0.00886275	-5.80239	-2.70673	8.75589	1.88228	0.15384	0.0239982	3.09566	0.0155549	up
AT1G06410	4	106	AT1G06410_4	0.166948	0.181711	0.214254	0.0383112	0.0104949	0.0352482	-5.36885	-2.42181	33.8333	4.69811	0.187638	0.0280181	2.94705	0.00859219	up
AT1G64150	3	89	AT1G64150_3	0.156055	0.275997	0.194881	0.000112657	0.000515234	0.000235962	-12.0291	-2.29883	7.97004	0.0299625	0.208978	0.000287951	9.73031	0.000136151	up
AT2G19880	11	204	AT2G19880_11	0.332638	0.345889	0.28999	0.0311657	0.0512295	0.0105359	-5.28644	-1.63517	16.7173	1.50163	0.322839	0.030977	3.65127	0.00574924	up
AT1G70940	3	436	AT1G70940_3	0.143167	0.163903	0.147429	0.0566922	0.046793	0.0726903	-4.11346	-2.72507	25.6017	8.4656	0.1515	0.0587251	1.38838	0.00198878	up
AT1G66330	5	85	AT1G66330_5	0.182603	0.160665	0.188022	0.019686	0.0277359	0.020201	-5.4894	-2.5007	52.8039	4.21961	0.177097	0.022541	2.9887	6.67951e-05	up
AT1G13650	2	390	AT1G13650_2	0.36888	0.411429	0.574531	0.130211	0.239501	0.165296	-2.53328	-1.1732	13.688	16.8573	0.451613	0.178336	1.36008	0.0131545	up
AT1G21130	2	91	AT1G21130_2	0.155125	0.09277	0.222989	0.00141789	0.00438667	0.0125826	-7.86904	-2.76122	12.956	0.868132	0.156961	0.00612904	5.10782	0.00647838	up
AT4G37610	2	94	AT4G37610_2	0.19758	0.334727	0.251546	0.0183694	0.0272249	0.00588102	-6.12507	-1.96985	23.461	1.55319	0.261285	0.0171584	4.15522	0.00400407	up
AT1G64430	12	331	AT1G64430_12	0.298785	0.340715	0.334928	0.0975016	0.171405	0.116219	-3.00268	-1.62475	18.8953	14.7704	0.324809	0.128375	1.37793	0.00511479	up
AT1G32530	1	585	AT1G32530_1	0.206042	0.265274	0.207728	0.0278279	0.067651	0.0671442	-4.31655	-2.15356	12.649	2.17721	0.226348	0.0542077	2.163	0.00807372	up
AT1G57770	6	128	AT1G57770_6	0.145773	0.141612	0.172652	0.0207415	0.0079265	0.00703309	-6.57402	-2.71075	15.0104	1.52083	0.153346	0.0119003	3.86327	0.001532	up
AT1G79790	2	77	AT1G79790_2	0.439849	0.281253	0.105264	0.0195011	0.0613723	0.0279665	-4.95558	-2.08763	8.99134	3.55411	0.275455	0.03628	2.86794	0.0213358	up
AT3G62310	5	253	AT3G62310_5	0.398762	0.372907	0.340981	0.078588	0.128794	0.11118	-3.26515	-1.43392	32.8327	5.50461	0.370884	0.106187	1.83123	0.00116137	up
AT4G11960	6	126	AT4G11960_6	0.327143	0.20348	0.354086	0.000445071	0.0138059	0.0173116	-7.72146	-1.80229	12.4021	0.656085	0.294903	0.0105209	5.91916	0.0265907	up
AT2G29360	4	92	AT2G29360_4	0.180637	0.133307	0.144406	0.0192464	0.0263803	0.0178299	-5.58441	-2.7226	21.8406	4.23188	0.152783	0.0211522	2.8618	0.000191249	up
AT2G46450	1	69	AT2G46450_1	0.710887	0.503506	0.556304	0.0532144	0.0397078	0.0237635	-4.76053	-0.776094	24.9469	2.23188	0.590232	0.0388952	3.98443	0.000424625	up
AT4G32040	5	85	AT4G32040_5	0.652912	0.3703	0.326939	0.113894	0.0633048	0.0987537	-3.48527	-1.22039	24.4745	7.45098	0.45005	0.0919841	2.26487	0.00476393	up
AT1G02475	1	71	AT1G02475_1	0.22906	0.165324	0.199414	0.0364494	0.0180815	0.00231917	-6.43983	-2.34967	29.5728	3.17371	0.197932	0.01895	4.09016	0.0270821	up
AT1G51690	7	392	AT1G51690_7	0.18488	0.18585	0.239876	0.075711	0.0519136	0.0522192	-4.08346	-2.30759	18.9949	5.35969	0.203535	0.0599479	1.77587	0.00124937	up
AT5G17530	17	82	AT5G17530_17	0.159611	0.154862	0.288923	0.0163415	0.000442219	0.000113612	-10.0606	-2.37652	11.3699	0.626016	0.201132	0.00563243	7.6841	0.0236001	up
AT5G19820	17	76	AT5G19820_17	0.259029	0.27244	0.228873	0.000955421	0.000602286	0.00126694	-10.1178	-1.98406	35.6404	0.0789474	0.253447	0.000941548	8.1337	1.44905e-05	up
AT3G06880	13	67	AT3G06880_13	0.694683	0.67033	0.41308	0.0264288	0.0625685	0.0229732	-4.89469	-0.792712	14.2687	1.66667	0.592698	0.0373235	4.10198	0.00132212	up
AT1G79380	1	247	AT1G79380_1	0.152095	0.0998228	0.293388	0.0154978	0.0505497	0.0231229	-5.25083	-2.60352	8.01484	2.05398	0.181769	0.0297235	2.64731	0.0172234	up
AT3G10260	5	263	AT3G10260_5	0.166767	0.162102	0.130948	0.0206454	0.04275	0.0186952	-5.29572	-2.71402	9.2763	3.30798	0.153272	0.0273635	2.5817	0.00275104	up
AT2G31510	1	301	AT2G31510_1	0.490095	0.377716	0.351949	0.158514	0.121548	0.120869	-2.9154	-1.31335	21.732	10.0709	0.406587	0.133644	1.60205	0.00118029	up
AT3G62750	3	72	AT3G62750_3	0.405116	0.569512	0.509977	0.0439942	0.0425504	0.0802303	-4.23365	-1.0291	11.588	6.46296	0.494868	0.0555916	3.20455	0.000634436	up
AT3G61080	4	76	AT3G61080_4	0.45177	0.891417	0.238173	0.0812505	0.0972638	0.0572715	-3.70316	-1.12736	14.8421	6.24123	0.52712	0.0785952	2.5758	0.0122705	up
AT3G02020	6	64	AT3G02020_6	0.181557	0.147319	0.167547	0.0168329	0.0174546	0.0140033	-5.96364	-2.60062	33.6562	2.58333	0.165474	0.0160969	3.36302	1.4042e-05	up
AT1G01060	9	142	AT1G01060_9	0.211453	0.244041	0.221962	0.0486306	0.0603983	0.0494381	-4.24986	-2.14934	62.1315	7.85681	0.225819	0.0528223	2.10052	5.73733e-05	up
AT3G62750	5	73	AT3G62750_5	0.513258	0.367833	0.322797	0.0137133	0.0822643	0.0541158	-4.66656	-1.34547	11.7169	5.28767	0.401296	0.0500311	3.32109	0.0145834	up
AT2G33740	5	119	AT2G33740_5	0.330797	0.209913	0.287068	0.0298484	0.0327636	0.00333327	-6.0756	-1.88289	10.5294	1.86835	0.275926	0.0219818	4.19272	0.0186134	up
AT3G62750	12	113	AT3G62750_12	0.574931	0.394449	0.319592	0.0874932	0.163398	0.103336	-3.13427	-1.26211	11.3599	16.5133	0.429658	0.118076	1.87216	0.00691315	up
AT1G53510	4	119	AT1G53510_4	0.256442	0.227385	0.329262	0.00043744	0.0326259	0.000344473	-9.19993	-1.90093	22.4286	0.689076	0.27103	0.011136	7.299	0.0269755	up
AT2G26980	8	90	AT2G26980_8	0.249374	0.195388	0.222194	0.00729548	0.0397289	0.0146823	-5.94741	-2.17644	23.5704	2.81852	0.222319	0.0205689	3.77097	0.00624686	up
AT5G01720	5	251	AT5G01720_5	0.264004	0.337396	0.166026	0.0182947	0.0203376	0.0184521	-5.7174	-2.02646	17.0412	0.772908	0.255809	0.0190282	3.69094	0.000263846	up
AT4G30750	2	126	AT4G30750_2	0.247843	0.295492	0.39267	0.0030325	0.0158913	0.0392523	-6.33732	-1.70664	29.4153	1.07937	0.312002	0.019392	4.63068	0.0135395	up
AT5G59080	2	83	AT5G59080_2	0.335631	0.113745	0.425783	0.0756331	0.0320936	0.0562339	-4.27961	-1.981	9.46988	6.58233	0.291719	0.0546535	2.29861	0.0289566	up
AT3G54500	6	230	AT3G54500_6	0.185809	0.201724	0.168288	0.0876381	0.0866441	0.098947	-3.45942	-2.43622	42.3406	42.2899	0.185274	0.0910764	1.0232	0.000462631	up
AT4G12420	4	80	AT4G12420_4	0.172554	0.114279	0.176871	0.0273635	0.0285819	0.031436	-5.10393	-2.72116	31.7333	8.10417	0.154568	0.0291271	2.38277	0.000361793	up
AT3G09770	2	181	AT3G09770_2	0.252865	0.197259	0.171024	0.0122814	0.0361373	0.0390627	-5.27194	-2.29104	18.1197	2.87661	0.207049	0.0291605	2.98089	0.00612281	up
AT1G51110	8	82	AT1G51110_8	0.212101	0.183761	0.114143	0.0214212	0.0220197	0.0350679	-5.29453	-2.60412	17.6789	7.79675	0.170001	0.0261696	2.69041	0.00163012	up
AT1G23030	1	176	AT1G23030_1	0.206379	0.289362	0.258124	0.00623062	0.0124182	0.010478	-6.74477	-2.00652	17.3826	0.662879	0.251288	0.00970892	4.73825	0.000139661	up
AT4G34730	2	85	AT4G34730_2	0.305918	0.273294	0.304055	0.0580179	0.0493994	0.0773674	-4.04628	-1.76595	35.9294	8.11765	0.294422	0.0615949	2.28033	0.000315386	up
AT1G05940	2	349	AT1G05940_2	0.289789	0.293593	0.352275	0.0736761	0.0426449	0.0789464	-3.99238	-1.68675	11.894	3.93696	0.311886	0.0650891	2.30562	0.00145348	up
AT5G20250	2	99	AT5G20250_2	0.406398	0.361346	0.337389	0.162631	0.133812	0.112039	-2.89333	-1.44503	32.771	36.5152	0.368377	0.136161	1.44829	0.00113628	up
AT5G55530	2	889	AT5G55530_2	0.491487	0.536083	0.438731	0.0885159	0.208488	0.156274	-2.81258	-1.03761	7.19648	2.0135	0.488767	0.151093	1.77497	0.00888231	up
AT4G27410	1	83	AT4G27410_1	0.246395	0.331574	0.513886	0.00522419	0.0115451	0.085282	-5.85625	-1.52468	15.8233	2.22892	0.363952	0.0340171	4.33158	0.0248996	up
AT1G04970	1	253	AT1G04970_1	0.308377	0.235445	0.128087	0.0402538	0.0906176	0.0314493	-4.36321	-2.24952	13.5705	3.1278	0.22397	0.0541069	2.11369	0.0236608	up
AT2G03640	8	298	AT2G03640_8	0.519655	0.490685	0.468815	0.169372	0.18242	0.225827	-2.3877	-1.02147	49.2304	16.5492	0.493051	0.19254	1.36623	0.000486198	up
AT2G24395	1	80	AT2G24395_1	0.35919	0.128749	0.339205	0.0125027	0.00165129	0.0227434	-7.0074	-1.99811	12.8208	1.10833	0.275715	0.0122991	5.0093	0.0156694	up
AT2G30170	6	37	AT2G30170_6	0.627353	0.410633	0.789237	0.0539666	0.0872292	0.0767152	-3.81173	-0.766066	23.5676	6.16216	0.609074	0.072637	3.04566	0.000909808	up
AT4G19160	7	84	AT4G19160_7	0.163337	0.232356	0.181182	0.015947	0.0269087	0.0358596	-5.32928	-2.39472	18.9921	4.59524	0.192292	0.0262384	2.93456	0.00142514	up
AT1G14270	4	74	AT1G14270_4	0.196481	0.206928	0.230734	0.0254169	0.0451312	0.0213457	-5.1059	-2.24535	33.1667	4.47297	0.211381	0.0306313	2.86056	0.00101318	up
AT1G56460	8	101	AT1G56460_8	0.325221	0.622606	0.417483	0.0140713	0.0235331	0.00769269	-6.19419	-1.18811	20.297	0.79538	0.455103	0.015099	5.00608	0.00075377	up
AT2G18790	3	376	AT2G18790_3	0.279728	0.236061	0.235427	0.0973159	0.096763	0.0824579	-3.44359	-2.00244	31.1206	7.39273	0.250405	0.0921789	1.44115	0.0002224	up
AT1G63090	1	275	AT1G63090_1	0.370229	0.299162	0.315533	0.0674272	0.03409	0.124006	-3.92552	-1.61288	20.983	3.43879	0.328308	0.0751743	2.31263	0.0133067	up
AT5G47370	1	96	AT5G47370_1	0.272441	0.196578	0.181731	0.0110512	0.0216935	0.0306212	-5.68519	-2.22764	24.3125	2.72569	0.216917	0.0211219	3.45755	0.0017806	up
AT4G30760	1	68	AT4G30760_1	0.486781	0.595824	0.425921	0.12054	0.194399	0.168196	-2.66237	-1.00568	41.5392	24.7696	0.502842	0.161045	1.65669	0.00260936	up
AT4G36980	12	125	AT4G36980_12	0.671202	0.476049	0.699605	0.168562	0.1318	0.13236	-2.80323	-0.720462	26.088	11.016	0.615619	0.14424	2.08277	0.000596746	up
AT5G49730	2	82	AT5G49730_2	0.268995	0.272396	0.256792	0.102746	0.10469	0.112499	-3.23022	-1.91063	41.7886	33.687	0.266061	0.106645	1.31959	1.0019e-05	up
AT1G19400	2	298	AT1G19400_2	0.776592	0.664579	0.809786	0.315182	0.349733	0.442247	-1.45283	-0.419548	42.2752	21.5738	0.750319	0.369054	1.03328	0.00358809	up
AT5G64960	5	91	AT5G64960_5	0.100792	0.217414	0.227677	0.00635159	0.0327434	0.00231703	-6.99494	-2.54899	20.7766	1.52381	0.181961	0.013804	4.44595	0.0194727	up
AT1G68670	2	79	AT1G68670_2	0.167078	0.178315	0.164097	0.0142403	0.0148914	0.00820679	-6.37741	-2.55876	23.7173	1.8481	0.16983	0.0124461	3.81865	0.000164579	up
AT5G50950	10	139	AT5G50950_10	0.324907	0.213612	0.424433	0.0146699	0.00058747	0.0107872	-7.78624	-1.69508	6.04077	0.450839	0.320984	0.00868155	6.09116	0.0155746	up
AT4G32030	4	103	AT4G32030_4	0.232656	0.240299	0.29162	0.0194788	0.0103949	0.0253224	-5.85779	-1.97955	24.7702	1.57605	0.254859	0.0183987	3.87824	0.000600061	up
AT2G42770	1	104	AT2G42770_1	0.161762	0.142207	0.162815	0.0162946	0.0153826	0.00798648	-6.31008	-2.68689	24.9904	2.36218	0.155595	0.0132212	3.62319	0.000419489	up
AT2G35130	1	82	AT2G35130_1	0.279245	0.375277	0.365941	0.0290494	0.0046924	0.0133533	-6.35582	-1.56823	11.5488	0.849593	0.340154	0.0156983	4.7876	0.00347346	up
AT1G04350	1	71	AT1G04350_1	0.349319	0.374682	0.206451	0.0633011	0.0471122	0.107268	-3.87003	-1.73659	16.5399	14.1315	0.310151	0.0725605	2.13344	0.00838991	up
AT2G39960	4	71	AT2G39960_4	0.126652	0.195378	0.14335	0.0135259	0.00459616	0.0062095	-7.1016	-2.71303	28.1737	1.26761	0.155127	0.00811053	4.38856	0.000928109	up
AT2G46915	5	70	AT2G46915_5	0.5607	0.458247	0.339034	0.132475	0.100032	0.071472	-3.34805	-1.17367	22.4333	10.9333	0.45266	0.101326	2.17438	0.00283236	up
AT2G40920	1	116	AT2G40920_1	0.503735	0.665953	0.764602	0.151888	0.122084	0.072593	-3.179	-0.65433	39.1149	3.35632	0.644763	0.115522	2.52467	0.00222585	up
AT5G16715	14	150	AT5G16715_14	0.533093	0.308135	0.25852	0.125872	0.102982	0.136086	-3.04897	-1.51919	19.66	12.4844	0.366583	0.121647	1.52979	0.010446	up
AT2G32530	2	381	AT2G32530_2	0.194503	0.187994	0.14782	0.0338256	0.0463838	0.0342526	-4.72787	-2.51049	17.6772	2.46457	0.176772	0.038154	2.21738	0.000335457	up
AT4G12030	3	68	AT4G12030_3	0.474672	0.420769	0.482794	0.201276	0.0686659	0.131906	-3.03314	-1.12481	61.3431	12.7255	0.459412	0.133949	1.90834	0.0138209	up
AT1G56500	22	67	AT1G56500_22	0.252383	0.286744	0.320191	0.000844034	0.000387509	0	-11.9203	-1.81049	19.9353	0.0348259	0.28644	0.000410514	10.1098	0.00107773	up
AT4G16141	1	428	AT4G16141_1	0.14686	0.18615	0.134296	0.0226075	0.0348179	0.0548871	-4.83282	-2.69649	13.5896	2.79751	0.155769	0.0374375	2.13634	0.00567462	up
AT2G46100	1	67	AT2G46100_1	0.331129	0.324123	0.267033	0.0831268	0.102656	0.0531181	-3.70243	-1.70828	39.0199	11.6965	0.307428	0.0796337	1.99416	0.00256555	up
AT1G18650	2	319	AT1G18650_2	0.278131	0.431968	0.28498	0.111165	0.0777683	0.198015	-3.06341	-1.62275	15.5569	15.047	0.331693	0.128983	1.44066	0.0314475	up
AT2G18300	4	89	AT2G18300_4	0.242866	0.234527	0.18805	0.0239775	0.0107793	0.00865484	-6.25668	-2.18158	19.2584	1.39326	0.221814	0.0144705	4.0751	0.000907199	up
AT4G37550	5	113	AT4G37550_5	0.320918	0.468639	0.315911	0.08748	0.067043	0.0864751	-3.64841	-1.46519	19.0147	8.56932	0.36849	0.0803327	2.18322	0.000623259	up
AT1G12780	1	83	AT1G12780_1	0.144504	0.154212	0.17434	0.057811	0.0214372	0.0221087	-5.05183	-2.66929	19.9398	8.80321	0.157685	0.0337856	2.38255	0.0074897	up
AT5G03380	1	249	AT5G03380_1	0.174376	0.199324	0.191575	0.0574382	0.0603222	0.0453136	-4.21231	-2.41019	25.2276	6.53548	0.188425	0.054358	1.80212	0.000208233	up
AT1G71860	6	73	AT1G71860_6	0.216248	0.222434	0.223269	0.00994899	0.00174479	0.0132509	-7.35058	-2.18031	23.2831	0.863014	0.22065	0.00831489	5.17027	0.00481338	up
AT3G26085	2	86	AT3G26085_2	0.304452	0.379125	0.471895	0.0343124	0.0397123	0.0409392	-4.70992	-1.39948	20.3333	2.39535	0.385157	0.0383213	3.31045	7.60887e-05	up
AT1G77930	4	85	AT1G77930_4	0.386037	0.316172	0.356095	0.114254	0.0913663	0.0888487	-3.35813	-1.50802	42.9647	14.7333	0.352768	0.0981563	1.8501	0.000200596	up
AT5G18630	3	232	AT5G18630_3	0.208369	0.165695	0.238401	0.0690545	0.0515694	0.0311385	-4.37954	-2.30824	12.0014	5.17385	0.204155	0.0505875	2.0713	0.00494599	up
AT4G39540	10	90	AT4G39540_10	0.214663	0.247912	0.245866	0.0259858	0.0103798	0.0255619	-5.71536	-2.08534	15.5778	2.29259	0.236147	0.0206425	3.63002	0.00120385	up
AT5G22640	7	270	AT5G22640_7	0.343899	0.312574	0.27797	0.149079	0.141672	0.178041	-2.68498	-1.68822	64.7185	29.3679	0.311481	0.156264	0.996758	0.00172798	up
AT5G20150	2	87	AT5G20150_2	0.287259	0.284853	0.308243	0.100659	0.0921582	0.132065	-3.22429	-1.76971	48.8276	24.3908	0.293452	0.108294	1.45458	0.000817786	up
AT5G14060	11	82	AT5G14060_11	0.204356	0.239364	0.179155	0.0537247	0.0576993	0.0777572	-4.00615	-2.27809	30.8496	18.6423	0.207625	0.0630604	1.72806	0.00104849	up
AT4G17460	3	101	AT4G17460_3	0.35969	0.295421	0.284133	0.0464759	0.0299764	0.0165017	-5.13622	-1.68323	28.0825	3.34323	0.313081	0.0309846	3.45299	0.00149347	up
AT4G11280	2	94	AT4G11280_2	0.282513	0.199298	0.237352	0.000260563	0.000853832	0.000147446	-11.6091	-2.07517	34.695	0.0319149	0.239721	0.000420614	9.53395	0.000232788	up
AT1G55350	1	66	AT1G55350_1	0.708823	0.569574	0.658218	0.0538539	0.120027	0.111379	-3.47994	-0.637304	45.3434	5.30808	0.645538	0.0950868	2.84264	0.0017111	up
AT4G20980	1	278	AT4G20980_1	0.197098	0.173261	0.275921	0.0258759	0.0135813	0.0848972	-5.01088	-2.24322	15.7158	2.69065	0.215427	0.0414514	2.76765	0.0258106	up
AT5G54510	1	136	AT5G54510_1	0.226346	0.148366	0.216334	0.0146156	0.00885671	0.00182242	-7.33843	-2.36828	11.1127	0.703431	0.197015	0.00843158	4.97015	0.00580643	up
AT5G40500	1	70	AT5G40500_1	0.6241	0.769249	0.626062	0.0896161	0.171136	0.204668	-2.77184	-0.578083	28.619	19.7952	0.673137	0.15514	2.19376	0.00427563	up
AT5G42030	4	90	AT5G42030_4	0.26088	0.266436	0.255287	0.0576351	0.0492876	0.0522118	-4.23967	-1.93883	34.1556	9.61852	0.260868	0.0530448	2.30085	4.62369e-06	up
AT5G46210	1	191	AT5G46210_1	0.138476	0.190033	0.142315	0.0302328	0.0485019	0.0427149	-4.65422	-2.68694	22.0593	5.95113	0.156941	0.0404832	1.96729	0.0014246	up
AT3G01850	5	67	AT3G01850_5	0.511512	0.416664	0.337225	0.0245359	0.00463169	0.0212272	-6.22038	-1.26614	25.0846	1.01493	0.421801	0.0167983	4.95424	0.00327873	up
AT5G01030	1	401	AT5G01030_1	0.24813	0.40703	0.312065	0.0889935	0.0756191	0.0204705	-4.27519	-1.66257	14.9734	1.88196	0.322408	0.0616944	2.61262	0.0204441	up
AT5G21222	5	171	AT5G21222_5	0.225988	0.211377	0.212979	0.0168379	0.00137471	0.0112456	-7.2911	-2.20634	13.8596	0.721248	0.216781	0.00981941	5.08476	0.0105258	up
AT1G20100	3	439	AT1G20100_3	0.587831	0.776832	0.547435	0.428094	0.400331	0.404674	-1.2833	-0.666698	93.2301	47.855	0.637366	0.411033	0.616604	0.0171252	up
AT4G37590	1	237	AT4G37590_1	0.225491	0.172184	0.136445	0.0259237	0.0273701	0.03502	-5.09884	-2.52015	14.0605	2.96203	0.17804	0.0294379	2.57869	0.000485751	up
AT3G57040	5	115	AT3G57040_5	0.187512	0.190776	0.151524	0.0293561	0.0169245	0.0417766	-5.18537	-2.50912	29.0203	3.48986	0.176604	0.0293524	2.67624	0.00245507	up
AT1G76730	4	203	AT1G76730_4	0.217057	0.209623	0.195273	0.0580824	0.0315676	0.0287207	-4.73764	-2.27148	19.2742	4.7422	0.207317	0.0394569	2.46617	0.00155346	up
AT4G33000	3	148	AT4G33000_3	0.118148	0.330524	0.183141	0.0277988	0.0318496	0.0189808	-5.28691	-2.37583	5.46171	2.08784	0.210604	0.0262097	2.91108	0.00386599	up
AT4G19160	8	132	AT4G19160_8	0.184351	0.208384	0.260728	0.0415245	0.0578305	0.0598023	-4.25519	-2.21385	21.0985	10.1641	0.217821	0.0530524	2.04134	0.000787766	up
AT3G13570	3	725	AT3G13570_3	0.232916	0.231581	0.23409	0.101818	0.118482	0.134235	-3.09012	-2.10247	31.5149	12.1269	0.232862	0.118178	0.987658	0.00102275	up
AT1G79830	5	288	AT1G79830_5	0.169858	0.154172	0.143727	0.0465556	0.0397051	0.0207629	-4.88976	-2.68453	11.6725	4.0081	0.155919	0.0356745	2.20523	0.00371141	up
AT1G74530	1	68	AT1G74530_1	0.432891	0.606216	0.486243	0.0810332	0.0338037	0.0931538	-3.97875	-0.99009	27.652	5.38725	0.50845	0.0693303	2.98866	0.00337068	up
AT5G44520	6	83	AT5G44520_6	0.252919	0.150415	0.432706	0.0242632	0.00601693	0.0263121	-5.99666	-1.97492	11.6707	1.68675	0.27868	0.0188641	4.02173	0.00798802	up
AT5G53500	5	387	AT5G53500_5	0.10133	0.209028	0.216314	0	0	0.0149556	-11.1902	-2.58997	5.14815	0.173988	0.175557	0.00498519	8.60024	0.0351122	up
AT2G35330	1	165	AT2G35330_1	0.458068	0.467925	0.705737	0.130468	0.109057	0.158195	-2.93177	-0.908272	32.5232	6.46263	0.54391	0.132573	2.0235	0.00137193	up
AT1G31170	2	80	AT1G31170_2	0.234049	0.163279	0.197888	0.0157438	0.0275271	0.0376982	-5.30048	-2.34898	21.1542	4.0375	0.198406	0.0269897	2.9515	0.00176045	up
AT5G44680	3	88	AT5G44680_3	0.217456	0.17962	0.221692	0.0279898	0.00507223	0.034991	-5.873	-2.28385	28.8068	2.89773	0.206256	0.0226843	3.58914	0.0154244	up
AT2G36380	2	254	AT2G36380_2	0.182534	0.139012	0.162039	0	0.000126711	0	-13.7549	-2.64202	6.51181	0.00262467	0.161195	4.22369e-05	11.1129	1.24224e-05	up
AT5G49730	3	80	AT5G49730_3	0.236149	0.203909	0.215386	0.0645698	0.0639841	0.110968	-3.69697	-2.19708	38.6	28.6125	0.218482	0.0798407	1.4999	0.00512525	up
AT2G32560	2	83	AT2G32560_2	0.24649	0.171819	0.178791	0.0269378	0.0180888	0.0203264	-5.54116	-2.34836	17.9639	2.85944	0.199033	0.0217843	3.1928	0.000176131	up
AT5G08790	2	89	AT5G08790_2	0.24393	0.195834	0.19716	0.0467009	0.0155571	0.00404569	-6.12536	-2.24344	53.3483	2.05993	0.212308	0.0221013	3.88192	0.0193616	up
AT4G34600	2	152	AT4G34600_2	0.173848	0.30107	0.340418	0.0777265	0.051223	0.0982466	-3.77332	-1.93685	29.5219	8.72149	0.271779	0.075732	1.83647	0.0105756	up
AT4G03000	1	295	AT4G03000_1	0.269287	0.289456	0.273241	0.0330793	0.0231502	0.0558458	-4.83772	-1.85104	11.7435	1.59322	0.277328	0.0373584	2.98668	0.00128335	up
AT1G80040	4	75	AT1G80040_4	0.462473	0.299009	0.358349	0.0989803	0.115396	0.104252	-3.23797	-1.44495	51.4044	8.92	0.373277	0.106209	1.79301	0.000757828	up
AT1G61100	8	98	AT1G61100_8	0.213677	0.226816	0.294907	0	0.0319027	0.000671621	-9.7924	-2.04286	15.415	0.870748	0.245133	0.0108581	7.74954	0.040681	up
AT5G28770	3	64	AT5G28770_3	0.359003	0.516126	0.408542	0.0276789	0.112531	0.0744758	-4.02458	-1.24119	24.0417	8.41146	0.42789	0.0715621	2.78339	0.010889	up
AT1G68670	1	88	AT1G68670_1	0.162351	0.146059	0.219592	0.0116312	0.0204334	0.0135441	-6.08166	-2.52843	20.0758	1.9697	0.176001	0.0152029	3.55323	0.000291015	up
AT4G09680	15	436	AT4G09680_15	0.1364	0.19385	0.218855	0.0124288	0.020772	0.0009303	-7.3298	-2.47767	8.1055	0.458716	0.183035	0.011377	4.85213	0.0257805	up
AT2G18300	6	78	AT2G18300_6	0.128228	0.189358	0.139838	0.000192189	9.70949e-05	0.000304082	-12.4529	-2.73407	14.688	0.025641	0.152475	0.000197789	9.71883	4.3967e-05	up
AT1G32230	2	164	AT1G32230_2	0.193561	0.191385	0.176092	0.023344	0.0290416	0.0150164	-5.52795	-2.42006	24.5407	2.10569	0.187012	0.0224673	3.10789	0.000391538	up
AT3G63120	2	198	AT3G63120_2	0.16901	0.205922	0.133847	0.0384906	0.023252	0.047928	-4.83628	-2.58199	19.2037	3.55219	0.169593	0.0365569	2.25428	0.00322845	up
AT3G46590	3	67	AT3G46590_3	0.20272	0.243929	0.282625	0.0021788	0.0477543	0.0313639	-6.07508	-2.05365	27.6915	3	0.243091	0.027099	4.02143	0.0454974	up
AT1G76110	3	457	AT1G76110_3	0.176742	0.413311	0.305477	0.128337	0.127621	0.146398	-2.90136	-1.82862	16.7163	11.2575	0.29851	0.134119	1.07275	0.0422436	up
AT1G76850	6	140	AT1G76850_6	0.398814	0.700516	0.514263	0.103906	0.0658935	0.188733	-3.19865	-0.933048	21.7	7.93095	0.537864	0.119511	2.26561	0.0104534	up
AT4G20850	24	101	AT4G20850_24	0.129343	0.212495	0.143411	0.0324319	0.0389263	0.0536882	-4.61627	-2.66233	20.3564	8.24422	0.16175	0.0416822	1.95393	0.00303569	up
AT5G21222	8	77	AT5G21222_8	0.22252	0.408479	0.403526	0.0335105	0.0330408	0.0290521	-4.97469	-1.58964	25.6147	2.19913	0.344841	0.0318678	3.38505	0.000336034	up
AT4G02075	3	955	AT4G02075_3	0.206632	0.20333	0.215358	0.111019	0.0584718	0.0778514	-3.65012	-2.26272	12.4098	3.81326	0.20844	0.0824474	1.3874	0.00667963	up
AT3G23080	3	71	AT3G23080_3	0.269833	0.444769	0.284197	0.0138943	0.0306468	0.054583	-5.13096	-1.62459	16.9953	3.32394	0.332933	0.0330414	3.50637	0.00471163	up
AT5G58800	2	169	AT5G58800_2	0.368848	0.356049	0.424168	0.181474	0.10762	0.128529	-2.87933	-1.38868	45.144	19.4911	0.383022	0.139208	1.49064	0.00313143	up
AT1G35340	6	183	AT1G35340_6	0.149092	0.231205	0.212897	0.0722475	0.0540858	0.0602895	-4.01715	-2.36342	19.3679	10.1403	0.197731	0.0622076	1.65374	0.00195857	up
AT2G39400	1	155	AT2G39400_1	0.422297	0.234783	0.140175	0	0.000620606	0	-12.1356	-2.05632	6.58495	0.00860215	0.265752	0.000206869	10.0793	0.000320399	up
AT5G59080	4	93	AT5G59080_4	0.295744	0.159669	0.0698948	0.0236644	0.0394918	0.0354408	-4.96063	-2.7477	9.09319	6.53047	0.175102	0.0328657	2.21293	0.0263109	up
AT3G15395	2	89	AT3G15395_2	0.858662	0.769346	0.761548	0.197888	0.301343	0.190096	-2.15432	-0.330375	24.6292	12.3408	0.796519	0.229776	1.82395	0.00114893	up
AT2G23420	3	92	AT2G23420_3	0.129307	0.202196	0.214818	0.000238237	0.000230029	0.0105478	-10.2294	-2.49204	15.4457	0.336957	0.182107	0.00367201	7.73734	0.0137856	up
AT4G15110	8	67	AT4G15110_8	0.165561	0.188159	0.149275	0.0115289	0.00413766	0.0277952	-6.5082	-2.58283	22.1045	2.43781	0.167665	0.0144872	3.92536	0.00800114	up
AT5G48545	4	510	AT5G48545_4	0.221028	0.183543	0.180954	0.0914813	0.103981	0.0628674	-3.56917	-2.36327	21.8549	10.3294	0.195175	0.0861101	1.2059	0.00702225	up
AT4G17460	2	85	AT4G17460_2	0.481477	0.529411	0.614982	0.106971	0.20753	0.20751	-2.58735	-0.891129	46.2745	16.6039	0.541957	0.174004	1.69622	0.00715152	up
AT5G23630	4	288	AT5G23630_4	0.231423	0.244361	0.184977	0.0092207	0.0552068	0.00277231	-6.47821	-2.19296	14.9792	1.08565	0.220254	0.0223999	4.28524	0.0272414	up
AT3G63500	3	92	AT3G63500_3	0.527711	0.533319	0.69142	0.0186384	0.0492057	0.0449458	-4.85543	-0.787158	23.1558	1.81884	0.58415	0.0375966	4.06827	0.000936794	up
AT5G63790	1	101	AT5G63790_1	0.262279	0.196553	0.153661	0.0410581	0.051344	0.0513603	-4.39102	-2.32667	30.198	8.17162	0.204164	0.0479208	2.06435	0.00112942	up
AT5G02880	9	333	AT5G02880_9	0.234353	0.382473	0.5105	0.121505	0.0633764	0.11566	-3.37762	-1.48328	10.9009	4.44945	0.375775	0.100181	1.89434	0.0131484	up
AT3G56160	3	121	AT3G56160_3	0.136437	0.163897	0.150315	0.0143242	0.0185618	0.00956815	-6.19482	-2.73893	5.8595	1.80441	0.150216	0.0141514	3.4559	0.000278191	up
AT1G76850	15	227	AT1G76850_15	0.184313	0.169758	0.229591	0.0123843	0.0753951	0.019257	-5.2544	-2.37369	9.3583	2.29222	0.194554	0.0356788	2.88071	0.0222927	up
AT4G12720	5	72	AT4G12720_5	0.336395	0.234739	0.220063	0.0154135	0.00832418	0.00463227	-6.89407	-1.94888	60.662	0.787037	0.263732	0.00945666	4.94518	0.000765552	up
AT3G61010	15	118	AT3G61010_15	0.637838	0.304634	0.383514	0.026451	0.00116353	0	-9.54176	-1.24875	7.11017	0.353107	0.441995	0.00920483	8.29302	0.0275372	up
AT3G59300	8	213	AT3G59300_8	0.412529	0.226566	0.282211	0.0807769	0.0803697	0.046225	-3.90077	-1.7482	11.748	6.0626	0.307102	0.0691239	2.15257	0.00424658	up
AT5G43560	8	251	AT5G43560_8	0.270848	0.194482	0.13051	0.0435001	0.0258801	0.011108	-5.42904	-2.39484	11.5498	1.5073	0.198613	0.0268294	3.0342	0.00951702	up
AT5G08760	1	176	AT5G08760_1	0.319526	0.308298	0.331417	0.0804045	0.0567926	0.141708	-3.53125	-1.64563	92.0379	7.20833	0.319747	0.0929682	1.88562	0.00810194	up
AT5G22920	9	87	AT5G22920_9	0.258176	0.447468	0.363772	0.093044	0.0840367	0.0852933	-3.51673	-1.5242	15.9885	16.5172	0.356472	0.087458	1.99253	0.00107539	up
AT1G54730	12	705	AT1G54730_12	0.507913	0.380042	1.09604	0.15482	0.258222	0.146485	-2.47194	-0.74694	5.00804	3.72151	0.661331	0.186509	1.725	0.0303377	up
AT1G73830	1	110	AT1G73830_1	0.172059	0.219517	0.187317	0.0198112	0.015548	0.0161552	-5.87218	-2.38102	20.9242	1.89697	0.192964	0.0171715	3.49115	1.99799e-05	up
AT4G02120	11	66	AT4G02120_11	0.914285	0.734756	0.815398	0.260229	0.326995	0.223431	-1.90564	-0.289457	64.5354	24.4646	0.82148	0.270218	1.61618	0.000922773	up
AT2G24150	2	100	AT2G24150_2	0.28742	0.326745	0.379365	0.067538	0.0676201	0.0882355	-3.75902	-1.60362	19.76	9.51667	0.331177	0.0744646	2.1554	0.000237261	up
AT1G13650	1	82	AT1G13650_1	0.279498	0.208971	0.278467	0.00165215	0.0278875	0.0389347	-6.36283	-1.98071	10.1829	2.73171	0.255645	0.0228248	4.38211	0.0392942	up
AT5G18650	7	97	AT5G18650_7	0.217704	0.239172	0.154524	0.0428338	0.0694815	0.0372705	-4.37939	-2.31918	30.8247	9.30241	0.2038	0.0498619	2.0602	0.0034655	up
AT3G62750	9	85	AT3G62750_9	0.495415	0.408823	0.987764	0.123843	0.1334	0.100222	-3.07944	-0.773835	10.9765	14.3608	0.630667	0.119155	2.3056	0.00473248	up
AT5G22050	3	69	AT5G22050_3	0.601111	0.813475	0.711038	0.149422	0.0647798	0.152904	-3.13339	-0.508043	29.9179	6.92754	0.708541	0.122368	2.62534	0.00353979	up
AT4G19420	1	105	AT4G19420_1	0.278338	0.265122	0.270633	0.061174	0.143603	0.131907	-3.25106	-1.88198	38.0254	17.8063	0.271364	0.112228	1.36908	0.0250789	up
AT1G26110	4	93	AT1G26110_4	0.198319	0.152945	0.193107	0.0194045	0.0264389	0.027874	-5.36453	-2.47185	25.5878	3.07168	0.181457	0.0245725	2.89268	0.000137657	up
AT1G31170	4	87	AT1G31170_4	0.169621	0.203511	0.249172	0.0381969	0.0207551	0.00917147	-5.68981	-2.28707	14.8697	2.64751	0.207435	0.0227078	3.40274	0.00528822	up
AT3G26810	1	316	AT3G26810_1	0.124503	0.15863	0.177233	0.0472282	0.0217063	0.0270762	-5.04559	-2.71943	12.7521	2.23734	0.153455	0.0320036	2.32616	0.00314032	up
AT5G35180	20	263	AT5G35180_20	0.137408	0.175976	0.162495	0.0470642	0.0293296	0.0144703	-5.20383	-2.66384	12.4715	3.56274	0.158627	0.0302881	2.53998	0.00735868	up
AT4G16890	6	77	AT4G16890_6	0.188925	0.311138	0.192532	0.00301386	0.0409232	0.0128709	-6.42162	-2.15511	20.2554	1.93074	0.230865	0.018936	4.26651	0.0186112	up
AT4G38420	2	229	AT4G38420_2	0.317967	0.240752	0.418455	0.0487276	0.129656	0.0553543	-3.82717	-1.65476	10.6638	3.52402	0.325724	0.0779125	2.17241	0.0121563	up
AT3G62750	4	95	AT3G62750_4	0.298012	0.375463	0.289195	0.0758444	0.0493656	0.0264445	-4.43402	-1.6499	8.6	5.18947	0.32089	0.0505515	2.78412	0.00367301	up
AT5G17530	18	72	AT5G17530_18	0.529373	0.36153	0.484166	0.111372	0.126877	0.150283	-2.95976	-1.14396	28.0787	14.7778	0.458356	0.12951	1.8158	0.00094852	up
AT4G11280	1	89	AT4G11280_1	0.220656	0.243974	0.178389	0.00310661	0.00030133	0.0111985	-8.83579	-2.23408	30.839	0.385768	0.21434	0.00486881	6.60171	0.0125685	up
AT3G51420	2	84	AT3G51420_2	0.258371	0.215319	0.338982	0.0289529	0.0732762	0.0793569	-4.17872	-1.90955	40.3968	7.38095	0.27089	0.0605287	2.26917	0.0108151	up
AT1G01490	2	171	AT1G01490_2	0.236824	0.220966	0.211717	0.0645485	0.0551596	0.0814695	-3.9171	-2.16534	33.0682	10.3158	0.223169	0.0670592	1.75177	0.000501366	up
AT5G25100	5	75	AT5G25100_5	0.131159	0.172069	0.158071	0.00664075	0.0176806	0.0260866	-6.10556	-2.7103	27.9156	2.77333	0.153766	0.0168026	3.39526	0.00476362	up
AT3G06510	6	102	AT3G06510_6	0.165499	0.241374	0.222861	0.0936168	0.0762014	0.0587533	-3.7401	-2.27052	43.049	19.7908	0.209911	0.0761905	1.46959	0.00452723	up
AT1G80780	1	83	AT1G80780_1	0.783341	0.737577	0.893886	0.458911	0.366344	0.392347	-1.30741	-0.317753	95.241	78.1406	0.804935	0.405867	0.98966	0.00143352	up
AT5G22920	10	80	AT5G22920_10	0.418122	0.462792	0.24528	0.0752837	0.167633	0.0761611	-3.34098	-1.46569	16.9208	19.4583	0.375398	0.106359	1.87529	0.0169894	up
AT4G04350	1	205	AT4G04350_1	0.191523	0.140026	0.190876	0.0163918	0.00815607	0.00768823	-6.63064	-2.53665	12.5138	0.754472	0.174142	0.0107454	4.094	0.000426913	up
AT1G21580	5	233	AT1G21580_5	0.303532	0.255762	0.186329	0.000121546	0.000140037	0.0203534	-10.4756	-2.03709	8.37053	0.291845	0.248541	0.00687167	8.43847	0.025787	up
AT5G23050	5	267	AT5G23050_5	0.562889	0.36718	0.3256	0.102922	0.126594	0.14759	-3.00748	-1.29778	15.2821	5.51436	0.418557	0.125702	1.70969	0.00378957	up
AT5G35460	4	79	AT5G35460_4	0.12488	0.19148	0.179751	0.00215792	0.00158459	0.00137836	-9.22022	-2.62068	19.9662	0.202532	0.16537	0.00170696	6.59953	1.68676e-05	up
AT5G09850	7	81	AT5G09850_7	0.218927	0.189074	0.394679	0.0458849	0.085385	0.0163692	-4.64286	-1.97857	25.1235	5.02881	0.26756	0.0492131	2.66429	0.0254926	up
AT2G01600	7	149	AT2G01600_7	0.259842	0.218397	0.165464	0	0.000749622	0.00020118	-12.2946	-2.24489	12.8949	0.0178971	0.214568	0.000316934	10.0497	0.000868445	up
AT5G18650	10	86	AT5G18650_10	0.155327	0.183957	0.168248	0.0417288	0.0298747	0.0411965	-4.74969	-2.56684	34.845	10.6899	0.169177	0.0376	2.18285	0.000225823	up
AT1G67340	1	85	AT1G67340_1	0.380427	0.55803	0.509542	0	0.0542775	0	-11.3836	-1.06954	25.0392	0.901961	0.482666	0.0180925	10.3141	0.0455874	up
AT1G64430	10	82	AT1G64430_10	0.183352	0.227535	0.199413	0.020002	0.00395457	0.0268846	-6.28102	-2.30311	11.8699	1.70732	0.203433	0.016947	3.97791	0.0100107	up
AT1G18360	6	619	AT1G18360_6	0.242925	0.286657	0.641521	0.107694	0.04214	0.158555	-3.4802	-1.49482	6.2434	4.26494	0.390368	0.102796	1.98538	0.0497287	up
AT2G46500	3	116	AT2G46500_3	0.69311	0.628568	0.503756	0.259844	0.27626	0.136444	-2.2246	-0.729302	51.0287	16.842	0.608478	0.224183	1.4953	0.013287	up
AT2G42780	4	124	AT2G42780_4	0.143145	0.265104	0.168937	0.00128945	0.0136256	0.0223165	-7.0941	-2.42842	13.8118	1.03763	0.192395	0.0124105	4.66568	0.0227965	up
AT3G28910	1	326	AT3G28910_1	0.174089	0.148472	0.170038	0.0289519	0.0234818	0.0368919	-5.09435	-2.60997	10.2004	1.65337	0.1642	0.0297752	2.48438	0.000248402	up
AT2G24395	2	106	AT2G24395_2	0.150767	0.148339	0.222792	0.000857821	0.00090637	0.00297084	-9.56319	-2.54962	8.27044	0.138365	0.173966	0.00157834	7.01356	0.000337791	up
AT4G00026	7	212	AT4G00026_7	0.206483	0.25879	0.2704	0.0221963	0.0306035	0.0434997	-5.01551	-2.03763	19.6038	2.20755	0.245225	0.0320999	2.97789	0.000617483	up
AT2G37860	1	215	AT2G37860_1	0.258071	0.221728	0.243	0.0662006	0.0527458	0.0664444	-4.02451	-2.05609	23.3302	5.67442	0.240933	0.0617969	1.96842	0.00010187	up
AT3G05670	4	142	AT3G05670_4	0.303067	0.605268	0.406356	0.0251808	0.0429244	0.0404223	-4.82743	-1.24861	16.7089	1.20657	0.43823	0.0361758	3.57882	0.000693891	up
AT5G44520	3	99	AT5G44520_3	0.206079	0.237326	0.318485	0.0008817	0.0183559	0.00073808	-8.77299	-2.00149	9.78788	0.579125	0.253964	0.00665858	6.77149	0.011099	up
AT2G02570	5	74	AT2G02570_5	0.620007	0.662715	0.563511	0.129084	0.137341	0.1056	-3.02037	-0.703556	35.5856	9.03153	0.615411	0.124008	2.31681	6.38524e-05	up
AT5G17640	2	453	AT5G17640_2	0.253386	0.283835	0.15937	0.0255419	0.0966584	0.014656	-4.91811	-2.149	7.52024	1.39588	0.232197	0.0456188	2.7691	0.0307689	up
AT1G27320	4	96	AT1G27320_4	0.235736	0.175898	0.151386	0.000118553	0.00014246	0.000276365	-12.5468	-2.43855	16.2951	0.0138889	0.187673	0.000179126	10.1083	1.69504e-05	up
AT4G09680	14	520	AT4G09680_14	0.177731	0.20742	0.23528	0.0161749	0.0184984	0.0379662	-5.47523	-2.28305	7.40705	0.753846	0.206811	0.0242132	3.19218	0.00133211	up
AT4G19420	3	119	AT4G19420_3	0.232237	0.175315	0.145584	0.0137146	0.0293455	0.0470133	-5.22988	-2.46613	22.4118	4.16246	0.184379	0.0300244	2.76376	0.00752992	up
AT1G01720	2	88	AT1G01720_2	0.182136	0.126462	0.369274	0.0441746	0.0404452	0.0522029	-4.46275	-2.29246	15.9167	3.62879	0.225957	0.0456076	2.17029	0.00964238	up
AT5G04490	3	84	AT5G04490_3	0.250562	0.344234	0.276272	0.052143	0.0271397	0.0989081	-4.26753	-1.79705	24.9722	7.51587	0.290356	0.0593969	2.47049	0.011261	up
AT1G63800	1	65	AT1G63800_1	0.20279	0.298788	0.169428	0.0317463	0.0236309	0.0469857	-4.93069	-2.202	14.2359	5.65641	0.223669	0.034121	2.72869	0.00189945	up
AT2G06025	4	82	AT2G06025_4	0.346685	0.508699	0.487164	0.0417418	0.146904	0.0601916	-3.80124	-1.18031	25.9228	6.96748	0.447516	0.0829458	2.62093	0.00984871	up
AT5G04280	2	345	AT5G04280_2	0.181716	0.20786	0.113564	0.0371592	0.0476924	0.0468496	-4.51868	-2.62166	15.8348	3.71304	0.167713	0.0439004	1.89702	0.00277554	up
AT1G10820	5	539	AT1G10820_5	0.507128	0.572518	0.353572	0.137269	0.200363	0.181808	-2.54791	-1.0947	11.9957	5.79468	0.477739	0.173147	1.45321	0.00540426	up
AT5G28770	4	103	AT5G28770_4	0.221226	0.242231	0.242835	0.0415714	0.0446465	0.0146044	-5.05701	-2.08797	13.0647	3.32362	0.23543	0.0336074	2.96904	0.00474935	up
AT2G30930	2	126	AT2G30930_2	0.28301	0.192811	0.187336	0.00428388	0.0378032	0.0600379	-5.55007	-2.20404	18.0265	3.25661	0.221052	0.0340417	3.34603	0.0482152	up
AT4G27040	9	130	AT4G27040_9	0.645229	0.488478	0.504242	0.195381	0.0921521	0.102787	-3.02591	-0.884521	32.0333	6.55385	0.545983	0.130107	2.14139	0.00405792	up
AT2G21385	5	88	AT2G21385_5	0.275926	0.246297	0.215979	0.0626747	0.0666375	0.0713185	-3.90436	-2.03007	30.822	12.5152	0.246068	0.0668769	1.87429	8.41628e-05	up
AT3G16940	9	181	AT3G16940_9	0.304111	0.272336	0.176316	0.0274121	0.0169658	0.0315091	-5.35279	-2.03254	16.8877	1.39779	0.250921	0.0252957	3.32024	0.000781805	up
AT5G47650	2	72	AT5G47650_2	0.257641	0.386873	0.54912	0.00749274	0.0550589	0.0274611	-5.47655	-1.39715	13.2593	1.80556	0.397878	0.0300043	4.0794	0.0105673	up
AT1G04770	1	100	AT1G04770_1	0.282275	0.273136	0.231687	0.0437402	0.0759148	0.047398	-4.21113	-1.93563	20.2833	8.76333	0.262366	0.0556844	2.2755	0.000985688	up
AT3G17850	6	206	AT3G17850_6	0.331588	0.307474	0.258279	0.0559644	0.0705723	0.0439886	-4.16361	-1.749	17.2427	3.54854	0.299113	0.0568418	2.41461	0.000419639	up
AT3G02040	1	84	AT3G02040_1	0.132869	0.129574	0.193903	0.0375364	0.0235885	0.0177321	-5.31961	-2.74222	21.9008	5.1746	0.152115	0.0262857	2.57739	0.00216848	up
AT4G26080	3	70	AT4G26080_3	0.225443	0.240542	0.23547	0.0192132	0.0175051	0.0303177	-5.52718	-2.09706	37.0286	2.17143	0.233818	0.0223454	3.43011	0.000154345	up
AT3G28100	4	1197	AT3G28100_4	0.309792	0.271576	0.259614	0.141586	0.11314	0.0846786	-3.17531	-1.83892	8.61153	3.34392	0.280327	0.113135	1.33639	0.00422106	up
AT1G12780	2	82	AT1G12780_2	0.210574	0.133718	0.176399	0.0348547	0.0297865	0.0626551	-4.63604	-2.55114	20.061	9.81707	0.173564	0.0424321	2.0849	0.00527529	up
AT4G11960	1	88	AT4G11960_1	0.102772	0.255331	0.118913	0.000264417	0.00114867	0.0011644	-10.4656	-2.77468	6.28409	0.0719697	0.159006	0.000859161	7.69096	0.000713621	up
AT5G24620	1	269	AT5G24620_1	0.302969	0.104694	0.179863	0.00756273	0.0190705	0.0199109	-6.13656	-2.48451	5.43371	1.00248	0.195842	0.0155147	3.65205	0.00453435	up
AT2G16740	3	125	AT2G16740_3	0.232009	0.099247	0.201087	0.0501003	0.0271983	0.073501	-4.42849	-2.5849	21.712	6.08	0.177448	0.0502665	1.84359	0.030783	up
AT3G02170	3	95	AT3G02170_3	0.26646	0.104405	0.278622	0.0133156	0.00377843	0.00628678	-7.1974	-2.33712	13.3053	0.501754	0.216496	0.0077936	4.86028	0.00227486	up
AT2G30930	1	78	AT2G30930_1	0.17765	0.310447	0.168287	0.0396847	0.0211095	0.00209018	-6.37447	-2.25049	17.547	1.98291	0.218795	0.0209615	4.12398	0.0354968	up
AT5G18230	8	69	AT5G18230_8	0.283168	0.225554	0.37263	0.0975133	0.076626	0.0360331	-3.95294	-1.79764	35.1304	9.54106	0.293784	0.0700575	2.1553	0.0109523	up
AT5G03120	2	299	AT5G03120_2	0.186694	0.217164	0.164384	0.0722889	0.0553586	0.0392586	-4.21199	-2.40975	13.1594	4.90747	0.189414	0.0556354	1.80224	0.00300179	up
AT4G13670	3	146	AT4G13670_3	0.152439	0.143097	0.249922	0.0206788	0.0221773	0.0220564	-5.53105	-2.50636	12.4543	2.24201	0.18182	0.0216375	3.02469	0.000295417	up
AT1G23960	6	183	AT1G23960_6	0.230275	0.257119	0.252644	0.0623277	0.0601416	0.0551192	-4.08026	-2.02096	23.1566	5.16393	0.246679	0.0591962	2.0593	8.97875e-06	up
AT2G21195	3	69	AT2G21195_3	0.505148	0.418796	0.412591	0.140035	0.123095	0.0904972	-3.10809	-1.17271	26.5121	10.3768	0.445512	0.117876	1.93539	0.00075785	up
AT5G28020	3	71	AT5G28020_3	0.230191	0.280205	0.239882	0.032825	0.0303544	0.00933301	-5.57148	-2.00472	11.169	2.67136	0.250093	0.0241708	3.56677	0.00385252	up
AT1G01430	1	72	AT1G01430_1	0.186019	0.313223	0.190298	0.0674726	0.0752337	0.0503885	-3.9776	-2.16496	24.9398	8.12963	0.229847	0.064365	1.81263	0.00378232	up
AT5G19010	5	69	AT5G19010_5	0.211697	0.216617	0.290315	0.0126914	0.00680273	0.00122891	-7.72269	-2.07701	16.9952	0.541063	0.239543	0.00690769	5.64569	0.00516247	up
AT3G55630	7	77	AT3G55630_7	0.105403	0.136561	0.24328	0.00087441	0.000712133	0.000405719	-10.6274	-2.71923	13.7706	0.0562771	0.161748	0.000664087	7.90816	8.39381e-05	up
AT2G43180	2	74	AT2G43180_2	0.538659	0.722999	0.702961	0.00962617	0.0387528	0.0622832	-5.13113	-0.622991	18.8784	1.23874	0.654873	0.0368874	4.50814	0.00532702	up
AT3G04940	8	99	AT3G04940_8	0.156825	0.159004	0.180519	0.002822	0.0226048	0.0173302	-6.59562	-2.59847	16.835	1.67003	0.16545	0.0142523	3.99715	0.0133938	up
AT5G39530	1	86	AT5G39530_1	0.249828	0.347501	0.194365	0.120303	0.096433	0.0967207	-3.26654	-1.96302	32.0426	49.1512	0.263898	0.104486	1.30351	0.00790626	up
AT1G61300	1	173	AT1G61300_1	0.163588	0.342199	0.388999	0	0.00039733	0.0209039	-10.3013	-1.84037	10.9383	0.198459	0.298262	0.0071004	8.46097	0.0283316	up
AT2G47410	16	252	AT2G47410_16	0.206983	0.587002	0.101076	0.0462174	0.0536058	0.0367288	-4.47461	-2.11582	7.20503	1.70767	0.298354	0.0455174	2.35879	0.0351987	up
AT1G75020	1	632	AT1G75020_1	0.375092	0.35279	0.382749	0.0955891	0.0994222	0.0993806	-3.3494	-1.43444	11.7199	2.92036	0.37021	0.0981306	1.91495	1.1441e-06	up
AT3G29185	6	85	AT3G29185_6	0.17976	0.124743	0.153295	0.000832202	0.00495387	0.0130994	-8.04745	-2.72815	15.6471	0.85098	0.152599	0.00629517	5.31931	0.0105797	up
AT1G09140	2	604	AT1G09140_2	0.118138	0.140263	0.198843	0.0625218	0.0684286	0.074498	-3.8718	-2.74852	11.9018	6.12362	0.152415	0.0684828	1.12329	0.00848354	up
AT5G03380	3	81	AT5G03380_3	0.16012	0.236612	0.189923	0.000268372	0.000432286	0.00307263	-10.4618	-2.3729	20.4568	0.106996	0.195552	0.00125776	8.08894	0.00175079	up
AT1G35340	2	87	AT1G35340_2	0.196641	0.183389	0.139272	0.0156561	0.0248328	0.0496117	-5.22064	-2.5458	12.3602	4.34866	0.173101	0.0300336	2.67484	0.00618067	up
AT2G20180	4	82	AT2G20180_4	0.436674	0.143916	0.253436	0.0109844	0.00115371	0.00128767	-8.62298	-1.99079	14.7114	0.268293	0.278009	0.00447525	6.63218	0.00455577	up
AT1G21130	1	88	AT1G21130_1	0.152869	0.209742	0.193628	0.0172861	0.0164128	0.044303	-5.42658	-2.44386	15.3561	3.70455	0.185413	0.0260006	2.98271	0.00355416	up
AT3G51950	1	88	AT3G51950_1	0.154994	0.218387	0.190437	0.0492997	0.0470656	0.0594879	-4.27424	-2.42579	31.4659	9.4053	0.187939	0.0519511	1.84845	0.000475354	up
AT5G20380	6	333	AT5G20380_6	0.174066	0.201273	0.172908	0.0471252	0.0521304	0.0772161	-4.12135	-2.45566	17.5015	6.71872	0.182749	0.0588239	1.66568	0.00189055	up
AT3G63510	2	82	AT3G63510_2	0.582418	0.547214	0.710477	0.0453105	0.0899665	0.0744099	-3.89561	-0.714278	10.1098	3.0935	0.61337	0.0698956	3.18134	0.000548232	up
AT4G13200	2	91	AT4G13200_2	0.122997	0.207539	0.209338	0.0328731	0.0275959	0.0623496	-4.70328	-2.51598	13.8791	8.45421	0.179958	0.0409395	2.1873	0.00754086	up
AT5G66290	3	374	AT5G66290_3	0.282802	0.149337	0.137386	0.011724	0.0369918	0.0552474	-5.11633	-2.47639	5.78431	1.46881	0.189842	0.0346544	2.63993	0.0240981	up
AT4G26700	2	73	AT4G26700_2	0.213202	0.217162	0.255097	0.0158053	0.000337181	0.00144123	-8.98537	-2.13458	6.80365	0.465753	0.228487	0.00586124	6.85079	0.0133928	up
AT3G47560	4	81	AT3G47560_4	0.185542	0.311105	0.496724	0.0969111	0.123987	0.0421986	-3.64853	-1.70806	20.8395	8.95885	0.331124	0.087699	1.94047	0.0359136	up
AT5G39610	2	110	AT5G39610_2	0.233385	0.418311	0.361866	0.000670246	0.0267253	0.000360395	-9.06893	-1.60768	11.7091	0.342424	0.337854	0.00925198	7.46125	0.0188469	up
AT5G17300	2	162	AT5G17300_2	0.463537	0.464059	0.415409	0.151548	0.141899	0.0707566	-3.12007	-1.16142	18.6337	6.41975	0.447668	0.121401	1.95865	0.00529488	up
AT2G33770	7	98	AT2G33770_7	0.267277	0.16699	0.311327	0.0953613	0.0327278	0.0251574	-4.54555	-2.05642	26.3299	5.30612	0.248531	0.0510822	2.48913	0.0183537	up
AT3G54620	5	466	AT3G54620_5	0.325394	0.225679	0.281179	0.136105	0.130263	0.172683	-2.78384	-1.86595	26.0036	15.0193	0.277417	0.14635	0.917894	0.00989416	up
AT3G52660	1	312	AT3G52660_1	0.425837	0.451029	0.363819	0.125416	0.0746314	0.132447	-3.2186	-1.27968	18.7756	3.73077	0.413562	0.110831	1.93892	0.00226815	up
AT3G05165	4	116	AT3G05165_4	0.155022	0.155533	0.16903	0.0366775	0.05637	0.0437884	-4.47707	-2.64627	15.1839	7.17529	0.159862	0.045612	1.8308	0.000578805	up
AT3G45190	17	287	AT3G45190_17	0.194349	0.297243	0.197493	0.0671168	0.0185339	0.0340065	-4.84297	-2.15123	9.223	2.20674	0.229695	0.0398857	2.69174	0.00929664	up
AT1G50500	23	202	AT1G50500_23	0.603082	0.505316	0.336389	0.0331893	0.0945616	0.0491681	-4.22062	-1.09537	13.1023	1.79703	0.481596	0.058973	3.12525	0.00349592	up
AT1G75710	2	846	AT1G75710_2	0.232148	0.264877	0.207763	0.10215	0.131356	0.115419	-3.11158	-2.09683	10.3274	4.35776	0.234929	0.116308	1.01475	0.00223386	up
AT3G44480	7	179	AT3G44480_7	0.277833	0.317011	0.335683	0.0899491	0.0746659	0.103595	-3.49638	-1.69331	19.0205	6.45438	0.310176	0.0894033	1.80307	0.000343772	up
AT5G44290	4	77	AT5G44290_4	0.0757614	0.219763	0.234489	0.000324651	0.0203666	0.000847918	-9.13675	-2.66693	11.5887	0.627706	0.176671	0.00717973	6.46983	0.0262685	up
AT1G24300	5	137	AT1G24300_5	0.26802	0.4088	0.17152	0.00101835	0.000703188	0.00119036	-10.0426	-1.91123	10.4574	0.026764	0.28278	0.000970634	8.13135	4.4438e-05	up
AT4G35785	7	322	AT4G35785_7	0.175257	0.192432	0.145924	0.0247302	0.0154809	0.0588987	-5.14552	-2.55558	9.98965	2.47412	0.171204	0.0330366	2.58994	0.0109013	up
AT5G56170	2	435	AT5G56170_2	0.156381	0.178698	0.189499	0.079005	0.0948136	0.0918829	-3.50158	-2.52034	21.7548	14.6253	0.174859	0.0885672	0.981241	0.00104964	up
AT2G36900	3	226	AT2G36900_3	0.152692	0.159141	0.197074	0.0167251	0.0379261	0.01356	-5.609	-2.56871	12.0678	1.59145	0.169636	0.0227371	3.0403	0.00286922	up
AT1G33050	4	226	AT1G33050_4	0.44404	0.498762	0.496088	0.18525	0.158996	0.100055	-2.80217	-1.06205	19.3451	9.17994	0.47963	0.1481	1.74012	0.00309475	up
AT1G80940	1	89	AT1G80940_1	0.154633	0.150786	0.145804	0.0311197	0.0229504	0.0201115	-5.3624	-2.73347	19.6667	4.33333	0.150408	0.0247272	2.62893	0.000151992	up
AT1G04440	7	138	AT1G04440_7	0.213993	0.166115	0.111367	0.0172909	0.0467294	0.0353458	-5.03189	-2.66024	15.8744	3.44928	0.163825	0.033122	2.37166	0.00950125	up
AT1G70180	6	202	AT1G70180_6	0.325178	0.23425	0.555999	0.0368648	0.0886377	0.0805335	-3.96394	-1.52047	13.4736	2.66007	0.371809	0.0686787	2.44346	0.0106917	up
AT3G10740	2	75	AT3G10740_2	0.115168	0.190303	0.277521	0.0107902	0.0331142	0.0149065	-5.83948	-2.45372	16.6044	2.77778	0.194331	0.0196037	3.38576	0.00500846	up
AT5G17670	5	71	AT5G17670_5	0.150558	0.155264	0.153025	0.0290768	0.0143026	0.0380646	-5.31566	-2.70899	20.7183	4.84977	0.152949	0.027148	2.60666	0.00347016	up
AT4G24160	1	222	AT4G24160_1	0.11733	0.164824	0.188828	0.0280403	0.0106757	0.00767628	-6.24375	-2.69907	10.0225	1.04955	0.156994	0.0154641	3.54468	0.00402907	up
AT2G15890	3	87	AT2G15890_3	0.188058	0.220681	0.140903	0.0351886	0.0248409	0.0152832	-5.39727	-2.47265	5.00766	4.47126	0.183214	0.0251042	2.92462	0.00180889	up
AT4G17330	6	240	AT4G17330_6	0.197362	0.24698	0.188059	0.054874	0.0851731	0.0665684	-3.8834	-2.25646	22.1306	6.98472	0.2108	0.0688718	1.62695	0.00178065	up
AT5G57340	2	302	AT5G57340_2	0.285943	0.186205	0.251898	0.117204	0.0407541	0.0552038	-3.96297	-2.07344	14.5342	4.83554	0.241349	0.0710539	1.88953	0.0180592	up
AT5G27290	1	78	AT5G27290_1	0.34269	0.390829	0.48179	0.0754851	0.0683095	0.042793	-4.04864	-1.31798	10.7863	6.73077	0.405103	0.0621959	2.73066	0.000710283	up
AT3G23080	2	59	AT3G23080_2	0.568865	0.540477	0.401864	0.163241	0.142171	0.0903705	-2.96574	-1.00559	27.2655	13.9492	0.503735	0.131928	1.96016	0.00288192	up
AT4G33000	6	72	AT4G33000_6	0.472267	0.576773	0.46632	0.088359	0.146168	0.0673161	-3.38923	-0.992286	15.2269	6.71759	0.50512	0.100614	2.39694	0.00219142	up
AT2G18860	3	71	AT2G18860_3	0.273119	0.332978	0.512145	0.033462	0.0545486	0.100417	-4.13786	-1.47476	15.9108	3.22535	0.372747	0.0628093	2.6631	0.00741175	up
AT1G70180	3	262	AT1G70180_3	0.0589488	0.239511	0.205804	0.0166905	0.0180808	0.0385673	-5.46357	-2.80896	6.90331	1.16031	0.168088	0.0244462	2.65461	0.0237795	up
AT5G57710	3	95	AT5G57710_3	0.191318	0.115407	0.165855	0.00379829	0.0309159	0.00194401	-7.35423	-2.69772	25.9965	1.32982	0.157527	0.0122194	4.65651	0.0189112	up
AT5G47620	4	85	AT5G47620_4	0.243	0.236967	0.31372	0.0117635	0.0379549	0.0475648	-5.17436	-1.93022	12.2902	2.6	0.264562	0.0324277	3.24414	0.00705467	up
AT2G25840	12	158	AT2G25840_12	0.192997	0.147236	0.164256	0.0153651	0.036142	0.0356591	-5.20799	-2.58104	15.6878	4.24051	0.168163	0.0290554	2.62695	0.00343894	up
AT4G38350	9	71	AT4G38350_9	0.32899	0.414481	0.392616	0.0299968	0.019223	0.00395601	-6.24727	-1.40777	12.9859	1.02347	0.378696	0.0177252	4.8395	0.00560813	up
AT4G02120	7	69	AT4G02120_7	0.32513	0.348838	0.370689	0.0258058	0.0501028	0.0981891	-4.31447	-1.524	23.4783	4.3913	0.348219	0.0580326	2.79047	0.00754354	up
AT3G55630	4	77	AT3G55630_4	0.174187	0.224162	0.0827587	0.000149392	0.000533833	0.0299567	-9.54697	-2.75787	13.9134	0.952381	0.160369	0.0102133	6.7891	0.044328	up
AT1G63090	2	182	AT1G63090_2	0.250918	0.210042	0.203509	0.0141471	0.000450851	0.0239412	-7.54759	-2.18093	14.1538	0.582418	0.22149	0.0128464	5.36666	0.0406527	up
AT1G51110	3	100	AT1G51110_3	0.296558	0.240709	0.262085	0.0998795	0.0675307	0.116509	-3.43782	-1.91338	23.9767	24.72	0.266451	0.0946397	1.52444	0.00365744	up
AT2G18700	2	81	AT2G18700_2	0.204139	0.447957	0.24351	0.0736473	0.0865557	0.0543186	-3.83195	-1.82963	13.5185	10.0988	0.298535	0.0715072	2.00232	0.00719829	up
AT4G30270	2	92	AT4G30270_2	0.153015	0.116491	0.202208	0.0687987	0.0274847	0.0276399	-4.74127	-2.70535	19.8442	7.80072	0.157238	0.0413078	2.03592	0.0148218	up
AT5G65685	5	91	AT5G65685_5	0.328135	0.427229	0.684745	0.0611431	0.198757	0.0354238	-3.72724	-1.12697	14.8205	6.28571	0.480036	0.0984414	2.60027	0.0310245	up
AT1G14720	1	471	AT1G14720_1	0.160254	0.141748	0.150935	0.0596233	0.0485704	0.0647936	-4.12659	-2.72939	19.9568	5.98938	0.150979	0.0576624	1.3972	0.000473837	up
AT4G16950	2	130	AT4G16950_2	0.143507	0.245869	0.155262	0.056252	0.0383798	0.0320005	-4.60707	-2.50402	12.5077	5.72308	0.181546	0.0422108	2.10305	0.00350425	up
AT2G25670	3	108	AT2G25670_3	0.640872	0.622454	0.555067	0.389238	0.338474	0.325362	-1.51468	-0.725039	145.676	80.5062	0.606131	0.351025	0.789641	0.0014336	up
AT4G19420	8	79	AT4G19420_8	0.170894	0.222645	0.196943	0.0354591	0.0117085	0.0194427	-5.63954	-2.35339	20.1224	2.65823	0.196827	0.0222034	3.28616	0.0022908	up
AT3G57040	3	101	AT3G57040_3	0.165953	0.185901	0.188577	0.0323263	0.0161397	0.00371169	-6.32603	-2.47511	23.4686	1.60396	0.180144	0.0173926	3.85092	0.0139718	up
AT3G53500	5	270	AT3G53500_5	0.22163	0.210011	0.273513	0.124229	0.104167	0.133891	-3.05761	-2.09852	42.1593	17.0827	0.235051	0.120762	0.959093	0.00374225	up
AT4G26520	3	227	AT4G26520_3	0.189582	0.220407	0.249777	0.0159084	0.0619622	0.0352757	-4.93724	-2.19405	8.51689	2.56535	0.219922	0.0377154	2.74319	0.00913593	up
AT1G55520	3	91	AT1G55520_3	0.368082	0.379699	0.335561	0.0242024	0.0398847	0.0600822	-4.69122	-1.47144	35.293	2.58242	0.361114	0.0413897	3.21977	0.00109647	up
AT4G36980	11	78	AT4G36980_11	0.293639	0.283175	0.237749	0.0160687	0.0147233	0.000512487	-7.65852	-1.88687	12.3034	0.893162	0.271521	0.0104348	5.77165	0.0244156	up
AT5G14720	5	64	AT5G14720_5	0.329127	0.343904	0.372748	0.0366434	0.0991805	0.0339637	-4.32799	-1.52231	23.625	5.6875	0.348593	0.0565959	2.80568	0.00498681	up
AT1G20100	2	89	AT1G20100_2	0.108517	0.20783	0.177224	0.0271873	0.0502399	0.0244254	-4.95714	-2.65563	25.7341	4.33708	0.164524	0.0339509	2.30151	0.00586208	up
AT3G56580	1	671	AT3G56580_1	0.1904	0.203509	0.130092	0.0566277	0.0763634	0.0437852	-4.12224	-2.54404	5.1843	2.69647	0.174667	0.0589254	1.5782	0.00678151	up
AT5G49555	4	62	AT5G49555_4	0.697369	0.654878	0.601188	0.0454252	0.0907612	0.113723	-3.68618	-0.621607	20.7634	4.69892	0.651145	0.0833031	3.06458	0.00160666	up
AT5G56850	8	74	AT5G56850_8	0.479737	0.628316	0.70899	0.13285	0.0967325	0.0425842	-3.61184	-0.742094	18.4054	4.03604	0.605681	0.0907223	2.86975	0.00514081	up
AT2G21240	2	369	AT2G21240_2	0.139167	0.196322	0.134772	0.0204777	0.0658689	0.0671723	-4.47668	-2.69507	10.2538	4.01807	0.156754	0.051173	1.78161	0.0396985	up
AT1G60200	7	273	AT1G60200_7	0.845079	0.902264	0.786279	0.35219	0.517184	0.417425	-1.23908	-0.246035	33.033	12.3407	0.844541	0.428933	0.993043	0.00431081	up
AT1G53780	7	77	AT1G53780_7	0.447266	1.04503	0.749665	0.169696	0.10843	0.0455221	-3.40714	-0.504313	23.9177	5.18182	0.747319	0.107883	2.90283	0.0117893	up
AT4G02120	9	74	AT4G02120_9	0.581977	0.667831	0.590567	0.190615	0.110696	0.160268	-2.73601	-0.707746	41.9234	12.7342	0.613458	0.153859	2.02827	0.00106785	up
AT1G03090	1	73	AT1G03090_1	0.264345	0.264453	0.437145	0.00212355	0.0070555	0.0121912	-7.46145	-1.67741	13.4977	0.292237	0.321981	0.0071234	5.78404	0.00178965	up
AT5G28770	1	67	AT5G28770_1	0.261151	0.344085	0.403289	0.119427	0.116458	0.0953412	-3.18622	-1.59544	22.2537	13.2886	0.336175	0.110409	1.59078	0.00162925	up
AT1G15740	12	86	AT1G15740_12	0.107848	0.201595	0.170437	0.00433349	0.00125791	0.0101417	-8.03619	-2.69203	14.8643	0.624031	0.15996	0.00524436	5.34417	0.00428191	up
AT1G64430	8	1	AT1G64430_8	0.615044	0.484413	0.488457	0.0961448	0.0230085	0.0653089	-4.2523	-0.926875	23.6667	5	0.529305	0.0614874	3.32543	0.00605011	up
AT1G20770	3	83	AT1G20770_3	0.401879	0.37506	0.324758	0.0795161	0.0591324	0.0407415	-4.11662	-1.45085	16.6265	3.93976	0.367232	0.0597967	2.66578	0.000813858	up
AT2G01670	1	91	AT2G01670_1	0.188879	0.183238	0.148364	0.0376562	0.0502551	0.05745	-4.38903	-2.53515	51.8901	8.96703	0.173494	0.0484538	1.85388	0.000918062	up
AT4G02120	4	74	AT4G02120_4	0.217281	0.44053	0.356907	0.0876254	0.0571852	0.0488618	-3.99862	-1.62381	24.2297	5.91892	0.338239	0.0645574	2.37481	0.00379561	up
AT2G28190	7	160	AT2G28190_7	0.141962	0.206685	0.178726	0.00496729	0.0370573	0.0109933	-6.30489	-2.52503	11.9729	1.46667	0.175791	0.0176726	3.77985	0.0116263	up
AT3G19800	2	102	AT3G19800_2	0.203848	0.149987	0.215798	0.0616842	0.0406411	0.0515101	-4.30629	-2.41459	27.8268	11.0359	0.189877	0.0512785	1.8917	0.00137078	up
AT1G62250	2	169	AT1G62250_2	0.0625965	0.227148	0.20908	0.0221128	0.0431428	0.00579736	-5.82137	-2.79798	8.42604	1.7357	0.166275	0.0236843	3.02338	0.0440519	up
AT2G16930	2	80	AT2G16930_2	0.18854	0.0781941	0.268743	0.0707052	0.0278931	0.0329169	-4.63701	-2.65985	14.6833	4.9625	0.178492	0.0438384	1.97715	0.0422348	up
AT5G21930	8	291	AT5G21930_8	0.129731	0.172444	0.203212	0.0127287	0.0351445	0.0259316	-5.46516	-2.59372	8.49485	1.75487	0.168462	0.0246016	2.87144	0.00373616	up
AT1G79790	4	75	AT1G79790_4	0.547997	0.600614	0.519593	0.209192	0.179111	0.188951	-2.3807	-0.849265	21.2133	27.5378	0.556068	0.192418	1.53143	6.89782e-05	up
AT1G01720	1	86	AT1G01720_1	0.335502	0.304561	0.366017	0.0353822	0.0399406	0.157376	-4.04485	-1.58027	23.8876	6.08915	0.33536	0.0775662	2.46458	0.0238426	up
AT3G55520	3	116	AT3G55520_3	0.261837	0.190256	0.247166	0.0167144	0.035239	0.0802895	-4.78936	-2.11456	18.6379	4.60632	0.233087	0.044081	2.6748	0.0161583	up
AT1G78680	6	83	AT1G78680_6	0.132323	0.149296	0.180185	0.018272	0.0543558	0.0264051	-5.07289	-2.71136	25.2008	6.27711	0.153935	0.033011	2.36154	0.00791639	up
AT5G50370	1	75	AT5G50370_1	0.278403	0.189673	0.241911	0.0129751	0.0419648	0.0303532	-5.29493	-2.09687	16.9867	3.14222	0.236662	0.028431	3.19806	0.00380831	up
AT3G01370	3	136	AT3G01370_3	0.222049	0.149319	0.143392	0.0102088	0.0230657	0.0310185	-5.68763	-2.57218	10.723	2.21569	0.171587	0.021431	3.11545	0.00390062	up
AT3G18500	1	174	AT3G18500_1	0.419288	0.302138	0.645481	0.105066	0.199831	0.0766883	-3.09288	-1.20409	19.5326	5.28352	0.455636	0.127195	1.88879	0.0215234	up
AT3G09560	10	323	AT3G09560_10	0.533647	0.466207	0.490331	0.163393	0.196873	0.115035	-2.6927	-1.01172	21.5129	5.1548	0.496728	0.158434	1.68098	0.0019972	up
AT4G16765	1	139	AT4G16765_1	0.199377	0.553061	0.136815	0.0268886	0.0576152	0.0856772	-4.29307	-2.01687	5.61391	1.5036	0.296417	0.056727	2.2762	0.0427648	up
AT4G32660	8	129	AT4G32660_8	0.346504	0.447931	0.350171	0.0731667	0.151885	0.0737552	-3.41758	-1.40053	20.1163	6.04393	0.381535	0.0996021	2.01705	0.00548483	up
AT5G47060	1	263	AT5G47060_1	0.308097	0.301991	0.370062	0.0348887	0.0635835	0.107223	-4.01254	-1.62004	17.6337	2.21166	0.326716	0.0685651	2.39249	0.00741748	up
AT3G13740	6	119	AT3G13740_6	0.334427	0.266073	0.284498	0.0884242	0.0685245	0.0963679	-3.58065	-1.76795	32.8067	10.9216	0.294999	0.0844389	1.8127	0.000514764	up
AT5G13980	26	95	AT5G13980_26	0.135611	0.207852	0.268393	0.0360554	0.0181777	0.0132846	-5.60314	-2.3488	11.1684	2.56491	0.203952	0.0225059	3.25434	0.00316794	up
AT4G38350	4	227	AT4G38350_4	0.20451	0.126026	0.129612	0.0362222	0.0203655	0.00625741	-5.90831	-2.74189	7.36858	1.75918	0.153383	0.0209484	3.16642	0.0153012	up
AT4G30100	2	707	AT4G30100_2	0.219444	0.20579	0.212577	0.0843204	0.065656	0.0536629	-3.90561	-2.23426	11.4564	3.12588	0.212603	0.0678797	1.67135	0.000929696	up
AT2G28290	34	93	AT2G28290_34	0.485677	0.374082	0.540396	0.0462293	0.0609394	0.160336	-3.70412	-1.11614	19.4516	4.08602	0.466718	0.0891682	2.58798	0.0102627	up
AT4G35760	1	73	AT4G35760_1	0.211101	0.245636	0.208485	0.044878	0.0400903	0.0268527	-4.77908	-2.17713	23.9132	5.00913	0.22174	0.0372737	2.60195	0.000393231	up
AT2G41100	3	100	AT2G41100_3	0.20088	0.233631	0.246963	0.0224379	0.0273699	0.0522772	-4.97562	-2.14364	62.92	3.28667	0.227158	0.0340283	2.83198	0.00171458	up
AT1G10740	2	68	AT1G10740_2	0.297329	0.300991	0.429128	0.0388015	0.0748989	0.0311067	-4.47776	-1.56753	30.0735	3.45588	0.342483	0.048269	2.91023	0.00224548	up
AT5G49760	14	90	AT5G49760_14	0.0812359	0.310698	0.195388	0.0250283	0.017934	0.00108508	-6.98981	-2.55458	8.43704	1.02593	0.195774	0.0146825	4.43523	0.0453418	up
AT5G18630	2	378	AT5G18630_2	0.256056	0.251628	0.250594	0.0678295	0.12155	0.0809659	-3.51629	-1.98423	13.1764	7.92769	0.252759	0.0901151	1.53206	0.00355545	up
AT1G21630	9	71	AT1G21630_9	0.25276	0.444779	0.275674	0.000466349	0.0334453	0	-9.97028	-1.67065	20.5023	0.70892	0.324404	0.0113039	8.29963	0.0362776	up
AT4G39540	3	121	AT4G39540_3	0.137784	0.171571	0.161198	0.0139726	0.00501934	9.53538e-05	-9.05196	-2.67858	7.74656	0.625344	0.156851	0.00636243	6.37339	0.04402	up
AT4G04340	6	80	AT4G04340_6	0.262896	0.33295	0.309416	0.0261932	0.0678697	0.0472285	-4.51332	-1.73548	20.1417	4.77083	0.301754	0.0470972	2.77784	0.00253881	up
AT4G28760	2	388	AT4G28760_2	0.168048	0.132804	0.204179	0.0104946	0.0177774	0.0343015	-5.7512	-2.59259	8.15464	0.86512	0.168344	0.0208578	3.15861	0.00386491	up
AT4G31115	1	72	AT4G31115_1	0.372794	0.585868	0.255518	0.0742771	0.0825404	0.123473	-3.45581	-1.3878	21	5.85185	0.404727	0.0934301	2.06801	0.00738166	up
AT3G26290	2	71	AT3G26290_2	0.152624	0.130836	0.215322	0.0416983	0.00520292	0.0220121	-5.89196	-2.62051	5.5446	3.30516	0.166261	0.0229711	3.27145	0.0231105	up
AT5G52380	1	154	AT5G52380_1	0.51653	0.716448	0.559021	0.0191077	0.0845479	0.136393	-4.04932	-0.757723	28.868	2.16667	0.597333	0.0800161	3.29159	0.0190533	up
AT1G54360	4	71	AT1G54360_4	0.433621	0.39193	0.362292	0.000851049	0.0161692	0.058684	-6.74665	-1.34053	26.7746	1.41784	0.395948	0.0252348	5.40612	0.0404018	up
AT1G68890	26	73	AT1G68890_26	0.280545	0.26517	0.313566	0.0303317	0.00529309	0.00438567	-6.81256	-1.80729	19.4338	0.922374	0.286427	0.0133368	5.00528	0.00493705	up
AT3G56400	2	257	AT3G56400_2	0.228919	0.309966	0.248459	0.0204018	0.0975181	0.0574109	-4.36529	-1.94194	28.5629	2.78599	0.262448	0.0584436	2.42335	0.0230119	up
AT5G56850	4	89	AT5G56850_4	0.148774	0.136101	0.169059	0.0196554	0.00573991	0.0155991	-6.37203	-2.73015	12.4794	1.8764	0.151311	0.0136648	3.64187	0.00274259	up
AT2G02870	1	128	AT2G02870_1	0.310341	0.395815	0.251693	0.0324136	0.0431127	0.0717459	-4.42799	-1.67181	14.5339	2.35677	0.319283	0.0490907	2.75617	0.00200983	up
AT1G62560	3	121	AT1G62560_3	0.170242	0.138341	0.237809	0.0192679	0.0170672	0.0461353	-5.33609	-2.49339	20.9063	2.46281	0.18213	0.0274901	2.8427	0.00493441	up
AT2G04360	3	123	AT2G04360_3	0.269597	0.209067	0.229912	0.050546	0.0445276	0.0468509	-4.40373	-2.08998	26.2764	4.83469	0.236192	0.0473082	2.31375	4.19224e-05	up
AT1G31600	5	180	AT1G31600_5	0.233755	0.294917	0.282729	0.0272864	0.0238086	0.0293293	-5.22652	-1.89369	11.8741	0.931481	0.270467	0.0268081	3.33283	1.63132e-05	up
AT4G36980	2	174	AT4G36980_2	0.445118	0.674705	0.713739	0.297071	0.329981	0.308384	-1.68262	-0.740647	37.3946	36.1571	0.611187	0.311812	0.941974	0.0127036	up
AT1G34360	1	405	AT1G34360_1	0.323329	0.314157	0.288348	0.000197098	0.0350784	0.000124759	-10.0369	-1.69783	9.0321	0.245267	0.308611	0.0118001	8.33905	0.0330274	up
AT5G44290	1	82	AT5G44290_1	0.463087	0.387008	0.522724	0.218192	0.18471	0.0849784	-2.72992	-1.1387	37.1789	17.8821	0.457606	0.162627	1.59122	0.0220574	up
AT1G64430	9	93	AT1G64430_9	0.227394	0.161167	0.214119	0.0515732	0.00356357	0.0256451	-5.89829	-2.33121	11.19	2.84588	0.200893	0.0269273	3.56708	0.0375388	up
AT3G55630	10	80	AT3G55630_10	0.236604	0.238161	0.283659	0.0278519	0.0334352	0.0343635	-4.97718	-1.98907	20.8625	2.65417	0.252808	0.0318835	2.98811	1.99825e-05	up
AT3G29290	1	106	AT3G29290_1	0.952751	0.73841	0.554413	0.264417	0.306506	0.183358	-2.02413	-0.452767	34.0377	12.3396	0.748525	0.251427	1.57136	0.00758242	up
AT1G27770	4	174	AT1G27770_4	0.181592	0.142068	0.187444	0.0193407	0.0113698	0.00864618	-6.33486	-2.56401	21.0287	0.779693	0.170368	0.0131189	3.77085	0.000488142	up
AT5G44750	16	340	AT5G44750_16	0.212803	0.211587	0.341598	0.0555475	0.0218744	0.0399074	-4.77732	-2.00757	7.02353	1.42059	0.255329	0.0391098	2.76974	0.00369101	up
AT1G21000	3	257	AT1G21000_3	0.15511	0.166109	0.167005	0.0316744	0.0622765	0.0663025	-4.30017	-2.62016	16.5901	6.10117	0.162741	0.0534178	1.68001	0.00804786	up
AT3G63310	3	77	AT3G63310_3	0.542253	0.668975	0.516644	0.222153	0.283937	0.18401	-2.14296	-0.805232	65.1515	21.7532	0.575957	0.230033	1.33773	0.00335499	up
AT5G18680	2	224	AT5G18680_2	0.236004	0.407419	0.256548	0.131288	0.138535	0.143481	-2.86065	-1.78041	17.6176	8.69494	0.29999	0.137768	1.08024	0.0120676	up
AT5G43745	8	60	AT5G43745_8	0.449855	0.378477	0.462126	0.0731687	0.0871982	0.0427832	-3.94633	-1.22261	26.4444	4.45	0.430153	0.0677167	2.72372	0.00106916	up
AT1G69935	1	232	AT1G69935_1	0.153604	0.129927	0.207696	0.0513717	0.019307	0.00294239	-6.1288	-2.63813	9.67529	1.6408	0.163743	0.0245404	3.49067	0.0466089	up
AT3G57800	5	496	AT3G57800_5	0.172469	0.162687	0.17154	0.00868601	0.0166963	0.0222407	-6.08069	-2.56627	5.06048	0.532258	0.168899	0.0158743	3.51442	0.000945828	up
AT1G02160	2	82	AT1G02160_2	0.245801	0.290734	0.444543	0.0643572	0.11415	0.0995563	-3.47236	-1.65876	36.0894	9.46748	0.327026	0.0926879	1.81361	0.00702142	up
AT3G12710	2	223	AT3G12710_2	0.219406	0.357704	0.335656	0.0330475	0.0933113	0.037912	-4.35411	-1.74881	15.3199	2.60688	0.304255	0.0547569	2.6053	0.00739601	up
AT4G24740	10	178	AT4G24740_10	0.295589	0.281228	0.327529	0.058022	0.0929075	0.070575	-3.78667	-1.73294	22.882	5.80337	0.301449	0.0738348	2.05373	0.000583229	up
AT1G05160	8	776	AT1G05160_8	0.347381	0.420836	0.267314	0.0968312	0.0672518	0.0249677	-4.19549	-1.55916	6.94888	0.976804	0.345177	0.0630169	2.63633	0.0127276	up
AT1G09060	9	92	AT1G09060_9	0.148363	0.345066	0.23182	0.0162063	0.0490478	0.00122291	-6.65748	-2.13226	10.5761	1.23188	0.24175	0.022159	4.52522	0.0488525	up
AT4G29900	17	148	AT4G29900_17	0.208113	0.289396	0.143724	0.0670369	0.0414809	0.010218	-5.03435	-2.28402	18.705	2.38739	0.213744	0.0395786	2.75033	0.0335239	up
AT2G41630	4	93	AT2G41630_4	0.290509	0.223454	0.211265	0.068267	0.0500649	0.0473721	-4.19751	-2.06272	37.8961	7.32616	0.241743	0.0552347	2.13479	0.000595817	up
AT2G04690	2	82	AT2G04690_2	0.253412	0.159889	0.139009	0.0156972	0.045617	0.021361	-5.33217	-2.49068	11.7886	2.89837	0.184103	0.0275584	2.84149	0.00571922	up
AT3G55010	1	125	AT3G55010_1	0.608789	0.4455	0.419808	0.210508	0.199563	0.175021	-2.36251	-1.04489	51.1707	21.784	0.491366	0.19503	1.31762	0.00201991	up
AT4G14270	1	76	AT4G14270_1	0.186526	0.355107	0.417308	0.0532628	0.0159839	0.0590838	-4.75969	-1.72568	9.8114	4.78509	0.319647	0.0427768	3.03401	0.0124083	up
AT1G13080	2	87	AT1G13080_2	0.119284	0.143306	0.258234	0.0367249	0.0352822	0.00632755	-5.63205	-2.60787	12.8199	2.98084	0.173608	0.0261116	3.02418	0.0284204	up
AT4G12830	4	82	AT4G12830_4	0.276546	0.224573	0.171758	0.0155466	0.0468416	0.00796708	-5.79835	-2.18357	20.4837	1.86992	0.224292	0.0234518	3.61478	0.00939718	up
AT2G47320	4	90	AT2G47320_4	0.156776	0.132341	0.19835	0.0372792	0.0544209	0.0186022	-4.89786	-2.64159	21.6741	6.2037	0.162489	0.0367674	2.25627	0.00958223	up
AT1G36370	2	85	AT1G36370_2	0.0961099	0.197239	0.210783	0.0533948	0.047298	0.0297693	-4.56642	-2.65577	16.5373	10.5451	0.168044	0.0434874	1.91065	0.0126578	up
AT3G62750	11	103	AT3G62750_11	0.481739	0.282386	0.427735	0.0778991	0.0555655	0.0817439	-3.82155	-1.36771	8.65696	10.0777	0.397287	0.0717362	2.45384	0.00109727	up
AT4G02715	2	135	AT4G02715_2	0.143757	0.174979	0.186	0.0111258	0.00950382	0.000190578	-8.52152	-2.57989	11.7852	0.520988	0.168245	0.00694006	5.94163	0.0365426	up
AT4G17330	13	153	AT4G17330_13	0.192417	0.189223	0.183895	0.0209906	0.0415546	0.0183735	-5.30973	-2.40753	13.2179	1.94553	0.188512	0.0269729	2.9022	0.00135758	up
AT4G29490	11	194	AT4G29490_11	0.322564	0.185186	0.164044	0.0491198	0.0163812	0.0435051	-4.93401	-2.22438	8.38144	2.33849	0.223931	0.0363354	2.70963	0.00976425	up
AT5G59780	1	107	AT5G59780_1	0.343407	0.272381	0.265553	0.0936056	0.0578775	0.0872318	-3.68237	-1.77708	13.1807	9.11838	0.29378	0.0795717	1.90529	0.0015052	up
AT3G11320	3	420	AT3G11320_3	0.215512	0.34306	0.354644	0.126608	0.0452252	0.127477	-3.47333	-1.75106	7.88571	2.50159	0.304405	0.0997702	1.72226	0.0347925	up
AT1G36370	1	85	AT1G36370_1	0.260917	0.267983	0.203217	0.101718	0.0494078	0.0663716	-3.84992	-2.04567	24.1333	18.7412	0.244039	0.0724992	1.80424	0.00532688	up
AT5G08790	1	91	AT5G08790_1	0.213323	0.17834	0.214782	0.0280796	0.0540862	0.0143142	-5.16311	-2.31175	50.8938	3.08791	0.202149	0.03216	2.85137	0.00704817	up
AT4G32850	6	81	AT4G32850_6	0.483147	0.422639	0.173548	0.0597497	0.0214865	0.0185766	-5.11857	-1.60619	10.2469	1.85185	0.359778	0.0332709	3.51239	0.00756129	up
AT1G23440	4	73	AT1G23440_4	0.18418	0.138007	0.145607	0.0265232	0.0100531	0.0326287	-5.60351	-2.69262	14.4247	3.45662	0.155931	0.0230683	2.9109	0.00568637	up
AT1G25550	3	85	AT1G25550_3	0.353261	0.338313	0.374053	0.201576	0.137419	0.152472	-2.62911	-1.49448	56.2157	37.6431	0.355209	0.163822	1.13463	0.00263547	up
AT2G46580	5	67	AT2G46580_5	0.31237	0.388037	0.630769	0.0282287	0.0452507	0.0814356	-4.41027	-1.23641	13.2886	2.81592	0.443725	0.0516383	3.17386	0.00402316	up
AT1G23030	2	83	AT1G23030_2	0.251256	0.236464	0.173645	0.0283112	0.0380152	0.00466907	-5.86747	-2.19962	15.4056	1.54217	0.220455	0.0236652	3.66785	0.01876	up
AT3G18520	5	139	AT3G18520_5	0.253344	0.438837	0.43817	0.0687028	0.0693842	0.0779204	-3.7982	-1.45317	18.8681	3.61391	0.376784	0.0720025	2.34503	0.000970069	up
AT4G03510	2	476	AT4G03510_2	0.300998	0.382159	0.315098	0.0803738	0.104109	0.0971524	-3.42152	-1.59535	6.66457	3.36485	0.332752	0.0938785	1.82617	0.000286547	up
AT4G27710	1	90	AT4G27710_1	0.388878	0.291238	0.209563	0.069063	0.0522694	0.0584716	-4.06998	-1.79896	10.4778	6.13704	0.29656	0.0599347	2.27102	0.00130633	up
AT1G73470	7	85	AT1G73470_7	0.530026	0.443066	0.399415	0.051965	0.0182805	0.104799	-4.43139	-1.1381	11.8275	3.37255	0.457502	0.0583482	3.29329	0.011325	up
AT3G55240	1	419	AT3G55240_1	0.127921	0.17334	0.170587	0.0744344	0.0552138	0.0882121	-3.80986	-2.68214	7.63803	18.1384	0.157283	0.0726201	1.12773	0.00980571	up
AT5G66250	1	332	AT5G66250_1	0.879705	0.508644	0.751124	0.500161	0.339007	0.306341	-1.42231	-0.524352	21.9819	18.9046	0.713158	0.381836	0.897961	0.0479861	up
AT3G62750	10	73	AT3G62750_10	0.852938	0.764574	0.723418	0.169008	0.18351	0.16568	-2.53481	-0.361286	13.5251	23.0639	0.78031	0.172733	2.17352	1.27159e-05	up
AT1G79380	9	78	AT1G79380_9	0.416423	0.280316	0.22646	0.0436458	0.0451441	0.0821637	-4.19756	-1.74714	22.0214	5.94017	0.307733	0.0569845	2.45042	0.00335896	up
AT1G14340	1	244	AT1G14340_1	0.175459	0.133525	0.271357	0.00883355	0.0265147	0.0078119	-6.35332	-2.43245	10.7432	0.502732	0.193447	0.0143867	3.92087	0.00348886	up
AT3G63400	1	259	AT3G63400_1	0.453852	0.348092	0.503007	0.17477	0.0944129	0.0463573	-3.4508	-1.21784	24.5264	3.05277	0.434984	0.10518	2.23296	0.0178256	up
AT1G68190	4	104	AT1G68190_4	0.156682	0.169537	0.227409	0.0339839	0.0276798	0.0309258	-5.02302	-2.45702	6.33654	2.87179	0.184542	0.0308632	2.566	0.000155136	up
AT1G07830	1	156	AT1G07830_1	0.316453	0.232704	0.214484	0.0537468	0.05498	0.0492587	-4.2487	-1.99481	13.953	3.16026	0.254547	0.0526619	2.25389	0.000221772	up
AT3G02170	1	150	AT3G02170_1	0.165801	0.26867	0.19993	0.00429241	0.0351241	0.051567	-5.6576	-2.27033	15.8556	1.95556	0.211467	0.0303278	3.38727	0.0403534	up
AT1G73830	3	74	AT1G73830_3	0.227697	0.237509	0.178857	0.0612495	0.0105985	0.0107909	-5.70773	-2.23063	24.0405	3.04054	0.214687	0.0275463	3.47711	0.0149042	up
AT4G16890	4	97	AT4G16890_4	0.26212	0.32354	0.134871	0.0418487	0.0906625	0.0225867	-4.50347	-2.15001	19.6495	4.98625	0.240177	0.0516993	2.35346	0.0274565	up
AT2G42600	10	100	AT2G42600_10	0.131308	0.180551	0.167484	0.0827035	0.0600203	0.0780326	-3.77803	-2.6588	44.26	34.0433	0.159781	0.0735855	1.11923	0.00488424	up
AT5G24210	2	237	AT5G24210_2	0.267806	0.243823	0.207769	0.0555061	0.0788078	0.106738	-3.68819	-2.06793	36.2152	7.40788	0.2398	0.0803506	1.62027	0.00521034	up
AT2G35780	6	72	AT2G35780_6	0.124982	0.24477	0.257787	0.0243008	0.0381786	0.0374503	-4.93761	-2.32882	13.4861	4.36574	0.20918	0.0333099	2.60879	0.00280223	up
AT1G67840	4	102	AT1G67840_4	0.138111	0.17108	0.291949	0.090811	0.0324676	0.022601	-4.62444	-2.39319	17.2484	4.37582	0.20038	0.0486265	2.23125	0.0306558	up
AT5G25060	14	256	AT5G25060_14	0.202876	0.231214	0.171158	0.0307266	0.048503	0.0376946	-4.70655	-2.32021	11.8594	2.17839	0.201749	0.0389747	2.38634	0.000472196	up
AT2G32560	3	80	AT2G32560_3	0.0889883	0.21308	0.17883	0.0136693	0.0101422	0.0240863	-6.06402	-2.7347	13.8875	1.8875	0.160299	0.0159659	3.32931	0.00330212	up
AT5G11960	4	117	AT5G11960_4	0.230666	0.288336	0.131958	0.00201345	0.0108933	0.00380101	-7.83865	-2.27738	9.17664	0.310541	0.216987	0.00556925	5.56126	0.00210029	up
AT1G13880	2	87	AT1G13880_2	0.456585	0.0985553	0.317488	0	0.000458594	0	-12.229	-2.04306	7.0728	0.00383142	0.290876	0.000152865	10.186	0.000318242	up
AT5G63160	4	94	AT5G63160_4	0.147727	0.202584	0.197212	0.0129769	0.00027909	0.00184327	-9.0528	-2.46819	19.0106	0.315603	0.182508	0.00503308	6.58461	0.0148437	up
AT1G04240	2	82	AT1G04240_2	0.255079	0.212076	0.283524	0.0317955	0.0388186	0.0242602	-5.00914	-2.00893	21.435	2.11382	0.250227	0.0316248	3.00021	0.000204545	up
AT1G72640	3	165	AT1G72640_3	0.355419	0.314491	0.303463	0.127936	0.142619	0.106809	-3.00106	-1.62724	21.8828	15.9111	0.324457	0.125788	1.37381	0.000602451	up
AT2G29290	3	135	AT2G29290_3	0.160262	0.217718	0.271271	0.11231	0.10123	0.0956913	-3.2814	-2.24105	20.4691	40.3012	0.216417	0.103077	1.04035	0.0106862	up
AT2G41020	7	345	AT2G41020_7	0.323114	0.364059	0.335722	0.0138289	0.0181252	0.0154187	-5.99373	-1.5541	7.77681	0.294686	0.340965	0.015791	4.43963	3.65878e-06	up
AT3G23410	2	577	AT3G23410_2	0.25121	0.15979	0.10808	0.0155546	0.0170805	0.0382043	-5.52938	-2.61621	5.62854	0.481225	0.173026	0.0236131	2.91317	0.00575852	up
AT4G10060	12	135	AT4G10060_12	0.531719	0.421283	0.428898	0.204159	0.166172	0.171247	-2.47578	-1.12657	23.7753	20.4296	0.460633	0.180526	1.34921	0.000688725	up
AT3G62750	7	72	AT3G62750_7	0.213604	0.336458	0.405294	0.0476338	0.0210906	0.0683436	-4.61006	-1.70048	6.60185	4.89352	0.318452	0.0456893	2.90957	0.00703979	up
AT1G58200	5	83	AT1G58200_5	0.476145	0.34756	0.378933	0.0327027	0.0323661	0.032899	-4.93654	-1.33173	15.9839	1.6506	0.400879	0.032656	3.60482	1.19158e-05	up
AT5G47820	23	89	AT5G47820_23	0.298643	0.223691	0.361707	0.0321325	0.0668985	0.0417033	-4.4818	-1.79035	18.8577	3.64419	0.29468	0.0469115	2.69145	0.00188632	up
AT1G35220	3	368	AT1G35220_3	0.972491	0.667536	0.677367	0.110281	0.214562	0.0637801	-3.12401	-0.395106	5.64221	1.44293	0.772465	0.129541	2.7289	0.00703837	up
AT4G12830	5	69	AT4G12830_5	0.229623	0.177192	0.227412	0.0284015	0.000528611	0.000850656	-8.74084	-2.25196	19.9372	0.676329	0.211409	0.00992692	6.48888	0.0233287	up
AT3G51310	1	121	AT3G51310_1	0.122357	0.185419	0.143224	0.0233545	0.000224858	0.000274643	-9.78967	-2.75521	9.1708	0.595041	0.150333	0.00795133	7.03446	0.0326753	up
AT5G17010	1	86	AT5G17010_1	0.248133	0.314148	0.454144	0.0236698	0.0660908	0.123661	-4.11192	-1.60669	26.1279	4.23256	0.338809	0.0711406	2.50523	0.0276604	up
AT2G07050	13	94	AT2G07050_13	0.205848	0.20348	0.240204	0.0466687	0.0803522	0.0846739	-3.87362	-2.21169	18.4113	10.3369	0.216511	0.0705649	1.66193	0.00433049	up
AT1G68490	2	92	AT1G68490_2	0.210489	0.203759	0.22705	0.0238104	0.0447166	0.0150542	-5.30967	-2.22739	22.7862	2.21014	0.213766	0.0278604	3.08228	0.00253187	up
AT1G78420	8	210	AT1G78420_8	0.188735	0.332628	0.297651	0.0246981	0.0417749	0.0566696	-4.68732	-1.91396	12.581	1.71905	0.273005	0.0410475	2.77336	0.0029778	up
AT3G13062	2	81	AT3G13062_2	0.165961	0.198186	0.263071	0.0135876	0.0737767	0.067895	-4.61427	-2.28421	20.642	6.62551	0.209073	0.0517531	2.33006	0.0464076	up
AT5G44520	2	72	AT5G44520_2	0.743052	0.637088	0.754838	0.246167	0.198094	0.218289	-2.18457	-0.494887	26.8843	17.6528	0.711659	0.22085	1.68969	0.000145829	up
AT3G15530	1	74	AT3G15530_1	0.532295	0.508842	0.325527	0.0651498	0.0938097	0.114928	-3.4918	-1.16785	24.4099	5.26126	0.455555	0.0912958	2.32395	0.00213437	up
AT3G61420	2	197	AT3G61420_2	0.360498	0.466104	0.23361	0.0507169	0.10778	0.146547	-3.4286	-1.55701	15.8596	5.93909	0.353404	0.101681	1.87159	0.0256494	up
AT1G53730	7	74	AT1G53730_7	0.359285	0.28836	0.299191	0	0	0.00157934	-12.554	-1.67057	14.3784	0.0225225	0.315612	0.000526446	10.8835	0.00260249	up
AT1G53510	1	73	AT1G53510_1	0.135402	0.246398	0.0683557	0.0390034	0.0238572	0.0165961	-5.32757	-2.92547	17.242	2.39726	0.150052	0.0264856	2.4021	0.0201737	up
AT4G24972	3	738	AT4G24972_3	0.178287	0.151179	0.121077	0.0677714	0.0701234	0.0500251	-4.01278	-2.75313	9.57227	4.70822	0.150181	0.06264	1.25965	0.0049115	up
AT4G24740	2	93	AT4G24740_2	0.20551	0.243709	0.27747	0.0948129	0.0290334	0.0840033	-4.02611	-2.05636	35.3692	7.91039	0.24223	0.0692832	1.96975	0.0240479	up
AT5G25040	1	74	AT5G25040_1	0.38622	1.71653	0.270419	0.060342	0.00638821	0.0632677	-5.10782	-0.826581	6.76577	0.756757	0.791055	0.0433326	4.28124	0.0348245	up
AT5G14220	10	169	AT5G14220_10	0.372337	0.375147	0.306922	0.0688027	0.0446128	0.0427803	-4.29823	-1.51462	13.2663	2.46746	0.351468	0.0520653	2.78362	0.0003093	up
AT1G34570	1	93	AT1G34570_1	0.269246	0.19754	0.25458	0.024001	0.0410731	0.0160553	-5.31574	-2.06886	12.4982	2.03943	0.240455	0.0270431	3.24688	0.00145287	up
AT3G51830	16	332	AT3G51830_16	0.414291	0.476876	0.299565	0.152507	0.094454	0.0936159	-3.17813	-1.35955	9.25502	4.43976	0.396911	0.113526	1.81858	0.00401206	up
AT1G65540	1	72	AT1G65540_1	0.223322	0.174241	0.215088	0.0237445	0.015757	0.0120014	-5.92159	-2.30022	15.6389	1.47222	0.204217	0.0171676	3.62138	0.000295685	up
AT1G68190	3	76	AT1G68190_3	0.332169	0.240765	0.298199	0.0494329	0.0569926	0.0713465	-4.09349	-1.79666	9.39035	5.13158	0.290378	0.0592573	2.29684	0.000366965	up
AT5G59950	1	196	AT5G59950_1	0.165091	0.279278	0.334322	0.106078	0.121478	0.0916139	-3.24211	-2.00653	25.3163	18.8707	0.259564	0.10639	1.23558	0.0195068	up
AT3G43540	1	77	AT3G43540_1	0.407947	0.311195	0.326991	0.206438	0.0982785	0.0583552	-3.24073	-1.53011	23.5281	13.1126	0.348711	0.121024	1.71062	0.0343734	up
AT4G31550	2	329	AT4G31550_2	0.210879	0.215999	0.149032	0.0346057	0.0508267	0.0587142	-4.41376	-2.40091	11.1277	3.15907	0.19197	0.0480488	2.01285	0.0021452	up
AT5G38480	1	160	AT5G38480_1	0.748276	0.541829	0.910153	0.161449	0.286071	0.34938	-1.98451	-0.479423	10.9854	1.07708	0.733419	0.265634	1.50509	0.0195201	up
AT2G22480	2	71	AT2G22480_2	0.441664	0.443347	0.256815	0.000404464	0.00228488	0.0253514	-8.44905	-1.43789	16.6197	0.408451	0.380609	0.00934692	7.01116	0.0160648	up
AT1G53400	2	422	AT1G53400_2	0.265017	0.325556	0.248324	0.125651	0.116448	0.150023	-2.94383	-1.84819	14.316	9.62559	0.279632	0.130708	1.09564	0.00237815	up
AT1G10940	4	80	AT1G10940_4	0.267878	0.165759	0.176832	0.0451328	0.0224056	0.0309717	-4.98753	-2.33091	15.3083	3.61667	0.20349	0.0328367	2.65661	0.00186856	up
AT4G23180	1	120	AT4G23180_1	0.336927	0.313232	0.3602	0.0237425	0.0633813	0.0291755	-4.82509	-1.57244	17.0583	1.59722	0.336786	0.0387664	3.25265	0.00171301	up
AT4G20070	9	95	AT4G20070_9	0.340492	0.132668	0.162495	0.0473601	0.0146725	0.0262782	-5.24697	-2.36332	8.54737	2.17193	0.211885	0.0294369	2.88366	0.0107447	up
AT3G28070	2	98	AT3G28070_2	0.739936	0.661874	0.486692	0.072393	0.09926	0.0793406	-3.59215	-0.689606	25.3367	3.43197	0.629501	0.0836646	2.90254	0.000210896	up
AT4G21910	1	79	AT4G21910_1	0.362246	0.493186	0.393095	0.168913	0.142471	0.164518	-2.6602	-1.27727	44.3544	15.1224	0.416176	0.158634	1.38293	0.000840132	up
AT4G15760	3	59	AT4G15760_3	0.137119	0.213848	0.125388	0.00183086	0.0149931	0.0119395	-7.18031	-2.69579	24.6497	1.06215	0.158785	0.0095878	4.48452	0.0105873	up
AT3G13340	8	186	AT3G13340_8	0.171898	0.27289	0.170321	0.0403752	0.0186244	0.0357933	-5.06041	-2.32255	14.2616	2.43548	0.205036	0.0315976	2.73785	0.00268878	up
AT4G02120	6	65	AT4G02120_6	0.133453	0.16619	0.270829	0.0016114	0.00125012	0.00557027	-8.80307	-2.45975	12.6051	0.189744	0.190157	0.0028106	6.34333	0.000971349	up
AT4G38090	1	83	AT4G38090_1	0.464022	0.373667	0.257338	0.0689964	0.0227567	0.0504113	-4.54167	-1.49539	9.24096	2.63052	0.365009	0.0473882	3.04628	0.00476772	up
AT4G13720	5	107	AT4G13720_5	0.227548	0.17357	0.212668	0.0191834	0.00106054	0.00524407	-7.72003	-2.2985	6.09657	0.551402	0.204595	0.00849602	5.42153	0.0110995	up
AT5G19000	3	363	AT5G19000_3	0.237874	0.26889	0.280567	0.0788176	0.0712338	0.0731227	-3.75006	-1.93341	13.259	2.95041	0.262444	0.0743914	1.81665	2.66913e-05	up
AT2G47440	1	84	AT2G47440_1	0.180462	0.242681	0.210886	0.0087873	0.0131426	0.00401403	-7.01357	-2.25285	17.9008	0.579365	0.211343	0.00864796	4.76072	0.000774574	up
AT2G16940	14	229	AT2G16940_14	0.978189	0.62619	0.475233	0.147585	0.11816	0.0921883	-3.09361	-0.593479	5.36827	1.97817	0.693204	0.119311	2.50013	0.00228787	up
AT1G15290	3	81	AT1G15290_3	0.410061	0.373476	0.427255	0.218547	0.125044	0.278257	-2.34633	-1.31128	73.93	32.0288	0.403597	0.207283	1.03505	0.0404569	up
AT1G04440	11	90	AT1G04440_11	0.253124	0.209846	0.302119	0.0436594	0.134573	0.0342323	-4.0932	-1.98716	27.3148	7.96667	0.25503	0.0708217	2.10604	0.0283308	up
AT4G19110	5	102	AT4G19110_5	0.194031	0.204366	0.159703	0.0757897	0.0604481	0.060425	-3.93958	-2.43432	38.8693	10.3889	0.186033	0.0655542	1.50526	0.00060693	up
AT1G62600	2	77	AT1G62600_2	0.653421	0.555585	0.592139	0.116826	0.136068	0.0856651	-3.17344	-0.739275	17.2511	6.88745	0.600382	0.112853	2.43416	0.000304113	up
AT2G17033	2	239	AT2G17033_2	0.280826	0.368869	0.19366	0.0567496	0.0787372	0.146833	-3.5246	-1.87982	11.251	3.91353	0.281118	0.0941066	1.64478	0.0273429	up
AT1G01710	5	72	AT1G01710_5	0.415285	0.371414	0.271305	0.0431843	0.0310036	0.0781497	-4.40746	-1.52624	13.2269	3.13889	0.352668	0.0507792	2.88122	0.00261047	up
AT4G24740	7	98	AT4G24740_7	0.462084	0.50494	0.507141	0.175158	0.0780558	0.235867	-2.75886	-1.02638	36.449	12.2347	0.491388	0.163027	1.73248	0.0223655	up
AT1G64200	3	85	AT1G64200_3	0.288029	0.157427	0.16494	0	0.0295004	0	-11.6093	-2.35431	7.41569	0.713725	0.203466	0.00983347	9.25496	0.0478064	up
AT5G60170	9	196	AT5G60170_9	0.23718	0.354595	0.192782	0.0979602	0.034739	0.0488354	-4.18496	-1.98222	21.7704	2.80782	0.261519	0.0605115	2.20274	0.0124751	up
AT2G20180	6	132	AT2G20180_6	0.192763	0.215701	0.14656	0.00103527	0.00164822	0.00115152	-9.64097	-2.45281	8.26768	0.0757576	0.185008	0.00127833	7.18816	1.04834e-05	up
AT3G47560	1	79	AT3G47560_1	0.216239	0.147853	0.219859	0.0180197	0.0386121	0.0481782	-4.95485	-2.38414	12.4641	4.03797	0.19465	0.0349367	2.57071	0.00537832	up
AT2G22720	6	80	AT2G22720_6	0.150984	0.0909653	0.238541	0.0109449	0.00426352	0.00153092	-7.91291	-2.75126	14.3167	0.3875	0.160163	0.00557979	5.16165	0.00481514	up
AT4G33000	7	69	AT4G33000_7	0.430391	0.582189	0.34687	0.0541444	0.0942063	0.0859611	-3.71842	-1.17475	13.5507	5.25604	0.45315	0.0781039	2.54367	0.00150308	up
AT3G49430	1	535	AT3G49430_1	0.516407	0.57501	0.893899	0.134134	0.200667	0.302315	-2.31375	-0.637859	11.5526	3.35078	0.661772	0.212372	1.67589	0.0157739	up
AT5G66930	2	255	AT5G66930_2	0.157739	0.231095	0.175729	0.0308397	0.0255464	0.00664298	-5.84792	-2.4288	7.83529	0.881046	0.188188	0.0210097	3.41912	0.00882536	up
AT3G11410	1	92	AT3G11410_1	0.23051	0.185166	0.207433	0.0593256	0.0124179	0.0485264	-4.92391	-2.27317	30.0507	3.12681	0.207703	0.04009	2.65074	0.0206619	up
AT1G79790	5	80	AT1G79790_5	0.293492	0.245684	0.459156	0.0640478	0.0499712	0.0718162	-4.029	-1.63889	11.1667	8.33333	0.332778	0.0619451	2.39011	0.00151647	up
AT5G26610	2	92	AT5G26610_2	0.221306	0.155737	0.326941	0.000440476	0.000367634	0.0328724	-9.16169	-2.1572	6.4058	0.568841	0.234661	0.0112268	7.00449	0.0307476	up
AT4G12760	5	75	AT4G12760_5	0.733009	0.735579	0.379185	0.104385	0.00782099	0.0151879	-5.43313	-0.763391	11.0711	1.77778	0.615924	0.0424646	4.66974	0.0160339	up
AT1G73830	5	159	AT1G73830_5	0.211476	0.179912	0.189142	0.0319394	0.0425854	0.0673796	-4.47119	-2.37284	22.7128	5.7673	0.19351	0.0473015	2.09834	0.00283299	up
AT1G71810	7	278	AT1G71810_7	0.214408	0.249602	0.172089	0.0417893	0.0112075	0.0528701	-5.10051	-2.25421	14.5036	1.3777	0.212033	0.035289	2.84629	0.0162809	up
AT1G05940	5	71	AT1G05940_5	0.236472	0.255087	0.125766	0.00140277	0.0244381	0	-9.61545	-2.34746	8.26291	0.455399	0.205775	0.00861363	7.26799	0.0449057	up
AT5G64070	6	287	AT5G64070_6	0.259311	0.346193	0.341078	0.137747	0.0339455	0.108985	-3.64611	-1.67647	17.3275	4.32172	0.315527	0.0935591	1.96964	0.0369236	up
AT3G11410	2	92	AT3G11410_2	0.158524	0.158206	0.211625	0.0164681	0.0273925	0.0146914	-5.73438	-2.51926	23.971	1.66667	0.176118	0.0195173	3.21513	0.000484648	up
AT2G01320	4	168	AT2G01320_4	0.182555	0.228877	0.242128	0.0399374	0.0684719	0.0352592	-4.44677	-2.20904	19.3413	4.20833	0.217854	0.0478895	2.23774	0.0021779	up
AT2G46710	1	912	AT2G46710_1	0.147226	0.162678	0.229162	0.083654	0.0881027	0.116149	-3.39668	-2.50312	8.85015	5.2288	0.179689	0.0959685	0.89356	0.0212052	up
AT3G02170	4	131	AT3G02170_4	0.14028	0.276093	0.214456	0.00188514	0.020753	0.00224845	-7.81284	-2.30388	9.42748	0.330789	0.210276	0.00829552	5.50895	0.00869481	up
AT5G62130	2	88	AT5G62130_2	0.45352	0.226971	0.219579	0.0548625	0.0129286	0.0604183	-4.83673	-1.82246	20.5303	1.99621	0.300023	0.0427365	3.01427	0.0193368	up
AT3G01550	7	68	AT3G01550_7	0.156547	0.244347	0.117257	0	0.00190559	0.00764109	-10.6837	-2.60019	8.7549	0.240196	0.172717	0.00318223	8.08349	0.0415017	up
AT2G41880	6	87	AT2G41880_6	0.583115	0.574462	0.330209	0.0499365	0.0171334	0.00155531	-6.50646	-1.0588	9.44444	0.689655	0.495929	0.0228751	5.44766	0.022322	up
AT1G50670	8	216	AT1G50670_8	0.256524	0.287508	0.308126	0.088037	0.0575876	0.0731523	-3.79893	-1.81986	14.2361	4.42747	0.284053	0.0729256	1.97908	0.000512834	up
AT1G16460	2	61	AT1G16460_2	0.312151	0.17218	0.409584	0.0740903	0.10138	0.0448633	-3.84502	-1.83515	16.5519	9.93989	0.297972	0.0734445	2.00986	0.016253	up
AT1G70060	7	117	AT1G70060_7	0.291591	0.141847	0.0777237	0.000768656	0.000990332	0.0021166	-9.7364	-2.76036	6.13105	0.048433	0.170387	0.00129186	6.97605	0.000584919	up
AT4G02120	17	82	AT4G02120_17	0.225482	0.196535	0.237519	0.0360882	0.0275596	0.0351197	-4.93507	-2.18998	22.0528	4.03659	0.219845	0.0329225	2.74509	4.98435e-05	up
AT2G15560	2	142	AT2G15560_2	0.271755	0.506246	0.324598	0.0839937	0.0077498	0.000824215	-6.9433	-1.49499	11.831	0.652582	0.367533	0.0308559	5.4483	0.0487166	up
AT5G18630	5	97	AT5G18630_5	0.168151	0.135148	0.233225	0.059104	0.0139244	0.0225936	-5.23826	-2.51992	12.3471	4.07216	0.178841	0.031874	2.71834	0.0142014	up
AT2G44180	9	229	AT2G44180_9	0.101737	0.32966	0.272873	0.0585046	0.0329706	0.0344419	-4.62589	-2.25725	6.5837	1.63755	0.234757	0.0419723	2.36865	0.0158686	up
AT2G28105	2	365	AT2G28105_2	0.667475	0.856119	0.395663	0.0156654	0.091033	0.0436962	-4.6567	-0.714995	5.83196	0.515068	0.639753	0.0501315	3.9417	0.00810138	up
AT2G19940	14	99	AT2G19940_14	0.218484	0.245679	0.20859	0.0393639	0.0311169	0.0394021	-4.77958	-2.16027	16.7003	4.36027	0.224251	0.0366276	2.6193	3.95739e-05	up
AT4G37610	1	95	AT4G37610_1	0.251122	0.266743	0.285258	0.0533484	0.0980127	0.108239	-3.59567	-1.90323	25.7895	8.55088	0.267708	0.0865334	1.69244	0.00637294	up
AT4G38060	1	260	AT4G38060_1	0.326365	0.280892	0.231397	0.100199	0.0793747	0.0783534	-3.54936	-1.85297	14.1923	3.46282	0.279551	0.0859758	1.69639	0.000771566	up
AT2G30500	2	69	AT2G30500_2	0.44391	0.252371	0.315291	0	0	0.000656038	-12.8825	-1.60776	8.45411	0.00966184	0.337191	0.000218679	11.2747	0.00102275	up
AT1G22620	8	72	AT1G22620_8	0.302957	0.698379	0.611051	0.00229689	0.00110806	0	-10.4894	-0.98379	11.5046	0.0277778	0.537462	0.00113498	9.50563	0.0018109	up
AT1G79740	1	306	AT1G79740_1	0.103652	0.107194	0.28464	0.0222111	0.00518627	0.00391928	-7.02629	-2.76823	5.37908	0.318083	0.165162	0.0104389	4.25806	0.00949298	up
AT4G24740	3	71	AT4G24740_3	0.267006	0.21847	0.298718	0.0765095	0.0243322	0.0929123	-4.16573	-1.94756	39.2113	7.99531	0.261398	0.0645847	2.21817	0.0229007	up
AT1G78870	6	103	AT1G78870_6	0.164197	0.171917	0.18682	0.0563671	0.0833344	0.0295215	-4.27201	-2.52233	29.5761	12.767	0.174311	0.0564077	1.74968	0.01644	up
AT1G61795	2	187	AT1G61795_2	0.485181	0.21412	0.186377	0.00118101	0.0153385	0.0563934	-6.6336	-1.89687	5.97326	1.05526	0.295226	0.0243043	4.73673	0.0490072	up
AT5G55260	1	354	AT5G55260_1	0.15055	0.153548	0.345073	0.0210294	0.0642789	0.0307512	-4.85139	-2.32332	6.27401	1.34275	0.21639	0.0386865	2.52807	0.0147958	up
AT3G51640	1	140	AT3G51640_1	0.663728	0.727716	0.381692	0.129121	0.109833	0.0856955	-3.22815	-0.813135	15.531	2.1	0.591046	0.108216	2.41502	0.00202509	up
AT3G26744	4	247	AT3G26744_4	0.110377	0.159737	0.18851	0.0586625	0.0835497	0.0447649	-4.05138	-2.74433	15.2267	8.4332	0.152875	0.0623257	1.30704	0.0195621	up
AT1G21920	2	82	AT1G21920_2	0.265624	0.239682	0.25792	0.0426769	0.07028	0.10182	-3.89235	-1.97612	25.9959	11.5894	0.254409	0.0715923	1.91623	0.0063663	up
AT3G18780	1	31	AT3G18780_1	0.461275	1.11789	0.997092	0.105905	0.161576	0.141692	-2.89601	-0.319908	14.4516	0.193548	0.858753	0.136391	2.57611	0.00423279	up
AT1G77800	21	94	AT1G77800_21	1.07777	0.89101	0.932932	0.541836	0.278147	0.53084	-1.2146	-0.052866	58.4149	24.539	0.967236	0.450274	1.16173	0.0236258	up
AT2G04690	3	81	AT2G04690_3	0.257693	0.216857	0.335017	0.081155	0.049277	0.0656549	-3.96502	-1.91305	18.3621	7.50206	0.269856	0.0653623	2.05197	0.00177371	up
AT5G13280	12	74	AT5G13280_12	0.21448	0.182672	0.195162	0.00106579	0.011468	0.0186332	-7.35536	-2.34367	19.1982	0.815315	0.197438	0.010389	5.01169	0.0171876	up
AT1G04550	3	73	AT1G04550_3	0.27256	0.18721	0.181451	0.0156681	0.000775624	0.00572553	-7.92559	-2.25166	20.5297	0.401826	0.21374	0.00738975	5.67393	0.0116502	up
AT1G27100	1	102	AT1G27100_1	0.224766	0.135153	0.138537	0.022176	0.0185753	0.0341847	-5.37194	-2.63083	16.1176	2.76471	0.166152	0.0249787	2.74111	0.00149973	up
AT3G19670	10	64	AT3G19670_10	0.564595	0.606554	0.69498	0.0352968	0.0927727	0.150044	-3.66367	-0.69032	28.8646	2.95312	0.622043	0.0927044	2.97335	0.0086828	up
AT4G24290	7	147	AT4G24290_7	0.230502	0.36103	0.180195	0.0593223	0.0157717	0.0683636	-4.64414	-2.01978	12.2971	3.161	0.257242	0.0478192	2.62437	0.0233563	up
AT5G06960	1	615	AT5G06960_1	0.138335	0.145753	0.213078	0.0581773	0.0134243	0.0442248	-4.94047	-2.6209	6.56856	0.979404	0.165722	0.0386088	2.31957	0.0268049	up
AT2G27385	2	100	AT2G27385_2	0.15782	0.180302	0.232458	0.0783448	0.0662133	0.0561031	-3.91551	-2.41338	21.4167	21.0633	0.190193	0.0668871	1.50213	0.00220538	up
AT5G27290	4	104	AT5G27290_4	0.27817	0.195323	0.261746	0.0745841	0.0346528	0.0215546	-4.71058	-2.04526	6.89103	4.37821	0.24508	0.0435972	2.66531	0.0080972	up
AT3G26360	2	72	AT3G26360_2	0.366926	0.353219	0.336703	0.0968816	0.0947704	0.105632	-3.33664	-1.50609	31.4583	9.23611	0.352282	0.0990947	1.83056	6.75939e-06	up
AT4G26640	4	155	AT4G26640_4	0.277438	0.437776	0.353487	0.0664364	0.0498911	0.0874759	-3.91731	-1.51392	17.1699	2.59355	0.356234	0.0679345	2.40339	0.00133991	up
AT1G80640	4	77	AT1G80640_4	0.22977	0.236898	0.155764	0.0174764	0.0117736	0.0411825	-5.61619	-2.29399	22.3247	2.42857	0.207477	0.0234775	3.3222	0.00425194	up
AT5G02940	12	85	AT5G02940_12	0.188664	0.171164	0.110277	0.000757324	0.00685585	0.000543756	-9.46667	-2.71115	9.79216	0.215686	0.156702	0.00271898	6.75552	0.00449405	up
AT3G52720	4	291	AT3G52720_4	0.287679	0.213088	0.212338	0.145506	0.160121	0.153799	-2.70816	-2.08784	52.9026	34.0596	0.237702	0.153142	0.620326	0.0146269	up
AT1G69310	2	1111	AT1G69310_2	0.165934	0.159488	0.182886	0.0680454	0.0565241	0.0455613	-4.15946	-2.56359	8.94059	1.48875	0.169436	0.0567103	1.59587	0.000841758	up
AT3G60410	1	94	AT3G60410_1	0.195266	0.252065	0.285007	0	0	0	-15.0202	-2.05185	13.1206	0	0.244113	0	12.9683	6.34894e-07	up
AT5G05930	6	185	AT5G05930_6	0.257265	0.479781	0.357408	0.031969	0.0570138	0.0609972	-4.37828	-1.50086	12.3856	1.92973	0.364818	0.0499934	2.87742	0.00186242	up
AT5G15550	1	114	AT5G15550_1	0.367467	0.465824	0.416761	0.0933883	0.0521873	0.103412	-3.65143	-1.26972	27.3596	3.52339	0.416684	0.082996	2.38171	0.0017989	up
AT2G01910	8	70	AT2G01910_8	0.269236	0.258444	0.141547	0.00235796	0.00282747	0.0290968	-7.4325	-2.22193	10.9333	0.809524	0.223076	0.0114274	5.21058	0.0124106	up
AT2G46030	4	227	AT2G46030_4	0.242006	0.139895	0.160089	0.0666811	0.0532887	0.0576827	-4.08411	-2.50917	14.2467	6.15272	0.180663	0.0592175	1.57493	0.00354276	up
AT1G53780	11	70	AT1G53780_11	0.252326	0.210327	0.489244	0.00478675	0.0752647	0.0331618	-5.45099	-1.75577	10.8429	1.58571	0.317299	0.0377377	3.69522	0.0402684	up
AT2G46450	4	72	AT2G46450_4	0.38189	0.164586	0.28869	0.0133638	0.0908837	0.0183504	-5.15114	-1.92809	13.9861	2.83796	0.278389	0.0408659	3.22305	0.0254581	up
AT4G36980	10	138	AT4G36980_10	0.393177	0.309204	0.285478	0.127308	0.0895437	0.0537717	-3.55729	-1.61622	15.7802	8.42754	0.329286	0.0902079	1.94107	0.00738811	up
AT4G28880	9	126	AT4G28880_9	0.18419	0.132978	0.189204	0.0372231	0.0594944	0.018065	-4.86981	-2.58449	17.7725	4.30423	0.168791	0.0382608	2.28532	0.0122225	up
AT5G09410	5	104	AT5G09410_5	0.422285	0.41612	0.240269	0.0128026	0.0159029	0.0111067	-6.25147	-1.52197	9.70192	0.375	0.359558	0.0132707	4.7295	0.000103806	up
AT2G33390	1	156	AT2G33390_1	0.278699	0.333257	0.192787	0.0422598	0.0143763	0.0153285	-5.57079	-1.93448	9.64957	1.02991	0.268248	0.0239882	3.63631	0.00280335	up
AT3G57530	5	133	AT3G57530_5	0.151931	0.146119	0.154515	0.000331304	0.000902622	0.0149424	-9.24587	-2.72916	11.6717	0.383459	0.150855	0.0053921	6.51671	0.0166476	up
AT2G39400	3	84	AT2G39400_3	0.0914884	0.33608	0.294382	0	0	0	-13.6671	-2.26254	5.86111	0	0.24065	0	11.4045	0.000300451	up
AT4G24740	8	109	AT4G24740_8	0.355844	0.25178	0.338186	0.0630702	0.0846879	0.125304	-3.51503	-1.68152	28.9511	7.71254	0.31527	0.0910207	1.83351	0.00493238	up
AT3G59300	9	148	AT3G59300_9	0.15304	0.202144	0.116031	0.0308204	0.0213481	0.0354618	-5.1291	-2.70733	7.98198	2.92793	0.157072	0.0292101	2.42177	0.00159507	up
AT5G13550	11	379	AT5G13550_11	0.17007	0.182992	0.281165	0.0420876	0.0409033	0.0392512	-4.61774	-2.27882	6.12137	1.66403	0.211409	0.0407473	2.33892	0.000509957	up
AT5G65210	4	360	AT5G65210_4	0.234162	0.236716	0.283768	0.129969	0.0768642	0.0249779	-3.9895	-1.9968	9.56574	3.67685	0.251549	0.0772705	1.9927	0.0480065	up
AT3G11760	1	319	AT3G11760_1	0.423424	0.557451	0.505316	0.0294396	0.0656017	0.0402831	-4.54997	-1.02255	5.39916	0.653083	0.495397	0.0451081	3.52742	0.000581003	up
AT1G26580	2	112	AT1G26580_2	0.503807	0.519267	0.826648	0.194413	0.225433	0.171824	-2.35101	-0.736387	27.8988	13.5565	0.616574	0.197224	1.61462	0.00329927	up
AT1G15350	6	98	AT1G15350_6	0.475276	0.140413	0.110113	0.00789621	0.00033336	0.000368443	-9.98051	-2.36279	6.0034	0.14966	0.241934	0.002866	7.61772	0.00958544	up
AT1G80050	3	108	AT1G80050_3	0.37442	0.202609	0.164096	0.0170326	0.0104726	0.0450341	-5.64187	-2.1093	9.52469	1.58333	0.247042	0.0241798	3.53258	0.00778343	up
AT1G77080	7	206	AT1G77080_7	1.83474	1.50706	1.14162	0.616253	0.587811	0.866831	-0.557052	0.552799	12.2589	9.94498	1.49447	0.690299	1.10985	0.0139488	up
AT1G02610	2	109	AT1G02610_2	0.506003	0.500535	0.19513	0.146488	0.0551638	0.0404345	-3.85985	-1.44624	5.06422	2.89908	0.400556	0.0806953	2.41361	0.0287041	up
AT4G02120	10	87	AT4G02120_10	0.400931	0.37639	0.308696	0.127155	0.0847007	0.0611645	-3.52266	-1.47467	25.1073	7.46743	0.362006	0.0910066	2.04799	0.00327328	up
AT4G14385	4	163	AT4G14385_4	0.24586	0.20088	0.220619	0.00970661	0.0202608	0.0586611	-5.46781	-2.17335	10.4335	1.60123	0.222453	0.0295428	3.29446	0.0121946	up
AT3G13062	4	159	AT3G13062_4	0.370945	0.350514	0.335502	0.154461	0.113215	0.167165	-2.80607	-1.50626	37.4612	18.7987	0.352321	0.144947	1.29981	0.00181676	up
AT5G66320	2	325	AT5G66320_2	0.250525	0.216502	0.138113	0.0184007	0.023195	0.0684315	-5.02111	-2.35353	7.78256	1.12821	0.201714	0.0366757	2.66758	0.0139523	up
AT5G50950	5	168	AT5G50950_5	0.385839	0.452281	0.323846	0.0678985	0.0855182	0.0251479	-4.24717	-1.38175	5.73413	3.17063	0.387322	0.0595215	2.86542	0.00687088	up
AT2G46030	2	72	AT2G46030_2	0.0963672	0.164773	0.241828	0.0646484	0.0369115	0.0367533	-4.49234	-2.6749	14.2083	6.2963	0.167656	0.0461044	1.81743	0.0181049	up
AT5G49710	4	466	AT5G49710_4	0.19404	0.233564	0.285034	0.0949929	0.0715551	0.0726184	-3.66145	-2.09149	8.86195	2.69742	0.237546	0.0797221	1.56996	0.00165388	up
AT1G26230	6	147	AT1G26230_6	0.421795	0.266956	0.334097	0.0511096	0.0527769	0.0271956	-4.57823	-1.57746	11.737	1.78912	0.34095	0.043694	3.00078	0.0011941	up
AT2G28470	20	104	AT2G28470_20	0.894991	0.898272	0.830323	0.454761	0.440807	0.46173	-1.14449	-0.194362	77.7276	69.266	0.874529	0.452433	0.950131	2.23872e-05	up
AT4G25290	1	95	AT4G25290_1	0.27625	0.29872	0.279605	0.0745764	0.0790283	0.05871	-3.83229	-1.81254	13.7649	8.22456	0.284858	0.0707716	2.01975	0.000119099	up
AT1G78290	1	67	AT1G78290_1	0.303737	0.376129	0.280646	0.0134405	0.043092	0.00338917	-6.31952	-1.65433	29.1741	1.08955	0.320171	0.0199739	4.66519	0.0119737	up
AT1G49180	2	77	AT1G49180_2	0.321755	0.696822	0.810018	0.0403763	0.00119971	0.011438	-6.92783	-0.82036	9.26407	0.393939	0.609531	0.0176713	6.10747	0.016597	up
AT3G13062	5	140	AT3G13062_5	0.192757	0.240305	0.113541	0.0680855	0.087867	0.0609284	-3.80726	-2.52364	16.9143	8.38095	0.182201	0.0722936	1.28362	0.0228511	up
AT1G73830	2	88	AT1G73830_2	0.204754	0.17955	0.22034	0.0275436	0.0457261	0.00475364	-5.78324	-2.31593	20.7879	2.68561	0.201548	0.0260078	3.46732	0.0251068	up
AT3G19860	2	499	AT3G19860_2	0.158625	0.20257	0.180297	0.065505	0.101365	0.0679095	-3.70495	-2.47712	12.1971	6.75418	0.180497	0.0782599	1.22783	0.00557881	up
AT5G14370	1	169	AT5G14370_1	0.172654	0.0682656	0.255207	0.0117735	0.0368226	0.0125636	-5.82873	-2.79233	7.53254	1.27416	0.165376	0.0203866	3.0364	0.0173822	up
AT1G11870	9	90	AT1G11870_9	0.331186	0.165138	0.244837	0.013304	0.0717191	0.0336635	-4.97539	-2.07422	10.6222	2.45926	0.247054	0.0395622	2.90117	0.0188677	up
AT5G67380	3	116	AT5G67380_3	0.204455	0.124589	0.176691	0.0454079	0.0285478	0.0336645	-4.82801	-2.59853	16.569	4.70115	0.168578	0.0358734	2.22947	0.00151395	up
AT4G10060	16	65	AT4G10060_16	0.128979	0.201106	0.25302	0.0375384	0.0410763	0.0290629	-4.81524	-2.41715	10.9231	4.46667	0.194368	0.0358925	2.39809	0.00173884	up
AT2G01260	1	278	AT2G01260_1	0.121657	0.227884	0.13885	0.0359913	0.0653928	0.0418051	-4.43704	-2.67371	11.5132	2.80456	0.162797	0.0477297	1.76332	0.00955928	up
AT1G08420	16	68	AT1G08420_16	0.340335	0.349536	0.409635	0.000786622	0.0208436	0.0142448	-7.34324	-1.45302	18.4804	0.465686	0.366502	0.0119583	5.89022	0.0169671	up
AT1G21000	2	87	AT1G21000_2	0.120645	0.167571	0.17122	0.0222162	0.0442777	0.00874731	-5.60882	-2.7248	15.0077	2.91571	0.153145	0.0250804	2.88402	0.014426	up
AT4G17890	6	71	AT4G17890_6	0.14642	0.267429	0.372163	0.0555543	0.0301405	0.0823123	-4.27495	-2.03353	19.4272	5.35681	0.262004	0.0560024	2.24142	0.0177806	up
AT2G38820	2	110	AT2G38820_2	0.385796	0.298893	0.472832	0.0946307	0.00872268	0.0531808	-4.82517	-1.399	13.3818	2.61212	0.38584	0.0521781	3.42617	0.0313235	up
AT1G76110	2	406	AT1G76110_2	0.159319	0.155661	0.201873	0.0558363	0.0968751	0.0660944	-3.81657	-2.54734	12.5837	7.61166	0.172284	0.0729353	1.26923	0.00859076	up
AT2G01460	6	72	AT2G01460_6	0.58983	0.664373	1.00887	0.00169342	0.00198798	0	-11.1827	-0.446274	21.3472	0.0277778	0.754358	0.00122714	10.7364	0.00700074	up
AT3G43600	1	70	AT3G43600_1	0.280162	0.0793694	0.167415	0.0354398	0.00370804	0.00115511	-7.55045	-2.68981	7.21905	0.861905	0.175649	0.0134343	4.86064	0.0345101	up
AT1G35320	3	91	AT1G35320_3	0.29075	0.225068	0.334165	0.0430431	0.040356	0.00557253	-5.5522	-1.83836	13.2381	1.63004	0.283327	0.0296572	3.71384	0.0194229	up
AT5G59830	1	141	AT5G59830_1	0.923909	0.313083	0.279758	0.0631223	0.10961	0.0665811	-3.69466	-1.2091	12.7234	1.99054	0.505583	0.0797712	2.48556	0.0147632	up
AT5G53130	6	77	AT5G53130_6	0.21954	0.324222	0.220173	0.0100594	0.0196428	0.0109928	-6.27082	-1.99856	18.2857	0.683983	0.254645	0.013565	4.27226	0.000275587	up
AT4G20480	2	72	AT4G20480_2	0.490642	0.454571	0.364943	0.178729	0.198135	0.185435	-2.41687	-1.20631	94.3056	23.4722	0.436719	0.187433	1.21056	0.000860187	up
AT4G37680	1	100	AT4G37680_1	0.268961	0.302029	0.208548	0.0455461	0.0322985	0.00534109	-5.65252	-1.96111	12.5833	1.30333	0.259846	0.0277285	3.69142	0.0191217	up
AT1G72640	4	83	AT1G72640_4	0.309222	0.256472	0.231149	0.0511299	0.0894911	0.107446	-3.66337	-1.92317	17.6988	9.89157	0.265615	0.082689	1.7402	0.00725359	up
AT3G08020	1	101	AT3G08020_1	0.343453	0.292908	0.168204	0.000244701	0.0083516	0.0218792	-8.13824	-1.96167	11.736	0.353135	0.268189	0.0101585	6.17657	0.0363638	up
AT1G32410	2	109	AT1G32410_2	0.254309	0.169807	0.25386	0.0104396	0.00109547	0.0294358	-7.16743	-2.17042	15.3884	0.740061	0.225992	0.013657	4.99701	0.0241924	up
AT4G23770	2	232	AT4G23770_2	0.440342	0.286823	0.794647	0.0644855	0.13744	0.163939	-3.14226	-1.10556	12.1193	2.44109	0.507271	0.121955	2.0367	0.0264785	up
AT1G18450	11	69	AT1G18450_11	0.203082	0.289204	0.112153	0.0197415	0.00166204	0.00250072	-7.8463	-2.41539	13.9662	0.652174	0.20148	0.0079681	5.43091	0.00985849	up
AT5G27950	2	87	AT5G27950_2	0.365867	0.282621	0.34477	0.000730544	0.000884455	0.0148938	-8.87694	-1.60332	7.58238	0.264368	0.331086	0.00550293	7.27361	0.00671564	up
AT2G30170	3	70	AT2G30170_3	0.624997	0.676794	0.502911	0.212271	0.129564	0.179349	-2.55448	-0.744305	21.1286	20.981	0.601567	0.173728	1.81017	0.00179253	up
AT1G09730	3	614	AT1G09730_3	0.208273	0.275863	0.240739	0.0945649	0.0552098	0.0582227	-3.89459	-2.05863	7.03855	1.97068	0.241625	0.0693324	1.83596	0.00255837	up
AT5G19230	2	132	AT5G19230_2	0.896765	1.05756	1.15752	0.117928	0.176324	0.304841	-2.43387	0.0448599	9.2601	3.93939	1.03728	0.199698	2.47873	0.00382502	up
AT2G28540	10	68	AT2G28540_10	0.528058	0.374019	0.288018	0.0369977	0.0798452	0.047626	-4.26506	-1.37861	21.4363	1.90196	0.396698	0.054823	2.88645	0.00221085	up
AT1G80940	2	68	AT1G80940_2	0.243047	0.30957	0.272875	0.150506	0.0924664	0.0806409	-3.26646	-1.86868	35.951	18.8824	0.275164	0.107871	1.39778	0.00864631	up
AT4G37180	4	93	AT4G37180_4	0.24138	0.223365	0.269302	0.0874386	0.0512109	0.0585992	-3.96532	-2.03528	22.5484	7.42652	0.244682	0.0657496	1.93004	0.00139559	up
AT1G33110	5	104	AT1G33110_5	0.16682	0.134867	0.177551	0.0238845	0.0401693	0.0530493	-4.75402	-2.65591	26.7564	6.50321	0.159746	0.0390344	2.09811	0.00423611	up
AT4G14620	1	99	AT4G14620_1	0.304582	0.46035	0.29484	0.0543746	0.0106313	0.114506	-4.62765	-1.5321	15.3872	2.60943	0.353258	0.0598374	3.09556	0.0401345	up
AT1G48090	18	256	AT1G48090_18	0.47676	0.315989	0.279575	0.0671363	0.0237254	0.0144679	-5.13506	-1.52314	5.01953	0.920573	0.357441	0.0351099	3.61192	0.00645706	up
AT1G03080	4	249	AT1G03080_4	0.344415	0.108791	0.243066	0.0166299	0.0379954	0.0168812	-5.50552	-2.25957	9.41901	0.777778	0.232091	0.0238355	3.24594	0.00674923	up
AT3G19150	1	242	AT3G19150_1	0.161788	0.177903	0.129329	0.0197589	0.0131135	0.00326972	-6.72359	-2.68985	9.87879	0.515152	0.15634	0.0120474	4.03374	0.00717635	up
AT4G15393	4	256	AT4G15393_4	0.131795	0.151522	0.177019	0.00582389	0.00560617	0.00878312	-7.24454	-2.71468	5.81641	0.295573	0.153445	0.00673772	4.52986	4.72153e-05	up
AT1G19835	5	185	AT1G19835_5	0.154506	0.150648	0.28297	0.00253404	0.0551196	0.00625125	-6.70909	-2.41543	7.53514	0.72973	0.196042	0.0213016	4.29366	0.0336518	up
AT5G61220	1	222	AT5G61220_1	0.626775	0.545797	0.609364	0.320651	0.254075	0.245902	-1.88048	-0.754056	30.8619	10.9399	0.593979	0.273543	1.12642	0.00112954	up
AT1G17440	1	99	AT1G17440_1	0.631874	0.465318	0.448313	0.169578	0.289775	0.0925623	-2.59347	-0.974474	36.5623	9.54209	0.515168	0.183972	1.61899	0.0318866	up
AT3G51860	1	483	AT3G51860_1	0.187796	0.170066	0.165354	0.0713779	0.0728207	0.0330303	-4.16932	-2.52166	35.1449	2.87716	0.174405	0.0590763	1.64766	0.0122452	up
AT1G78070	6	376	AT1G78070_6	0.137009	0.29881	0.207413	0.070909	0.104889	0.0452253	-3.84589	-2.29326	11.3351	2.8617	0.214411	0.0736743	1.55264	0.0314426	up
AT4G37180	3	114	AT4G37180_3	0.150011	0.200751	0.169561	0.0222745	0.0190428	0.0395533	-5.28771	-2.53783	17.117	3.11111	0.173441	0.0269569	2.74987	0.00131207	up
AT1G01290	2	621	AT1G01290_2	0.242642	0.163674	0.256358	0.0584892	0.125023	0.120352	-3.38336	-2.20599	7.51369	3.79925	0.220891	0.101288	1.17737	0.0456107	up
AT3G48100	1	750	AT3G48100_1	0.171886	0.0993346	0.196201	0.0334559	0.0480713	0.0182233	-5.01945	-2.74055	5.57733	0.806667	0.155807	0.0332502	2.2789	0.0108632	up
AT5G62540	2	74	AT5G62540_2	0.262064	0.218359	0.216711	0.0754104	0.0379516	0.0567894	-4.19567	-2.11113	31.2342	6.25225	0.232378	0.0567171	2.08454	0.00228326	up
AT4G21540	2	77	AT4G21540_2	0.294322	0.253145	0.351952	0.0161501	0.00150019	0	-9.46745	-1.75101	10.3117	0.199134	0.299806	0.00588341	7.71643	0.0200055	up
AT1G19800	1	69	AT1G19800_1	0.491922	0.478571	0.383933	0.0491515	0.0130677	0.150918	-4.44421	-1.15592	17.8213	2.03865	0.451475	0.0710458	3.28829	0.0327807	up
AT3G62750	8	64	AT3G62750_8	0.865507	0.538454	0.83215	0.190583	0.232964	0.246964	-2.17032	-0.455524	14.6615	24.9115	0.74537	0.223504	1.7148	0.00225744	up
AT5G52230	4	135	AT5G52230_4	0.225984	0.28529	0.88781	0	0	0	-14.5139	-1.37563	6.65185	0	0.466361	0	13.1382	3.31428e-05	up
AT5G23880	1	78	AT5G23880_1	0.288922	0.714944	0.705273	0.00347315	0.0432686	0.0867642	-5.40894	-0.926363	17.4444	1.24359	0.569713	0.044502	4.48258	0.0384542	up
AT4G01510	6	153	AT4G01510_6	0.331723	1.01751	0.745105	0.0161763	0.000980017	0.0674041	-6.61197	-0.663799	5.68627	0.544662	0.698111	0.0281868	5.94817	0.032776	up
AT5G16540	1	98	AT5G16540_1	0.537799	0.313315	0.432668	0.223603	0.10694	0.158886	-2.68002	-1.25928	23.2143	10.1973	0.427927	0.163143	1.42073	0.0204616	up
AT1G14570	6	357	AT1G14570_6	0.178431	0.163959	0.178612	0.0735457	0.0741555	0.0647418	-3.82256	-2.52675	20.4248	7.42297	0.173667	0.0708144	1.29581	6.74516e-05	up
AT2G38820	1	80	AT2G38820_1	0.286908	0.293362	0.346721	0.0030811	0.000786471	0.015089	-8.23501	-1.69958	10.7625	0.2875	0.308997	0.00631886	6.53542	0.00611209	up
AT5G48545	1	73	AT5G48545_1	0.109174	0.205159	0.190269	0.0362049	0.0102873	0.0198894	-5.68084	-2.62479	16.0868	2.41553	0.168201	0.0221272	3.05605	0.00691743	up
AT4G08980	3	291	AT4G08980_3	0.440158	0.492766	0.534172	0.298715	0.376198	0.270453	-1.68005	-1.03652	42.9702	24.5349	0.489032	0.315122	0.643529	0.0167166	up
AT4G09760	4	54	AT4G09760_4	0.591766	0.679031	0.559053	0.187012	0.355201	0.221383	-2.02916	-0.718099	42.0802	15.9321	0.60995	0.254532	1.31106	0.0105546	up
AT2G24280	8	71	AT2G24280_8	0.244099	0.243925	0.252892	0.0787879	0.108175	0.0771035	-3.52384	-2.01779	39.061	14.3944	0.246972	0.088022	1.50605	0.000690136	up
AT5G14610	1	533	AT5G14610_1	0.463958	0.615653	0.425072	0.302337	0.221968	0.213849	-2.0409	-1.01399	16.7211	6.34647	0.501561	0.246051	1.02691	0.0104654	up
AT1G80770	1	70	AT1G80770_1	0.233262	0.257431	0.180182	0.0336122	0.0589927	0.0565326	-4.37432	-2.17673	18.9905	6.36667	0.223625	0.0497125	2.19759	0.00191085	up
AT5G24810	18	167	AT5G24810_18	0.267991	0.388504	0.75585	0.130001	0.166944	0.120853	-2.85822	-1.22252	18.2954	5.24551	0.470782	0.139266	1.63569	0.0236387	up
AT5G44520	5	86	AT5G44520_5	0.269785	0.340854	0.320928	0.0507745	0.0874467	0.0881442	-3.77306	-1.69419	12.6667	6.63178	0.310523	0.0754552	2.07888	0.00180718	up
AT1G29970	4	108	AT1G29970_4	0.299793	0.133696	0.297324	0.0247507	0.0507993	0.0542945	-4.61283	-2.13027	13.1821	2.42284	0.243604	0.0432815	2.48255	0.00942089	up
AT3G16260	9	95	AT3G16260_9	0.228749	0.31718	0.24943	0.0650595	0.0604196	0.0596149	-4.01971	-1.92936	13.4316	3.78246	0.26512	0.061698	2.09035	0.000139747	up
AT2G40410	4	94	AT2G40410_4	0.265708	0.130776	0.200591	0.0026445	0.0291448	0.0276911	-6.27928	-2.38819	8.09574	1.18794	0.199025	0.0198268	3.89109	0.030005	up
AT2G32640	8	80	AT2G32640_8	0.329397	0.344915	0.282782	0.0633577	0.0906687	0.00995072	-4.69819	-1.65334	21.2	3.80417	0.319031	0.0546591	3.04485	0.0372617	up
AT3G50630	3	69	AT3G50630_3	0.483901	0.496529	0.643987	0.0498078	0.101449	0.031648	-4.20347	-0.897387	23.5942	2.52174	0.541472	0.0609683	3.30608	0.00284548	up
AT2G37060	1	147	AT2G37060_1	0.236426	0.28754	0.218101	0.00968378	0.0160483	0.0221246	-6.04995	-2.02521	11.0884	0.736961	0.247355	0.0159523	4.02474	0.00039106	up
AT2G41250	1	93	AT2G41250_1	0.121391	0.174799	0.192691	0.0696724	0.0809285	0.0782361	-3.7155	-2.64471	65.1685	24.0609	0.16296	0.076279	1.07079	0.00736821	up
AT3G55270	3	210	AT3G55270_3	0.237553	0.212733	0.173984	0.0241997	0.00480545	0.0231381	-6.16785	-2.27651	9.94444	0.749206	0.20809	0.0173811	3.89134	0.00748312	up
AT2G11000	15	113	AT2G11000_15	0.384946	0.478847	0.363836	0.0353191	0.00125263	0.000950471	-8.16777	-1.29943	11.5369	0.309735	0.409209	0.0125074	6.86834	0.0150103	up
AT5G50860	1	261	AT5G50860_1	0.139492	0.21196	0.123236	0.0240311	0.00852172	0.05072	-5.5183	-2.70013	9.38314	1.38953	0.158229	0.0277576	2.81817	0.0227522	up
AT3G49850	1	186	AT3G49850_1	0.63211	0.513288	0.745272	0.119277	0.141189	0.289604	-2.55992	-0.682691	22.6577	6.67384	0.630223	0.183357	1.87723	0.0112717	up
AT5G25265	7	72	AT5G25265_7	0.14191	0.236971	0.0959264	0.0328816	0.0222592	0.0270574	-5.20796	-2.7587	12.8056	3.06944	0.158269	0.0273994	2.44926	0.00398867	up
AT5G50160	5	83	AT5G50160_5	0.0552207	0.427885	0.297718	0.00721048	0.0166984	0.0239205	-6.13515	-2.38378	9.75502	0.650602	0.260275	0.0159432	3.75137	0.0229302	up
AT2G30530	1	146	AT2G30530_1	0.150546	0.231732	0.170694	0.0102673	0.000348852	0.000393478	-9.80078	-2.4639	7.05251	0.152968	0.184324	0.00366987	7.33687	0.0103379	up
AT3G42950	4	76	AT3G42950_4	0.388301	0.426537	0.384026	0.00792876	0.0584225	0.00105951	-6.98614	-1.32491	10.1535	0.70614	0.399621	0.0224703	5.66122	0.0275671	up
AT4G19420	4	89	AT4G19420_4	0.449938	0.456092	0.316563	0.185697	0.153167	0.205359	-2.47319	-1.31475	46.397	25.1873	0.407531	0.181408	1.15845	0.00549672	up
AT4G19600	5	236	AT4G19600_5	0.174174	0.219241	0.248759	0.0237975	0.000149731	0.00406277	-8.68057	-2.23933	7.42938	0.331921	0.214058	0.00933666	6.44124	0.0399982	up
AT4G24810	3	118	AT4G24810_3	0.298909	0.263698	0.359857	0.0191271	0.0849814	0.0838727	-4.2802	-1.71325	17.291	3.37288	0.307488	0.0626604	2.56695	0.0240876	up
AT2G39950	2	688	AT2G39950_2	0.260032	0.202425	0.157585	0.0984274	0.0477938	0.0410086	-4.11325	-2.30453	7.18847	1.53682	0.20668	0.0624099	1.80873	0.0149286	up
AT1G64790	11	68	AT1G64790_11	0.16611	0.229519	0.264273	0.00113854	0.00993254	0.00156057	-8.58531	-2.211	13.9167	0.269608	0.219968	0.00421055	6.37431	0.00304628	up
AT5G08450	11	98	AT5G08450_11	0.119566	0.228032	0.185502	0.0221291	0.0373373	0.00858564	-5.70167	-2.54244	13.3707	1.67007	0.1777	0.022684	3.15923	0.009624	up
AT3G44970	2	106	AT3G44970_2	0.201731	0.182743	0.148446	0.0503911	0.0463571	0.0358864	-4.51406	-2.50453	19.0031	4.34906	0.17764	0.0442115	2.00953	0.000517849	up
AT2G21195	2	69	AT2G21195_2	0.0793646	0.142016	0.28951	0.0204855	0.0126159	0.0175756	-5.91605	-2.75318	8.62802	1.3285	0.170297	0.0168923	3.16287	0.00542636	up
AT3G02885	1	235	AT3G02885_1	0.209959	0.168041	0.256001	0.0656946	0.0454239	0.0561168	-4.1813	-2.26357	15.8525	3.1305	0.211334	0.0557451	1.91773	0.00119918	up
AT3G61700	6	78	AT3G61700_6	0.1287	0.233617	0.0910143	0	0.0114048	0	-11.5324	-2.83782	6.79915	0.239316	0.15111	0.00380162	8.69458	0.028367	up
AT2G47830	7	233	AT2G47830_7	0.245275	0.0792793	0.283316	0.000193275	0.000177765	0	-13.4948	-2.50132	5.31187	0.00286123	0.202623	0.00012368	10.9934	0.000899891	up
AT3G28460	3	94	AT3G28460_3	0.126493	0.242021	0.284727	0.0231116	0.0355796	0.0497129	-4.85943	-2.28067	11.5567	2.72695	0.217747	0.0361347	2.57876	0.00578662	up
AT1G18460	5	90	AT1G18460_5	0.209323	0.213086	0.238476	0.0213929	0.0241979	0.0017102	-6.70244	-2.18493	14.7963	1.12963	0.220295	0.015767	4.51751	0.0223058	up
AT1G55325	12	244	AT1G55325_12	0.417807	0.321585	0.295661	0.029261	0.0009952	0.000956905	-8.36565	-1.55127	7.35792	0.174863	0.345018	0.0104044	6.81438	0.01427	up
AT1G54820	5	274	AT1G54820_5	0.315796	0.266093	0.364339	0.176795	0.129916	0.134822	-2.77836	-1.67653	10.3613	8.13017	0.315409	0.147178	1.10183	0.00455428	up
AT3G59300	4	109	AT3G59300_4	0.443865	0.52939	0.430954	0.168909	0.173107	0.216168	-2.43524	-1.10127	24.2905	23.0306	0.46807	0.186061	1.33398	0.00080219	up
AT1G73170	5	143	AT1G73170_5	0.213985	0.229709	0.110207	0.0141215	0.0603613	0.0374554	-4.97829	-2.50941	13.2657	2.47786	0.184634	0.0373128	2.46888	0.0246305	up
AT1G18650	1	161	AT1G18650_1	0.63354	0.297535	0.477755	0.12428	0.146839	0.143049	-2.86048	-1.15767	16.4327	14.6335	0.46961	0.138056	1.70281	0.0064669	up
AT2G46030	5	130	AT2G46030_5	0.310531	0.330474	0.411867	0.0465479	0.145101	0.116846	-3.43578	-1.52144	17.0923	6.50513	0.350957	0.102832	1.91433	0.02089	up
AT5G18460	5	716	AT5G18460_5	0.151243	0.193878	0.174194	0.0803828	0.0624167	0.084199	-3.73632	-2.53769	8.90875	4.69646	0.173105	0.0756662	1.19863	0.00211633	up
AT4G33910	5	82	AT4G33910_5	0.352252	0.288498	0.446248	0.0297023	0.0585474	0.0456286	-4.54048	-1.48759	18.6667	2.06911	0.362333	0.0446261	3.05289	0.000840502	up
AT1G75510	4	227	AT1G75510_4	0.211496	0.20537	0.178982	0.0141814	0.049626	0.0589496	-4.85233	-2.3357	15.9075	2.17181	0.198616	0.040919	2.51663	0.018148	up
AT3G62700	7	69	AT3G62700_7	0.141708	0.168385	0.175558	0.0218609	0.021511	0.00181531	-6.71995	-2.63305	13.3285	1.21739	0.161883	0.0150624	4.0869	0.0268909	up
AT4G38420	3	88	AT4G38420_3	0.175101	0.311914	0.0827859	0	0.00103932	0.000950955	-12.0045	-2.59633	6.26894	0.0340909	0.189934	0.000663425	9.40819	0.0110762	up
AT3G25540	4	78	AT3G25540_4	0.300883	0.242958	0.319107	0.0406281	0.0948556	0.0539568	-4.07718	-1.80728	20.3718	4.45726	0.287649	0.0631468	2.26991	0.0039025	up
AT4G23250	11	78	AT4G23250_11	0.576494	0.559684	0.518607	0.136991	0.111135	0.110382	-3.07229	-0.859741	25.1752	4.32051	0.551595	0.119503	2.21255	3.86198e-05	up
AT3G15180	8	106	AT3G15180_8	0.315191	0.220981	0.288244	0	0	0.0109309	-10.0766	-1.87945	10.566	0.150943	0.274805	0.00364364	8.19715	0.0107705	up
AT1G75020	2	251	AT1G75020_2	0.290181	0.231514	0.203042	0.037584	0.0268072	0.0911647	-4.47012	-2.06532	9.13546	1.53918	0.241579	0.051852	2.4048	0.0117684	up
AT3G13440	2	173	AT3G13440_2	0.601204	0.249129	0.190199	0.0362793	0.0909576	0.0432282	-4.25842	-1.71118	5.48362	0.959538	0.346844	0.0568217	2.54724	0.016864	up
AT1G08720	5	516	AT1G08720_5	0.230544	0.311151	0.289162	0.120254	0.0411155	0.0934893	-3.69302	-1.86375	5.25904	2.08915	0.276952	0.0849531	1.82927	0.0196124	up
AT3G19420	9	73	AT3G19420_9	0.194193	0.231318	0.333869	0.0629871	0.0606267	0.0252718	-4.44634	-2.01971	25.6758	4.74886	0.253127	0.0496286	2.42663	0.00764109	up
AT3G61700	2	186	AT3G61700_2	0.266755	0.321684	0.314114	0.0572109	0.0657415	0.0481862	-4.14328	-1.73778	9.24373	2.42652	0.300851	0.0570462	2.40551	0.000100496	up
AT1G64355	1	121	AT1G64355_1	0.24396	0.132078	0.122904	0.0647965	0.0536178	0.0379814	-4.29588	-2.66007	16.7025	7.77961	0.166314	0.0521319	1.63581	0.0133436	up
AT5G05140	2	80	AT5G05140_2	0.313988	0.228316	0.36985	0	0.0313103	0.000348299	-10.3045	-1.7457	11.1917	0.520833	0.304051	0.0105529	8.5588	0.0375249	up
AT4G10060	7	61	AT4G10060_7	0.383125	0.21312	0.402007	0.0845141	0.105694	0.0704087	-3.54493	-1.64303	16.2514	9.98907	0.332751	0.0868723	1.90191	0.00499113	up
AT4G28300	1	380	AT4G28300_1	0.172608	0.139616	0.210645	0.0974656	0.0837037	0.110664	-3.37109	-2.54067	25.1772	14.6974	0.174289	0.0972777	0.83042	0.0160104	up
AT1G70000	2	84	AT1G70000_2	0.302393	0.173411	0.326542	0.0411512	0.0790326	0.012515	-4.86151	-1.95597	28.4603	2	0.267448	0.0442329	2.90554	0.0248624	up
AT4G33950	5	69	AT4G33950_5	0.166848	0.3898	0.401863	0.0328738	0.0363408	0.00721938	-5.6077	-1.7526	13.8406	1.26087	0.319504	0.025478	3.85509	0.0110192	up
AT1G21580	3	74	AT1G21580_3	0.652189	0.712748	0.544998	0.0938834	0.1985	0.0297438	-3.60568	-0.660284	20.9685	3.68919	0.636645	0.107376	2.9454	0.0215567	up
AT3G10260	4	74	AT3G10260_4	0.222765	0.244404	0.193458	0.0748786	0.0418698	0.0493494	-4.21936	-2.18966	12.3514	6.3964	0.220209	0.055366	2.0297	0.00163346	up
AT5G13980	7	74	AT5G13980_7	0.201766	0.0818271	0.174953	0.0272927	0.000967416	0.00353872	-7.78382	-2.81183	6.34685	1.00901	0.152849	0.0105996	4.972	0.0271101	up
AT3G21350	1	177	AT3G21350_1	0.264508	0.188803	0.31362	0.0192014	0.0720853	0.016255	-5.14659	-1.99886	8.53296	1.51224	0.255643	0.0358472	3.14773	0.0115575	up
AT5G10460	6	78	AT5G10460_6	0.20731	0.125773	0.176251	0.0161947	0.00901264	0.00238171	-7.15199	-2.58851	13.1795	0.811966	0.169778	0.00919635	4.56347	0.00569644	up
AT3G47510	1	88	AT3G47510_1	0.329658	0.278965	0.332596	0.0455673	0.0102795	0.000578477	-7.2718	-1.67699	32	0.912879	0.31374	0.0188084	5.59481	0.0390492	up
AT2G29390	4	166	AT2G29390_4	0.3821	0.126001	0.17457	0.0389441	0.0956494	0.0521675	-4.10975	-2.2982	9.8996	3.72892	0.227557	0.0622536	1.81155	0.0410245	up
AT1G73480	3	636	AT1G73480_3	0.210132	0.177688	0.231695	0.12177	0.0922516	0.0935187	-3.29822	-2.28431	11.3878	7.60377	0.206505	0.102513	1.01391	0.00411824	up
AT1G24300	3	95	AT1G24300_3	0.220543	0.418521	0.14463	0	0	0	-14.1658	-2.07569	11.0211	0	0.261231	0	12.0901	2.86708e-05	up
AT1G77580	1	93	AT1G77580_1	0.258716	0.470654	0.44108	0.0774369	0.0787557	0.00945479	-4.69402	-1.40624	9.91039	1.87455	0.39015	0.0552158	3.28778	0.0353034	up
AT1G76730	5	82	AT1G76730_5	0.424726	0.358801	0.299362	0.106262	0.0952025	0.143246	-3.14353	-1.48473	27.1463	12.2033	0.360963	0.114904	1.6588	0.00191407	up
AT1G10657	2	265	AT1G10657_2	0.237339	0.171994	0.162411	0.0904427	0.0484746	0.0470188	-4.08137	-2.41227	6.9195	4	0.190582	0.0619787	1.66909	0.00898447	up
AT2G41020	10	186	AT2G41020_10	0.500635	0.212269	0.322404	0.0269784	0.0104375	0.099	-5.04352	-1.62242	8.69355	1.03763	0.345103	0.0454719	3.4211	0.027287	up
AT3G10260	1	92	AT3G10260_1	0.152419	0.145532	0.177357	0.00928928	0.0100499	0.0365376	-6.05379	-2.66325	12.6775	2.50362	0.158436	0.0186256	3.39054	0.00631289	up
AT2G19540	3	79	AT2G19540_3	0.20519	0.232794	0.223928	0.0671416	0.0707872	0.0403033	-4.11666	-2.18225	40.2068	7.74262	0.220637	0.0594107	1.93441	0.00186269	up
AT4G23910	5	974	AT4G23910_5	0.336119	0.419428	0.462737	0.237535	0.269378	0.267173	-1.95675	-1.31273	19.1071	12.3166	0.406095	0.258029	0.644014	0.0122727	up
AT1G71695	2	157	AT1G71695_2	0.179568	0.187408	0.140118	0.0719855	0.0594734	0.062448	-3.95632	-2.57614	22.5372	12.172	0.169031	0.0646356	1.38018	0.000872658	up
AT2G48100	7	69	AT2G48100_7	0.503008	0.277845	0.300504	0.168167	0.102497	0.136	-2.91223	-1.52451	35.2802	11.7488	0.360452	0.135555	1.38772	0.0149356	up
AT2G35840	1	213	AT2G35840_1	0.253215	0.164163	0.154401	0.0875896	0.0957548	0.111362	-3.35476	-2.42787	27.9671	14.9437	0.190593	0.0982356	0.926887	0.0197238	up
AT3G14010	8	85	AT3G14010_8	0.409605	0.4874	0.471463	0.170118	0.142234	0.12931	-2.77338	-1.13643	29.2706	10.9373	0.456156	0.147221	1.63695	0.000298836	up
AT4G36190	5	91	AT4G36190_5	0.56929	0.597395	0.490396	0.155906	0.171518	0.272777	-2.36634	-0.86133	23.0916	11.9963	0.55236	0.200067	1.50501	0.00465246	up
AT5G55970	3	181	AT5G55970_3	0.349553	0.449586	0.220552	0.110069	0.0848285	0.0339453	-3.87449	-1.61685	10.954	2.53407	0.339897	0.0762811	2.25764	0.0193148	up
AT5G37475	7	296	AT5G37475_7	2.64137	1.36947	0.962338	0.148146	0.315652	0.128493	-2.45958	0.599841	7.05631	0.786036	1.65773	0.19743	3.05942	0.00644662	up
AT1G42540	5	81	AT1G42540_5	0.352119	0.169974	0.61165	0.0279001	0.037887	0.111625	-4.34967	-1.59057	9.95885	2.88477	0.377914	0.0591375	2.7591	0.0270047	up
AT1G49670	8	87	AT1G49670_8	0.263116	0.187143	0.166112	0.0304257	0.0182315	0.0732057	-4.86263	-2.31126	12.7395	3.89655	0.205457	0.040621	2.55137	0.0145455	up
AT2G42280	3	113	AT2G42280_3	0.299231	0.515971	0.408926	0.0193723	0.100673	0.00852125	-5.29228	-1.32846	15.2212	1.45428	0.408043	0.0428555	3.96381	0.0208733	up
AT1G80030	1	90	AT1G80030_1	0.384336	0.410883	0.369688	0.197685	0.220025	0.204882	-2.27004	-1.36613	53.7556	24.9444	0.388302	0.207531	0.903915	0.000142154	up
AT5G17300	1	96	AT5G17300_1	0.284957	0.24649	0.421445	0.0843947	0.0457812	0.0601379	-4.0238	-1.69272	15.6771	4.21875	0.317631	0.0634379	2.33107	0.0024833	up
AT2G01420	3	377	AT2G01420_3	0.353936	0.280227	0.292154	0.164867	0.16922	0.115278	-2.76015	-1.70299	23.4863	10.9001	0.308772	0.149788	1.05716	0.00689975	up
AT3G61180	1	200	AT3G61180_1	0.264252	0.249683	0.27978	0.0917463	0.127894	0.147668	-3.05758	-1.91983	19.005	7.98833	0.264572	0.122436	1.13776	0.00550791	up
AT2G25840	6	136	AT2G25840_6	0.173203	0.133355	0.260039	0.0353883	0.0541166	0.0720461	-4.27444	-2.45977	13.1985	4.50245	0.188866	0.0538503	1.81466	0.011369	up
AT3G56160	2	75	AT3G56160_2	0.485326	0.573865	0.410391	0.162975	0.203563	0.218385	-2.36959	-1.04304	20.7067	25.4622	0.489861	0.194974	1.32655	0.00216685	up
AT1G13160	7	72	AT1G13160_7	0.436972	0.421999	0.418882	0	0.00175925	0	-11.8443	-1.23149	25.912	0.0185185	0.425951	0.000586416	10.6128	0.00223116	up
AT1G70620	1	75	AT1G70620_1	0.265039	0.219306	0.0539733	0.0286279	0.00364972	0.00149406	-7.53699	-2.77211	5.35111	0.586667	0.179439	0.0112572	4.76489	0.0306113	up
AT5G49760	15	69	AT5G49760_15	0.320931	0.187005	0.212306	0.0749619	0.052709	0.013938	-4.71611	-2.0981	10.0628	3.83092	0.240081	0.047203	2.61801	0.0279012	up
AT4G19490	14	186	AT4G19490_14	0.123177	0.128008	0.230188	0.000129989	0.000121161	0.0306925	-10.3154	-2.702	6.72939	0.539427	0.160458	0.0103145	7.61336	0.0458747	up
AT2G32880	1	115	AT2G32880_1	0.413947	0.406252	0.511141	0.141526	0.147821	0.173766	-2.70124	-1.18008	21.1565	14	0.44378	0.154371	1.52116	0.000399041	up
AT1G50440	1	94	AT1G50440_1	0.551659	0.752179	0.508524	0.105316	0.144932	0.195092	-2.79718	-0.748206	21.883	5.99645	0.60412	0.148447	2.04897	0.00268727	up
AT1G73875	4	341	AT1G73875_4	0.372716	0.226921	0.483731	0.0302956	0.0418042	0.0177322	-5.14748	-1.5371	5.11339	0.488759	0.361123	0.029944	3.61038	0.00170553	up
AT4G33000	9	90	AT4G33000_9	0.362008	0.292976	0.42438	0.0858368	0.0585474	0.070636	-3.81999	-1.49121	11.2481	5.51852	0.359788	0.0716734	2.32878	0.000468408	up
AT5G19400	8	98	AT5G19400_8	0.176991	0.15154	0.123042	0.000736186	0.0263899	0	-9.34142	-2.74776	13.6259	0.646259	0.150524	0.00904202	6.59366	0.0364412	up
AT2G07690	17	68	AT2G07690_17	0.230234	0.491185	0.239288	0.00073966	0.0215866	0.000405214	-9.06787	-1.73589	15.0784	0.210784	0.320235	0.00757716	7.33198	0.015747	up
AT1G45207	6	406	AT1G45207_6	0.280778	0.274223	0.487699	0.0665882	0.0630024	0.101359	-3.73317	-1.57834	5.62972	1.9803	0.347567	0.0769831	2.15483	0.00342926	up
AT5G27830	2	298	AT5G27830_2	0.288591	0.352263	0.645717	0.0742407	0.0950128	0.175957	-3.21803	-1.30973	7.7047	1.73826	0.428857	0.11507	1.9083	0.0199657	up
AT3G18500	2	70	AT3G18500_2	0.363894	0.402	0.411585	0.0307124	0.00254048	0.0674194	-5.84547	-1.35129	16.3095	1.3	0.392493	0.0335574	4.49418	0.0345167	up
AT1G24460	3	287	AT1G24460_3	0.221248	0.217289	0.150502	0.0502113	0.0138309	0.018049	-5.42792	-2.37024	6.40767	0.916376	0.196347	0.0273637	3.05768	0.00680442	up
AT1G25350	10	151	AT1G25350_10	0.193426	0.142317	0.135706	0.0325135	0.0676047	0.0378366	-4.51788	-2.68814	16.7881	5.21192	0.15715	0.0459849	1.82974	0.00703349	up
AT1G68580	5	70	AT1G68580_5	0.238594	0.190064	0.268426	0.00161135	0.0204781	0.00695024	-7.352	-2.12007	16.9143	0.542857	0.232362	0.00967989	5.23193	0.00817748	up
AT4G16860	4	183	AT4G16860_4	0.90329	1.28761	0.753801	0.448511	0.196177	0.419538	-1.58656	-0.0632616	9.71949	14.0583	0.981568	0.354742	1.5233	0.0266684	up
AT5G02760	2	157	AT5G02760_2	0.301263	0.204764	0.123096	0.0390405	0.042886	0.0187792	-4.98565	-2.34701	7.69851	1.99788	0.209707	0.0335686	2.63864	0.00763956	up
AT5G66420	8	152	AT5G66420_8	0.238889	0.16008	0.43625	0.0332531	0.108382	0.0285689	-4.41519	-1.9685	5.70614	2.94298	0.278406	0.0567347	2.44669	0.0296503	up
AT2G36680	4	114	AT2G36680_4	0.176302	0.256863	0.0712162	0.0065055	0.0298848	0.0291408	-5.80979	-2.75882	8.09357	1.21637	0.168127	0.0218437	3.05098	0.0286285	up
AT4G38090	2	70	AT4G38090_2	0.626158	1.01582	0.797454	0.166627	0.276258	0.217367	-2.21434	-0.326428	19.3381	11.0952	0.813143	0.220084	1.88791	0.00292951	up
AT5G18550	2	232	AT5G18550_2	0.294175	0.305986	0.319951	0.109285	0.0222876	0.0131784	-4.97571	-1.70593	6.73994	1.00575	0.306704	0.0482504	3.26978	0.0235542	up
AT1G14600	1	555	AT1G14600_1	0.216495	0.163445	0.12655	0.0301178	0.0495844	0.0224149	-4.95554	-2.60098	5.53273	0.745946	0.16883	0.034039	2.35456	0.00424789	up
AT5G44250	3	98	AT5G44250_3	0.117467	0.284068	0.0923461	0.00833416	0.000657052	0.00392366	-8.49068	-2.78072	6.87755	0.176871	0.164627	0.00430496	5.70996	0.00874338	up
AT4G38360	2	256	AT4G38360_2	0.17742	0.205189	0.187617	0.0175707	0.0345624	0.0543648	-4.96217	-2.39796	8.54948	2.17839	0.190075	0.0354993	2.56422	0.00580192	up
AT1G73920	7	90	AT1G73920_7	0.0944578	0.251262	0.136572	0.0645732	0.0292462	0.0230456	-4.8293	-2.7564	13.4556	4.57407	0.160764	0.038955	2.0729	0.0272227	up
AT4G16770	4	88	AT4G16770_4	0.589104	0.978144	0.324593	0.0626304	0.037273	0.0313947	-4.57868	-0.806194	6.07197	1.18561	0.630614	0.043766	3.77249	0.00234667	up
AT4G12980	1	144	AT4G12980_1	0.140618	0.235661	0.120997	0.0552842	0.0405646	0.0367057	-4.52283	-2.65411	13.8819	4.71991	0.165759	0.0441848	1.86872	0.00541319	up
AT2G36680	2	82	AT2G36680_2	0.698537	0.71956	0.445381	0.0769146	0.25301	0.171944	-2.74111	-0.719764	29.5691	8.69106	0.621159	0.16729	2.02134	0.021712	up
AT5G61220	2	67	AT5G61220_2	0.329656	0.282712	0.493667	0.0257728	0.0906728	0.00849532	-5.20677	-1.48065	19.0448	1.73632	0.368679	0.041647	3.72612	0.0214028	up
AT5G64813	5	78	AT5G64813_5	0.388956	0.270673	0.154501	0.0230102	0.067991	0.0640187	-4.42849	-1.98067	11.4658	2.83761	0.271377	0.0516733	2.44782	0.0185336	up
AT2G16400	1	96	AT2G16400_1	0.0801259	0.1471	0.252262	0.0247396	0.00283759	0.00898569	-6.86544	-2.79791	8.75347	0.482639	0.159829	0.0121876	4.06753	0.0163593	up
AT2G34770	5	77	AT2G34770_5	0.250656	0.217582	0.225864	0.0147662	0.0286085	0.0115187	-5.88295	-2.11435	12.4286	1.329	0.231367	0.0182978	3.76859	0.000683324	up
AT5G35753	3	470	AT5G35753_3	0.379103	0.532903	0.590429	0.159343	0.0418915	0.0604049	-3.75873	-1.02252	5.80496	0.846809	0.500811	0.0872132	2.73621	0.0107353	up
AT2G45270	9	74	AT2G45270_9	0.372265	0.323661	0.309038	0.0316007	0.0239859	0.021324	-5.30565	-1.5824	13.3649	1.38739	0.334988	0.0256369	3.72325	3.7181e-05	up
AT1G08510	3	227	AT1G08510_3	0.181297	0.154972	0.18926	0.088299	0.0999746	0.0628457	-3.60527	-2.51835	27.7372	13.4391	0.175176	0.0837064	1.08691	0.00763052	up
AT4G26870	1	67	AT4G26870_1	0.180052	0.207159	0.111125	0.0194185	0.0224984	0.0160906	-5.70603	-2.63815	13.9751	1.49254	0.166112	0.0193358	3.06788	0.000556552	up
AT4G14385	3	534	AT4G14385_3	0.293075	0.302429	0.295112	0.148631	0.136723	0.124388	-2.87598	-1.75222	14.098	7.94632	0.296872	0.136581	1.12376	0.000118448	up
AT5G59770	2	68	AT5G59770_2	0.183982	0.162395	0.258592	0.0143713	0.0392633	0.0523761	-5.01543	-2.33868	14.8775	3.55882	0.201657	0.0353369	2.67675	0.0111504	up
AT1G58520	7	97	AT1G58520_7	0.372549	0.290622	0.28705	0.115397	0.059854	0.0266856	-4.13518	-1.6693	29.4433	3.72165	0.31674	0.0673121	2.46587	0.0167105	up
AT4G39640	2	190	AT4G39640_2	0.277658	0.114547	0.294192	0.064935	0.0294582	0.0295524	-4.70354	-2.24659	6.71053	1.46842	0.228799	0.0413152	2.45695	0.0133996	up
AT1G30520	4	82	AT1G30520_4	0.512059	0.415832	0.386242	0.16783	0.124938	0.13131	-2.83487	-1.20132	13.6098	10.0813	0.438044	0.141359	1.63354	0.000805414	up
AT5G26990	2	277	AT5G26990_2	0.26405	0.193772	0.128887	0.0722455	0.016823	0.0587604	-4.59113	-2.41484	7.68231	2.25872	0.19557	0.0492763	2.17629	0.0393727	up
AT5G41080	4	232	AT5G41080_4	0.165973	0.221236	0.162987	0.0717276	0.0379694	0.0439981	-4.34226	-2.4615	9.19684	4.26724	0.183399	0.0512317	1.88076	0.00381367	up
AT5G24620	4	109	AT5G24620_4	0.171148	0.216377	0.101243	0.0146117	0.026064	0.019846	-5.67118	-2.68639	7.48624	1.92661	0.162923	0.0201739	2.98479	0.00178699	up
AT2G14120	1	67	AT2G14120_1	0.293524	0.441653	0.366614	0.0557146	0.0310398	0.210803	-3.80719	-1.46504	20.403	5.1194	0.367264	0.0991857	2.34215	0.0486107	up
AT2G38470	4	96	AT2G38470_4	0.126485	0.166825	0.192886	0.0445053	0.0451993	0.0278019	-4.7087	-2.64691	26.9583	4.27778	0.162066	0.0391688	2.06179	0.00210142	up
AT4G16860	2	116	AT4G16860_2	0.695561	0.447793	0.738042	0.130344	0.164803	0.116392	-2.88124	-0.707024	8.12931	7.90517	0.627132	0.13718	2.17422	0.00131268	up
AT2G41310	4	135	AT2G41310_4	0.135686	0.202729	0.18894	0.0527263	0.054515	0.0170873	-4.77116	-2.52934	13.0198	3.02963	0.175785	0.0414429	2.24181	0.0178962	up
AT1G27430	5	146	AT1G27430_5	0.261933	0.230611	0.248539	0.000918602	0.00121335	0.000684723	-10.0958	-2.01922	7.50913	0.0296804	0.247028	0.000938891	8.07653	4.98355e-06	up
AT3G59490	1	85	AT3G59490_1	0.250315	0.590852	0.317582	0.022571	0.0936973	0.121862	-3.97397	-1.47071	17.0275	3.72941	0.38625	0.0793769	2.50327	0.0408942	up
AT1G69370	1	158	AT1G69370_1	0.168856	0.646282	0.421192	0.0446269	0.0363755	0.0523822	-4.5072	-1.48112	6.08861	1.327	0.41211	0.0444615	3.02609	0.00688505	up
AT5G56750	3	74	AT5G56750_3	0.165457	0.184647	0.237951	0	0	0	-13.4714	-2.36796	6.71622	0	0.196019	0	11.1035	1.74202e-05	up
AT5G22050	6	69	AT5G22050_6	0.571864	0.479143	0.665056	0.11169	0.138208	0.223259	-2.72691	-0.818727	24.5411	11.6232	0.572021	0.157719	1.90818	0.00422993	up
AT1G23870	3	122	AT1G23870_3	0.183984	0.159685	0.170158	0.00699658	0.0166124	0.0276255	-6.08286	-2.54803	6.98907	1.13115	0.171276	0.0170782	3.53483	0.0036971	up
AT1G47270	3	74	AT1G47270_3	0.201254	0.474986	0.260281	0	0.0231429	0	-10.6143	-1.77627	9.95045	0.234234	0.312173	0.0077143	8.83804	0.0286409	up
AT3G13060	4	226	AT3G13060_4	0.139772	0.165608	0.202134	0.0228396	0.0229165	0.0561887	-5.01779	-2.57987	8.28761	1.99115	0.169172	0.0339816	2.43791	0.00602494	up
AT1G73670	6	177	AT1G73670_6	0.141733	0.18297	0.153838	0.0284932	0.00451552	0.0553417	-5.69987	-2.65653	7.0452	2.12053	0.159514	0.0294501	3.04334	0.048809	up
AT1G36310	1	82	AT1G36310_1	0.5023	0.420008	0.504908	0.212864	0.0482603	0.179922	-3.02652	-1.07693	44.8008	10.378	0.475739	0.147015	1.94959	0.0460874	up
AT1G21580	9	276	AT1G21580_9	0.170156	0.159865	0.217039	0.0322793	0.021987	0.0409764	-5.02317	-2.46804	5.33213	1.10024	0.182353	0.0317476	2.55513	0.000967394	up
AT2G46320	8	73	AT2G46320_8	0.416023	0.480591	0.558672	0.0532548	0.0695431	0.0105946	-4.87914	-1.0541	24.2648	1.05936	0.485095	0.0444642	3.82504	0.0111254	up
AT4G12030	1	90	AT4G12030_1	0.201379	0.176639	0.148715	0.0303561	0.0349095	0.0233598	-5.10064	-2.52084	21.2111	2.84074	0.175578	0.0295418	2.57981	0.00026117	up
AT3G17609	1	73	AT3G17609_1	0.32551	0.404387	0.377902	0.174847	0.21686	0.132135	-2.54697	-1.44311	60.5068	27.6758	0.369266	0.174614	1.10386	0.00821596	up
AT3G61710	5	264	AT3G61710_5	0.176833	0.167791	0.123669	0.000112292	0.000103513	0.000668574	-12.3017	-2.69675	5.5	0.00757576	0.156098	0.000294793	9.60491	0.0004232	up
AT1G09530	2	364	AT1G09530_2	0.163274	0.233164	0.246994	0.0730799	0.036264	0.0205044	-4.72254	-2.24422	7.17582	0.989927	0.214477	0.0432828	2.47832	0.0116133	up
AT1G07280	1	82	AT1G07280_1	0.193973	0.104952	0.197014	0.0240691	0.0123706	0.0615592	-5.24516	-2.65397	13.061	3.58943	0.165313	0.0326663	2.5912	0.0243471	up
AT4G25910	1	85	AT4G25910_1	0.208542	0.29789	0.236117	0.100472	0.0584406	0.0824704	-3.67067	-2.03039	31.7765	10.2588	0.247517	0.080461	1.64028	0.00389895	up
AT1G62430	2	150	AT1G62430_2	0.162401	0.169603	0.120812	0	0	0.000117177	-13.1925	-2.74377	7.20889	0.00222222	0.150938	3.90591e-05	10.4487	1.56815e-05	up
AT5G67480	3	140	AT5G67480_3	0.261095	0.140659	0.245391	0.054511	0.0704566	0.0114258	-4.82533	-2.26464	8.34762	3.22381	0.215715	0.0454645	2.56069	0.0419362	up
AT1G26230	5	68	AT1G26230_5	0.376602	0.339714	0.276362	0.00659787	0.0389988	0.000683485	-7.47967	-1.60729	12.4363	0.656863	0.330893	0.0154267	5.87238	0.0256376	up
AT3G53130	1	149	AT3G53130_1	0.117232	0.136215	0.266763	0.0222494	0.0513467	0.051716	-4.68231	-2.62499	7.50112	2.66219	0.173404	0.0417707	2.05732	0.0194278	up
AT5G16540	4	76	AT5G16540_4	0.28259	0.298996	0.121098	0.0414526	0.0363649	0.0384389	-4.69166	-2.20359	13.7763	2.92544	0.234228	0.0387521	2.48807	0.00425788	up
AT1G08830	7	224	AT1G08830_7	0.169005	0.196697	0.242375	0.0831559	0.0268733	0.0873493	-4.10759	-2.3185	11.0238	6.06399	0.202692	0.0657928	1.78909	0.03592	up
AT3G55630	8	76	AT3G55630_8	0.160379	0.108379	0.217711	0.0193515	0.00561361	0.015994	-6.37819	-2.68193	12.886	1.11842	0.162156	0.0136531	3.69626	0.00413658	up
AT5G17550	4	127	AT5G17550_4	0.145421	0.320116	0.199128	0.034368	0.0615645	0.0484115	-4.41768	-2.25109	10.042	4.72441	0.221555	0.0481147	2.1666	0.00621259	up
AT4G04570	4	87	AT4G04570_4	0.242502	0.276383	0.235425	0.0373877	0.0580457	0.00747253	-5.30405	-1.99529	25.5287	2.11494	0.251436	0.034302	3.30876	0.0214043	up
AT2G17820	1	70	AT2G17820_1	0.365522	0.362324	0.439844	0.102498	0.0191204	0.0268675	-4.73769	-1.36718	20.0429	1.77619	0.38923	0.0494953	3.3705	0.0106235	up
AT3G63520	5	85	AT3G63520_5	0.239937	0.209787	0.232675	0.1144	0.140391	0.127461	-2.97739	-2.13863	81.651	63.5137	0.227466	0.127418	0.838764	0.00126026	up
AT5G66930	4	185	AT5G66930_4	0.185482	0.16487	0.143306	0.0410456	0.0184709	0.0112901	-5.61134	-2.61136	8.43243	1.25766	0.164553	0.0236022	2.99998	0.00560388	up
AT3G51420	1	76	AT3G51420_1	0.162333	0.270748	0.205217	0.110166	0.0981017	0.060036	-3.52995	-2.26424	32.364	10.8202	0.212766	0.0894344	1.26571	0.0209851	up
AT1G08125	1	92	AT1G08125_1	0.163195	0.256989	0.204288	0.000684191	0.00055916	0.000204937	-11.1901	-2.28896	9.9058	0.0217391	0.208157	0.000482763	8.90114	9.82655e-05	up
AT5G08560	4	158	AT5G08560_4	0.234645	0.112021	0.149448	0.00755999	0	0	-10.9942	-2.66396	8.35232	0.103376	0.165371	0.00252	8.33026	0.0141154	up
AT3G11964	23	329	AT3G11964_23	0.232459	0.16031	0.224846	0.0145973	0.042933	0.024334	-5.3336	-2.29967	7.91895	0.883485	0.205872	0.0272881	3.03393	0.00323058	up
AT3G09830	1	338	AT3G09830_1	0.432846	0.470832	0.478847	0.0799326	0.10418	0.162991	-3.17502	-1.11905	12.8274	1.6075	0.460842	0.115701	2.05597	0.00247313	up
AT1G22330	3	421	AT1G22330_3	0.335183	0.574367	0.279725	0.0904196	0.10187	0.16111	-3.1321	-1.40495	5.51306	2.37767	0.396425	0.1178	1.72715	0.0126948	up
AT4G12020	11	71	AT4G12020_11	0.748203	1.12029	0.587606	0.0223354	0.00111828	0	-9.70091	-0.340566	16.3897	0.0985915	0.818701	0.0078179	9.36034	0.018032	up
AT2G18700	1	87	AT2G18700_1	0.476752	0.369361	0.451761	0.177757	0.167646	0.157495	-2.57838	-1.21732	19.9655	23.7471	0.432625	0.167633	1.36106	0.000377785	up
AT4G23250	10	89	AT4G23250_10	0.372253	0.32296	0.279104	0.0886501	0.0531018	0.0232006	-4.38684	-1.63245	17.0562	2.61423	0.324773	0.0549841	2.7544	0.00876545	up
AT3G05700	1	264	AT3G05700_1	0.261391	0.148528	0.118521	0.0575652	0.0346479	0.0290125	-4.69231	-2.5879	6.76389	1.45202	0.176147	0.0404085	2.10441	0.00950544	up
AT4G24160	7	72	AT4G24160_7	0.240037	0.307082	0.161147	0.0531936	0.052085	0.0291758	-4.53156	-2.13184	15.9306	3.5787	0.236089	0.0448181	2.39972	0.00362321	up
AT3G05750	3	70	AT3G05750_3	0.261851	0.316862	0.785579	0	0	0.0351745	-10.5908	-1.31314	9.27143	0.22381	0.454764	0.0117248	9.2777	0.0338402	up
AT4G32030	3	79	AT4G32030_3	0.221981	0.226399	0.256963	0.0328553	0.0332138	0.0465988	-4.75446	-2.09164	20.4852	3.06751	0.235114	0.0375559	2.66282	0.000116926	up
AT1G24350	5	152	AT1G24350_5	0.104528	0.170732	0.197697	0.00443444	0.0260641	0.0190248	-6.26493	-2.71562	10.3136	0.85307	0.157652	0.0165078	3.54931	0.0131351	up
AT1G02610	5	160	AT1G02610_5	0.25362	0.726239	0.250859	0.0874514	0.0375505	0.0845272	-3.93828	-1.4786	5.32083	1.96875	0.41024	0.069843	2.45968	0.0189975	up
AT3G02020	11	78	AT3G02020_11	0.146191	0.219224	0.176051	0.0401954	0.0295033	0.047136	-4.70894	-2.48984	27.8162	5.00427	0.180489	0.0389449	2.2191	0.00104347	up
AT5G61440	1	102	AT5G61440_1	0.24582	0.240431	0.206752	0.0146583	0.0449995	0.0145097	-5.55764	-2.11822	6.31373	1.61438	0.231001	0.0247225	3.43942	0.00327915	up
AT5G06440	5	77	AT5G06440_5	0.354616	0.414826	0.374737	0.0221223	0.0207948	0.091592	-4.84487	-1.39371	16.4113	1.79654	0.381393	0.0448364	3.45116	0.00794039	up
AT5G56850	7	94	AT5G56850_7	0.361377	0.660473	0.415034	0.109118	0.167716	0.0502669	-3.36206	-1.11185	14.3085	5.35461	0.478962	0.109034	2.25021	0.0171112	up
AT1G05960	3	68	AT1G05960_3	0.221966	0.122971	0.226563	0.00126899	0.0340881	0.00459392	-7.42092	-2.44574	12.0196	0.769608	0.1905	0.013317	4.97518	0.024331	up
AT1G09660	7	74	AT1G09660_7	0.300923	0.302114	0.407293	0.107655	0.0354664	0.104149	-3.7654	-1.58508	31.2838	5.70721	0.336776	0.0824235	2.18032	0.0161908	up
AT1G05940	1	76	AT1G05940_1	0.382445	0.274243	0.368869	0.0476704	0.0402414	0.0465951	-4.48321	-1.56399	12.6623	2.76754	0.341852	0.0448356	2.91922	6.77718e-05	up
AT1G70100	8	76	AT1G70100_8	0.187555	0.14782	0.311464	0.0175483	0.0445429	0.0136148	-5.50662	-2.28519	11.1053	1.44298	0.215613	0.0252354	3.22143	0.00612616	up
AT3G06820	5	182	AT3G06820_5	0.224614	0.366272	0.328258	0.0365919	0.096128	0.0300757	-4.40216	-1.73686	8.67399	1.79487	0.306381	0.0542652	2.6653	0.00893461	up
AT2G46580	2	88	AT2G46580_2	0.347796	0.506093	0.443704	0.107986	0.0793779	0.103949	-3.37742	-1.22618	16.1705	6.4053	0.432531	0.0971042	2.15124	0.000524569	up
AT4G04880	7	70	AT4G04880_7	0.358565	0.250482	0.280318	0.00162551	0.0006292	0.0175704	-8.5766	-1.77059	9.94286	0.304762	0.296455	0.00660836	6.80601	0.00905913	up
AT4G27710	2	76	AT4G27710_2	0.15068	0.150842	0.200166	0.0612514	0.0223331	0.00744423	-5.52782	-2.59335	7.28509	3.42982	0.167229	0.0303429	2.93446	0.0298589	up
AT4G15393	5	379	AT4G15393_5	0.186735	0.237141	0.172108	0.0464854	0.0448429	0.069781	-4.24903	-2.34525	7.1715	2.21812	0.198661	0.0537031	1.90378	0.00152893	up
AT2G44770	8	118	AT2G44770_8	0.215462	0.119441	0.186871	0	0	0.00760535	-12.2979	-2.56667	7.92938	0.124294	0.173925	0.00253512	9.73119	0.0228611	up
AT2G40410	6	69	AT2G40410_6	0.507074	0.742368	0.396362	0.109974	0.0486444	0.0518795	-3.93835	-0.914877	14.1111	2.47826	0.548602	0.0701659	3.02347	0.00278371	up
AT5G66210	2	95	AT5G66210_2	0.380237	0.347286	0.34993	0.0966861	0.0753202	0.0690476	-3.65254	-1.47856	21.5579	4.35439	0.359151	0.0803513	2.17398	0.000136972	up
AT4G01330	3	86	AT4G01330_3	0.165777	0.147962	0.153703	0.000146468	0.00557072	0.00460768	-9.32893	-2.68372	6.1938	0.271318	0.155814	0.00344162	6.64521	0.0176337	up
AT2G43235	5	209	AT2G43235_5	0.190761	0.269	0.143878	0.0480488	0.0431535	0.0119788	-5.09904	-2.36052	11.799	2.01914	0.201213	0.0343937	2.73851	0.016926	up
AT2G35690	7	80	AT2G35690_7	0.567311	0.419503	0.441863	0.0511801	0.0428016	0.00705832	-5.32697	-1.08312	17.2625	1.02917	0.476225	0.03368	4.24385	0.0100328	up
AT5G20380	5	116	AT5G20380_5	0.277928	0.266462	0.286577	0.105935	0.0771644	0.0778537	-3.53926	-1.85274	23.9684	9.09195	0.276989	0.0869842	1.68651	0.000388436	up
AT4G15530	17	93	AT4G15530_17	0.419187	0.399753	0.749628	0.142312	0.114774	0.17675	-2.81207	-0.997636	13.1147	6.5448	0.522856	0.144612	1.81444	0.00610319	up
AT5G01450	3	144	AT5G01450_3	0.399668	0.337677	0.255843	0.00553378	0.0311592	0.000873383	-7.55427	-1.61869	7.43981	0.287037	0.331063	0.0125221	5.93558	0.0167452	up
AT4G11830	3	78	AT4G11830_3	0.642848	0.451317	0.597264	0.0783095	0.126551	0.17052	-3.06962	-0.842932	13.2991	5.36325	0.56381	0.125127	2.22669	0.00354731	up
AT2G45380	6	200	AT2G45380_6	0.218643	0.344221	0.39132	0.193407	0.108246	0.130836	-2.83736	-1.69517	10.075	7.175	0.318061	0.144163	1.14218	0.032219	up
AT4G27820	11	206	AT4G27820_11	0.378358	0.284012	0.196684	0.000418776	0.0210641	0.000805927	-9.02255	-1.85473	6.06149	0.197411	0.286351	0.00742961	7.16782	0.0154616	up
AT1G73670	7	81	AT1G73670_7	0.179194	0.232976	0.128194	0	0.0226921	0	-11.5406	-2.51525	7.64609	0.481481	0.180121	0.00756404	9.02535	0.0441659	up
AT5G66210	3	105	AT5G66210_3	0.413755	0.345117	0.400535	0.102582	0.0623554	0.044482	-3.92638	-1.376	19.9968	3.63175	0.386469	0.0698064	2.55038	0.00207977	up
AT4G14760	3	83	AT4G14760_3	0.504436	0.481995	0.418639	0.000605844	0.00195199	0	-11.0577	-1.0988	10.7028	0.0200803	0.468356	0.00085261	9.95895	0.00160491	up
AT3G21610	4	232	AT3G21610_4	0.248561	0.330682	0.150429	0.0983739	0.0918274	0.0572219	-3.63927	-2.11255	10.3261	2.67098	0.243224	0.0824744	1.52672	0.0209206	up
AT3G15770	4	84	AT3G15770_4	0.231794	0.135377	0.241974	0.0162779	0.0325223	0.0280061	-5.34716	-2.34703	10.5992	2.55952	0.203049	0.0256021	3.00013	0.00178508	up
AT3G16220	3	95	AT3G16220_3	0.463894	0.44996	0.580414	0.109432	0.152743	0.124391	-2.96992	-1.01504	19.4526	7.24561	0.498089	0.128855	1.95489	0.000423737	up
AT4G02120	1	76	AT4G02120_1	0.328472	0.261987	0.231051	0.0226471	0.0200653	0.0707308	-4.97507	-1.8841	17.7632	3.17544	0.273837	0.0378144	3.09097	0.00664596	up
AT3G61150	8	638	AT3G61150_8	0.286969	0.247242	0.142826	0.0343902	0.0423671	0.113775	-4.18617	-2.20823	5.35371	1.72884	0.225679	0.0635108	1.97794	0.0322484	up
AT5G59960	6	336	AT5G59960_6	0.185864	0.170649	0.209748	0.0632502	0.12389	0.0708546	-3.60488	-2.41062	15.6002	6.76587	0.188754	0.0859984	1.19426	0.0186434	up
AT4G24240	2	353	AT4G24240_2	0.146038	0.186859	0.265882	0.0653581	0.0381751	0.0507475	-4.31574	-2.3689	5.70538	2.34561	0.199593	0.0514269	1.94684	0.00442729	up
AT1G30910	5	76	AT1G30910_5	0.142551	0.24779	0.132954	0.00299683	0.0228167	0.0103286	-6.81111	-2.57809	6.56579	0.973684	0.174432	0.0120474	4.23302	0.00922304	up
AT5G49840	14	83	AT5G49840_14	0.17216	0.163892	0.375613	0.0394049	0.0158805	0.0490064	-4.99766	-2.18668	9.4739	1.59036	0.237222	0.0347639	2.81098	0.0111984	up
AT5G22120	6	129	AT5G22120_6	0.347061	0.197257	0.227395	0.000321384	0.00115721	0.0150067	-9.13893	-2.00177	7.14212	0.22739	0.257237	0.00549509	7.13716	0.0123523	up
AT5G58510	4	183	AT5G58510_4	0.230118	0.310935	0.358792	0.0277214	0.00188118	0	-9.26938	-1.76122	6.61384	0.202186	0.299948	0.00986753	7.50816	0.0368978	up
AT1G30130	5	212	AT1G30130_5	0.228395	0.346118	0.278752	0.0936349	0.116687	0.0790443	-3.39243	-1.83467	16.9371	6.38208	0.284422	0.0964555	1.55776	0.00279887	up
AT3G44200	2	64	AT3G44200_2	0.231451	0.487157	0.210391	0	0	0.000529958	-13.4328	-1.79921	8.21354	0.00520833	0.309666	0.000176653	11.6336	0.00102781	up
AT3G02150	1	253	AT3G02150_1	0.115947	0.189074	0.173461	0.031026	0.00468396	0.0262428	-6.00012	-2.67958	6.57312	0.810277	0.159494	0.0206509	3.32054	0.0209122	up
AT5G20730	6	91	AT5G20730_6	0.116898	0.396097	0.146625	0	0	0	-14.059	-2.40085	8.50549	0	0.219873	0	11.6582	5.6097e-05	up
AT3G47390	4	102	AT3G47390_4	0.325715	0.485929	0.313776	0.0180948	0.0405212	0.034273	-5.09342	-1.4439	10.2451	0.866013	0.37514	0.030963	3.64952	0.000862957	up
AT3G27990	7	107	AT3G27990_7	0.414389	0.287773	0.389115	0.0336202	0.000832688	0.00796568	-7.36548	-1.47656	9.14642	0.41433	0.363759	0.0141395	5.88893	0.0195689	up
AT4G15080	9	113	AT4G15080_9	0.270109	0.238088	0.558412	0.0305029	0.0708773	0.0290791	-4.65244	-1.59981	10.3569	1.05605	0.355536	0.0434864	3.05263	0.0057416	up
AT1G65590	8	81	AT1G65590_8	0.171594	0.19749	0.215221	0	0.0287663	0	-10.5966	-2.3664	9.06173	0.580247	0.194768	0.00958878	8.23016	0.0399862	up
AT2G39250	4	136	AT2G39250_4	0.558239	0.410056	0.371919	0.0700006	0.123409	0.234682	-2.98206	-1.1847	25.1373	7.95588	0.446738	0.142697	1.79737	0.0281798	up
AT1G02750	2	475	AT1G02750_2	0.169236	0.211509	0.141581	0.0331029	0.0707093	0.0348321	-4.52743	-2.54147	11.5172	1.53123	0.174109	0.0462148	1.98597	0.00708901	up
AT3G59300	7	97	AT3G59300_7	0.20649	0.249626	0.160362	0.0478983	0.0350018	0.0370816	-4.65782	-2.3062	8.41924	3.90378	0.205493	0.0399939	2.35162	0.000527765	up
AT1G72710	3	93	AT1G72710_3	0.267357	0.247893	0.242344	0.0994368	0.101527	0.0783639	-3.4346	-1.98675	31.0968	12.2939	0.252531	0.0931094	1.44785	0.000340546	up
AT3G25740	3	73	AT3G25740_3	0.490265	0.276609	0.279828	0.0453369	0	0.000409318	-9.63764	-1.57328	7.6347	0.56621	0.348901	0.0152487	8.06436	0.0387668	up
AT5G67240	2	80	AT5G67240_2	0.460064	0.316562	0.317917	0.102049	0.104912	0.0419115	-3.70731	-1.4776	25.9083	4.14583	0.364848	0.0829574	2.22971	0.009015	up
AT5G64280	1	113	AT5G64280_1	0.198105	0.0721174	0.23738	0.00193638	0.0284495	0.012585	-6.82001	-2.73463	11.4897	0.772861	0.169201	0.0143236	4.08538	0.0320753	up
AT5G57270	2	162	AT5G57270_2	0.201281	0.344378	0.224321	0.0188716	0.00469066	0.0948884	-5.62042	-2.00234	12.1008	1.36626	0.25666	0.0394835	3.61808	0.0470452	up
AT4G03205	4	194	AT4G03205_4	0.575138	0.378008	0.545784	0.166923	0.110214	0.102429	-3.01722	-1.02504	7.08076	3.07904	0.499643	0.126522	1.99218	0.00236822	up
AT5G67580	1	97	AT5G67580_1	0.268954	0.250196	0.383019	0.047677	0.0250471	0.0514249	-4.66372	-1.75932	19.5567	1.98625	0.300723	0.041383	2.90441	0.00157493	up
AT4G38960	7	77	AT4G38960_7	0.365219	0.275612	0.19932	0.0657103	0.0146041	0.043524	-4.84909	-1.87977	17.7532	2.29437	0.28005	0.0412795	2.96932	0.0129137	up
AT1G44750	2	92	AT1G44750_2	0.588035	0.468713	0.466759	0.0731778	0.150579	0.0315661	-3.82978	-0.986167	17.6232	2.3587	0.507836	0.0851078	2.84361	0.0125975	up
AT3G26080	3	311	AT3G26080_3	0.120755	0.187988	0.217851	0.0765851	0.0444404	0.0431253	-4.2447	-2.55324	11.3269	3.194	0.175531	0.0547169	1.69146	0.0103809	up
AT1G53165	4	82	AT1G53165_4	0.371389	0.601389	0.254069	0	0.0496909	0.00148394	-8.68429	-1.37978	9.73984	0.422764	0.408949	0.0170583	7.30452	0.0365192	up
AT2G16400	4	174	AT2G16400_4	0.130847	0.212819	0.134828	0.00514194	0.0417216	0.00427982	-6.68492	-2.68572	6.07663	0.659004	0.159498	0.0170478	3.9992	0.0206503	up
AT2G48020	14	65	AT2G48020_14	0.264005	0.320811	0.418411	0.102919	0.0722764	0.0706231	-3.63149	-1.60619	16.8103	8.6359	0.334409	0.0819396	2.0253	0.00148041	up
AT4G37680	2	179	AT4G37680_2	0.257698	0.172039	0.227224	0.0560666	0.0690253	0.129142	-3.65547	-2.21108	16.175	6.99814	0.218987	0.0847445	1.44439	0.0226586	up
AT1G70620	2	66	AT1G70620_2	0.148186	0.248212	0.0620973	0.00182907	0.000460723	0.000239184	-10.736	-2.92473	5.65657	0.0505051	0.152832	0.000842992	7.81129	0.00170133	up
AT5G16540	3	89	AT5G16540_3	0.159187	0.257577	0.134835	0.0154966	0.016621	0.0253419	-5.74169	-2.49962	10.9588	1.40075	0.183866	0.0191532	3.24207	0.000816014	up
AT1G06240	6	102	AT1G06240_6	0.316082	0.329462	0.216218	0.00179295	0.039702	0.000462628	-8.28532	-1.82429	10.402	0.643791	0.287254	0.0139859	6.46102	0.0277514	up
AT4G26860	5	78	AT4G26860_5	0.275543	0.165315	0.190952	0.132975	0.0944582	0.0935677	-3.24427	-2.28169	24.8376	24.5726	0.210603	0.107	0.962573	0.0250623	up
AT3G28970	3	69	AT3G28970_3	0.120752	0.332129	0.213637	0.0132808	0.00520107	0.0341626	-6.23098	-2.28894	13.4638	0.864734	0.222173	0.0175482	3.94203	0.0114519	up
AT5G17450	1	342	AT5G17450_1	0.461973	0.275636	0.244427	0.124444	0.0700779	0.0256355	-4.04235	-1.6686	5.8499	1.24464	0.327346	0.0733859	2.37374	0.0304387	up
AT1G45010	4	96	AT1G45010_4	0.191551	0.266341	0.114435	0.00045241	0.0115783	0.0246428	-7.6284	-2.47342	9.12153	0.635417	0.190776	0.0122245	5.15498	0.0460613	up
AT5G46470	2	117	AT5G46470_2	0.334302	0.393042	0.17151	0.0432738	0.0324569	0.0554671	-4.54931	-1.82389	8.06553	1.31624	0.299618	0.0437326	2.72542	0.00314286	up
AT5G06440	7	96	AT5G06440_7	0.363199	0.217021	0.341609	0.0515493	0.0149264	0.0435654	-4.95486	-1.73828	10.9062	1.5	0.307276	0.0366803	3.21658	0.00609116	up
AT5G45040	4	362	AT5G45040_4	0.17035	0.0720886	0.233733	0.0429843	0.0453635	0.0637038	-4.32495	-2.81486	5.13536	2.43554	0.158724	0.0506839	1.51009	0.048279	up
AT1G73960	7	516	AT1G73960_7	0.261629	0.369121	0.30241	0.0889467	0.11443	0.0352332	-3.8151	-1.69922	5.76938	1.8876	0.311053	0.0795367	2.11588	0.0168896	up
AT1G24764	10	74	AT1G24764_10	0.906999	0.671306	0.474774	0.0647318	0.128418	0.162006	-3.17878	-0.596824	25.5495	3.04054	0.68436	0.118385	2.58196	0.0057818	up
AT2G21370	1	266	AT2G21370_1	0.354343	0.193878	0.246553	0.118058	0.0838001	0.108558	-3.2876	-1.9612	13.5576	7.58521	0.264924	0.103472	1.3264	0.0106522	up
AT4G32570	4	92	AT4G32570_4	0.342872	0.200406	0.171776	0.118455	0.0581397	0.0495472	-3.83899	-2.13489	11.9348	8.17754	0.238351	0.0753808	1.7041	0.0255048	up
AT5G56850	3	83	AT5G56850_3	0.13745	0.23077	0.168322	0.0638377	0.0141825	0.0305559	-5.0472	-2.5164	13.3815	4.32129	0.178847	0.036192	2.5308	0.0188451	up
AT3G44630	4	80	AT3G44630_4	0.31417	0.295009	0.268651	0.0248446	0.0363035	0.118513	-4.39719	-1.77591	19.2625	2.675	0.29261	0.0598869	2.62127	0.0183996	up
AT4G08470	8	363	AT4G08470_8	0.329201	0.380232	0.386628	0.127657	0.10912	0.113034	-3.10361	-1.45633	8.33333	3.40771	0.365354	0.116604	1.64728	8.14953e-05	up
AT1G27520	2	73	AT1G27520_2	0.190737	0.626523	0.436558	0.0905432	0.0442429	0.0754717	-3.89719	-1.42022	9.39726	2.38813	0.417939	0.0700859	2.47697	0.0141119	up
AT5G64240	2	81	AT5G64240_2	0.201435	0.271245	0.24441	0.0631842	0.0976666	0.0318793	-4.10384	-2.07552	16.4733	5.3786	0.23903	0.0642434	2.02832	0.0140529	up
AT5G04130	7	209	AT5G04130_7	0.214762	0.122066	0.196341	0.0455221	0.0343657	0.0457806	-4.58976	-2.53401	9.19936	2.47368	0.177723	0.0418895	2.05576	0.00202205	up
AT1G02300	8	71	AT1G02300_8	0.714772	0.556118	0.763893	0.0631775	0.222426	0.147344	-2.97193	-0.57318	16.6526	5.6338	0.678261	0.144316	2.39875	0.0122308	up
AT1G32540	2	309	AT1G32540_2	0.28004	0.321672	0.342624	0.112213	0.08539	0.162516	-3.10894	-1.67265	10.0043	6.03883	0.314779	0.120039	1.4363	0.00705339	up
AT5G10940	13	244	AT5G10940_13	0.281075	0.355629	0.260315	0.107825	0.106521	0.0792142	-3.36738	-1.75473	11.5874	3.89344	0.299006	0.0978532	1.61265	0.00125395	up
AT3G10720	1	244	AT3G10720_1	0.239926	0.172845	0.148378	0.0451211	0.0471398	0.0738174	-4.21229	-2.44815	10.7391	2.8265	0.18705	0.0553594	1.76414	0.00446545	up
AT4G39770	11	86	AT4G39770_11	0.257505	0.164455	0.402507	0	0	0.000377011	-12.9869	-1.95816	5.55039	0.00387597	0.274822	0.00012567	11.0287	0.000282111	up
AT2G35510	4	125	AT2G35510_4	0.430719	0.41433	0.154308	0.0638059	0.125062	0.117137	-3.35439	-1.72748	14.4	4.808	0.333119	0.102002	1.62691	0.0473191	up
AT1G03380	8	96	AT1G03380_8	0.121355	0.224539	0.15732	0.00295332	0.00991808	0.00939206	-7.2645	-2.62196	10.8646	0.378472	0.167738	0.00742115	4.64254	0.00175687	up
AT1G05890	2	108	AT1G05890_2	0.397106	0.657929	0.671079	0.148638	0.191807	0.376826	-2.18014	-0.837283	22.0864	6.1358	0.575371	0.23909	1.34286	0.0462936	up
AT3G46590	8	67	AT3G46590_8	0.22868	0.224188	0.228929	0.0756708	0.0554583	0.0747532	-3.87943	-2.13761	33.9751	9.37313	0.227266	0.0686275	1.74182	0.000289881	up
AT1G65430	14	184	AT1G65430_14	0.191654	0.298718	0.198715	0.0263512	0	0	-11.9791	-2.1526	7.27899	0.297101	0.229695	0.00878375	9.82647	0.0498097	up
AT5G38360	6	83	AT5G38360_6	0.373524	0.449907	0.242936	0.0151796	0.017146	0.0285087	-5.68005	-1.53813	7.04418	0.730924	0.355456	0.0202781	4.14193	0.00041565	up
AT3G43220	9	73	AT3G43220_9	0.293364	0.457455	0.559945	0.0293588	0.118637	0.0963213	-3.84715	-1.24473	13.3425	3.58447	0.436921	0.0814389	2.60242	0.019143	up
AT2G27040	12	68	AT2G27040_12	0.33708	0.224412	0.266849	0.000885549	0.00194037	0.022293	-8.21262	-1.87684	12.5588	0.348039	0.276114	0.00837296	6.33578	0.0109187	up
AT4G28610	4	69	AT4G28610_4	0.239966	0.126612	0.130989	0.0208956	0.0172702	0.0281793	-5.52848	-2.6577	14.8406	1.92271	0.165856	0.022115	2.87079	0.00138844	up
AT3G55070	2	174	AT3G55070_2	0.0997162	0.235871	0.134352	0.0266033	0.0225578	0.0495982	-5.01202	-2.76862	9.16667	1.69157	0.156647	0.0329198	2.2434	0.0111147	up
AT3G56860	3	191	AT3G56860_3	0.504147	0.606508	0.592262	0.162423	0.382177	0.201329	-2.10741	-0.821726	18.8168	7.59337	0.567639	0.248643	1.28569	0.0277335	up
AT2G32150	6	83	AT2G32150_6	0.177133	0.121353	0.156579	0.038363	0.0209336	0.0457573	-4.91068	-2.73829	10.9478	5.21687	0.151688	0.0350179	2.17239	0.00452395	up
AT3G51310	10	81	AT3G51310_10	0.130537	0.133226	0.215626	0.0156592	0.0243626	0.0344684	-5.40487	-2.68631	9.7572	1.86008	0.159796	0.0248301	2.71856	0.00257725	up
AT3G47160	3	82	AT3G47160_3	0.647127	0.192639	0.405042	0.00164859	0.00668531	0.0399886	-7.03787	-1.43592	6.28455	0.45935	0.414936	0.0161075	5.60195	0.0170954	up
AT2G14260	2	64	AT2G14260_2	0.185316	0.209693	0.23235	0.0193759	0.0417154	0.0271617	-5.15838	-2.26374	15.4115	2.3125	0.20912	0.0294177	2.89464	0.000972319	up
AT4G00026	5	84	AT4G00026_5	0.180983	0.210622	0.190219	0.0404129	0.0333992	0.0431623	-4.68906	-2.3692	19.0952	2.82143	0.193941	0.0389915	2.31985	5.49535e-05	up
AT2G37460	3	70	AT2G37460_3	0.320743	0.335401	0.202406	0.0570071	0.0554398	0.0688851	-4.0551	-1.84041	15.381	5.10476	0.286183	0.060444	2.21469	0.000936066	up
AT3G13970	3	387	AT3G13970_3	0.190473	0.3571	0.300561	0.0431073	0.0334922	0.0464747	-4.62112	-1.87074	6.39621	0.736434	0.282711	0.0410247	2.75038	0.000847466	up
AT2G28550	4	106	AT2G28550_4	0.180674	0.237652	0.250858	0.0417096	0.0521883	0.0426218	-4.46529	-2.17889	20.5	3.46541	0.223061	0.0455066	2.2864	0.000217064	up
AT3G14010	10	281	AT3G14010_10	0.230998	0.15863	0.238917	0.0688172	0.0934772	0.0786205	-3.64976	-2.27858	13.0391	6.586	0.209515	0.080305	1.37118	0.00388172	up
AT1G79570	6	260	AT1G79570_6	0.176817	0.13803	0.190895	0.0214648	0.0371186	0.0275611	-5.15827	-2.58192	8.22692	1.31154	0.168581	0.0287148	2.57635	0.000659277	up
AT2G26770	13	315	AT2G26770_13	0.407054	0.26055	0.305131	0.00764825	0.0228839	0.000155716	-8.37632	-1.64986	5.65397	0.257143	0.324245	0.0102293	6.72646	0.0373711	up
AT1G73200	2	188	AT1G73200_2	0.176257	0.168955	0.234237	0.0125097	0	0.00363809	-9.62424	-2.38783	9.29078	0.196809	0.19315	0.00538258	7.23641	0.0428861	up
AT4G03935	3	88	AT4G03935_3	1.19333	1.70183	1.25905	0.254351	0.224631	0.363601	-1.86302	0.451473	14.5152	6.17045	1.38474	0.280861	2.31449	0.000909602	up
AT1G76520	2	107	AT1G76520_2	0.236548	0.114133	0.166123	0.0397661	0.0686157	0.0279879	-4.5589	-2.60023	10.9907	4.50779	0.172268	0.0454566	1.95867	0.0154669	up
AT5G20380	4	213	AT5G20380_4	0.228766	0.187415	0.235464	0.0881122	0.0908682	0.130822	-3.29964	-2.21006	19.6072	10.795	0.217215	0.103268	1.08958	0.00660639	up
AT2G23430	2	118	AT2G23430_2	0.280285	0.338975	0.164862	0.0480795	0.0662217	0.0380065	-4.33753	-1.99882	19.8192	2.89266	0.261374	0.0507692	2.33871	0.00382587	up
AT3G56160	7	245	AT3G56160_7	0.384448	0.34603	0.354839	0.115643	0.204592	0.129545	-2.7833	-1.46831	9.19456	11.0993	0.361773	0.149927	1.31499	0.00677648	up
AT2G42500	5	105	AT2G42500_5	0.176042	0.210967	0.104534	0.0449861	0.0279019	0.0221774	-5.04421	-2.66962	14.4317	2.68571	0.163848	0.0316885	2.37459	0.00513024	up
AT3G54670	17	93	AT3G54670_17	0.433737	0.205367	0.234492	0.0858901	0.054318	0.0648713	-3.89669	-1.86041	9.16846	3.23297	0.291199	0.0683598	2.03628	0.00607417	up
AT4G18010	1	103	AT4G18010_1	0.184296	0.155136	0.240658	0.0600448	0.0131177	0.042408	-4.95656	-2.39441	16.1392	2.87055	0.193364	0.0385235	2.56215	0.0204969	up
AT3G12560	5	163	AT3G12560_5	0.376344	0.336085	0.210553	0.0997323	0.0770764	0.0545134	-3.7402	-1.74357	9.38241	2.83845	0.307661	0.0771074	1.99663	0.00516294	up
AT1G09570	2	70	AT1G09570_2	0.207252	0.153468	0.137298	0.0348931	0.0559129	0.0392789	-4.55723	-2.61305	13.5429	5	0.166006	0.0433616	1.94418	0.00198791	up
AT2G41060	1	268	AT2G41060_1	0.652074	0.852978	1.04301	0.184274	0.278463	0.107496	-2.50072	-0.261852	6.57338	1.56592	0.849355	0.190078	2.23887	0.00723363	up
AT5G58410	2	65	AT5G58410_2	0.56711	0.717215	0.668358	0.0371071	0	0.00363729	-9.11373	-0.626377	18.7385	0.312821	0.650894	0.0135815	8.48735	0.0411064	up
AT5G02620	3	69	AT5G02620_3	0.519787	0.275845	0.527548	0.147182	0.0257538	0.118817	-3.70553	-1.24157	14.4928	3.31401	0.44106	0.0972509	2.46396	0.0441289	up
AT5G23420	5	76	AT5G23420_5	0.219179	0.102687	0.176455	0.00899613	0.053598	0.0213452	-5.5227	-2.65871	20.9211	2.25877	0.166107	0.0279798	2.864	0.0242421	up
AT1G65070	4	110	AT1G65070_4	0.597632	0.267802	0.586035	0.189529	0.11649	0.181595	-2.65414	-1.13813	15.1333	5.06061	0.483823	0.162538	1.51602	0.0266458	up
AT5G26610	4	141	AT5G26610_4	0.831355	0.676979	0.791896	0.33356	0.300716	0.338641	-1.62656	-0.388633	25.0071	20.8392	0.766743	0.324306	1.23793	0.000289427	up
AT1G78680	1	90	AT1G78680_1	0.128269	0.165202	0.163624	0.0473245	0.0594633	0.0581105	-4.19273	-2.724	22.6593	10.6667	0.152365	0.0549661	1.46873	0.000760589	up
AT1G68580	3	115	AT1G68580_3	0.161201	0.137939	0.156142	0.000148605	0	0	-13.469	-2.72335	9.07536	0.00289855	0.151761	4.95351e-05	10.7456	0.000900655	up
AT5G18760	3	141	AT5G18760_3	0.349151	0.188145	0.382186	0.0416446	0.0370402	0.0755616	-4.35556	-1.77194	13.4728	2.02128	0.306494	0.0514155	2.58363	0.00464777	up
AT1G28100	5	74	AT1G28100_5	0.507741	0.421721	0.633061	0.131734	0.0411986	0.00670253	-4.91555	-0.961019	12.5405	1.85135	0.520841	0.0598785	3.95453	0.0350411	up
AT4G10360	1	86	AT4G10360_1	0.270637	0.481058	0.406991	0.168748	0.122374	0.125234	-2.865	-1.41274	34.6473	10.562	0.386229	0.138785	1.45226	0.00728157	up
AT5G02180	8	83	AT5G02180_8	0.203356	0.491259	0.292696	0	0.00602901	0	-11.728	-1.69863	5.68675	0.0763052	0.329104	0.00200967	10.0293	0.0115097	up
AT4G33000	4	190	AT4G33000_4	0.222577	0.372549	0.222416	0.0751108	0.0825444	0.0646791	-3.76136	-1.92026	7.25789	5.19825	0.272514	0.0741114	1.8411	0.00235885	up
AT1G61150	2	85	AT1G61150_2	0.336084	0.410363	0.335897	0.0707093	0.0464166	0.0906092	-3.90512	-1.47735	17.8039	2.44314	0.360781	0.069245	2.42777	0.00122939	up
AT5G27390	1	93	AT5G27390_1	0.137951	0.276061	0.175423	0.0653596	0.036536	0.0754306	-4.14623	-2.4086	16.5735	6.84229	0.196478	0.0591087	1.73763	0.0160791	up
AT1G14910	2	88	AT1G14910_2	0.184708	0.240647	0.217119	0.000782194	0.000208744	0.0418966	-9.04106	-2.23171	9.38258	0.549242	0.214158	0.0142958	6.80935	0.0416101	up
AT2G39870	3	88	AT2G39870_3	0.125341	0.112849	0.271876	0.00908057	0.0132457	0.0232226	-6.14989	-2.6742	10.9432	1.16667	0.170022	0.015183	3.47569	0.00345433	up
AT3G03350	8	202	AT3G03350_8	0.133728	0.382901	0.206985	0.00914655	0.000309211	0	-10.2337	-2.18666	6.02145	0.0660066	0.241205	0.00315192	8.04707	0.0109509	up
AT5G17220	1	65	AT5G17220_1	0.235139	0.236358	0.257618	0.0545418	0.0441182	0.0199919	-4.78114	-2.04202	20.3744	2.84615	0.243038	0.0395507	2.73912	0.00346679	up
AT5G36290	1	100	AT5G36290_1	0.450579	0.415991	0.532158	0.255253	0.267804	0.315621	-1.84483	-1.10853	52.7967	40.8267	0.466243	0.279559	0.736295	0.00622979	up
AT4G27750	2	243	AT4G27750_2	0.2527	0.149611	0.146143	0.0537013	0.0292747	0.0444119	-4.602	-2.49992	6.70782	1.99588	0.182818	0.0424626	2.10208	0.00451581	up
AT2G36810	35	506	AT2G36810_35	0.34777	0.228262	0.328241	0.0856986	0.116842	0.0821153	-3.41605	-1.75407	6.19631	2.70817	0.301424	0.0948853	1.66198	0.00260689	up
AT1G19710	1	69	AT1G19710_1	0.519082	0.380721	0.446126	0.00933142	0.0371793	0.0212146	-5.68395	-1.16788	15.5749	0.623188	0.448643	0.0225751	4.51607	0.00159912	up
AT2G21370	3	141	AT2G21370_3	0.346164	0.201947	0.232845	0.117958	0.0787531	0.100123	-3.35678	-1.98033	15.5414	6.79905	0.260318	0.0989447	1.37645	0.00874457	up
AT4G02640	6	121	AT4G02640_6	0.457177	0.475827	0.459512	0.166251	0.187331	0.251843	-2.33144	-1.1075	34.7052	19.1515	0.464172	0.201808	1.22394	0.0023941	up
AT3G05030	1	226	AT3G05030_1	0.267873	0.248834	0.312055	0.157402	0.0511526	0.0643174	-3.63839	-1.86242	10.764	4.42478	0.276254	0.0909575	1.77597	0.0243676	up
AT5G40380	3	247	AT5G40380_3	0.175491	0.22938	0.170787	0	0	0	-13.7566	-2.39482	6.66262	0	0.191886	0	11.3618	2.74047e-05	up
AT1G30410	2	133	AT1G30410_2	0.624149	0.778697	0.304824	0.0918294	0.110821	0.147585	-3.12633	-0.918285	8.02757	3.52632	0.569223	0.116745	2.20804	0.00827602	up
AT5G09820	1	87	AT5G09820_1	0.344551	0.313638	0.363472	0.0545676	0.045157	0.144526	-3.81844	-1.55671	22.2644	4.90421	0.340554	0.0814169	2.26173	0.0124546	up
AT3G15290	2	109	AT3G15290_2	0.162042	0.208579	0.0921324	0.000377971	0.000222795	0.01526	-9.84518	-2.77568	7.8104	0.281346	0.154251	0.00528691	7.0695	0.0222363	up
AT5G06440	3	82	AT5G06440_3	0.281975	0.154447	0.239165	0.0330976	0.0119637	0.0493584	-5.2143	-2.19503	10.378	1.89431	0.225195	0.0314732	3.01926	0.0103064	up
AT4G17900	3	296	AT4G17900_3	0.196615	0.165265	0.174293	0.0898373	0.0955278	0.108518	-3.35616	-2.48804	18.1712	8.38288	0.178724	0.097961	0.868119	0.00135883	up
AT3G23200	1	394	AT3G23200_1	0.335645	0.426384	0.246752	0.0395939	0.0520222	0.0317978	-4.63275	-1.60788	5.1286	0.77242	0.33626	0.041138	3.02487	0.000596484	up
AT4G10925	1	433	AT4G10925_1	0.271055	0.166161	0.181919	0.0473077	0.0875089	0.0486241	-4.0928	-2.31044	6.7398	1.93841	0.206378	0.0611469	1.78236	0.00788135	up
AT4G12560	1	101	AT4G12560_1	0.210822	0.441396	0.241158	0.0802515	0.113688	0.0582087	-3.62627	-1.8259	16.5215	4.45215	0.297792	0.0840494	1.80036	0.0138851	up
AT5G18830	8	74	AT5G18830_8	0.371916	0.170551	0.25961	0.0381994	0.0461602	0.0290018	-4.75174	-1.97475	14.8919	1.59459	0.267359	0.0377871	2.77699	0.00184377	up
AT3G58490	2	110	AT3G58490_2	0.163757	0.273427	0.286306	0.038171	0.0490536	0.0437323	-4.52534	-2.09517	9.94545	2.37576	0.241164	0.0436523	2.43017	0.000952582	up
AT5G04080	2	91	AT5G04080_2	0.227381	0.112447	0.175652	0.0294756	0.0421019	0.0250466	-4.99118	-2.59957	13.0989	3.13553	0.171827	0.032208	2.39161	0.00295417	up
AT2G03730	3	79	AT2G03730_3	0.37197	0.1946	0.179476	0.0373562	0.0907814	0.052912	-4.14808	-2.08876	17.5316	3.14346	0.248682	0.0603499	2.05931	0.0145882	up
AT1G59520	10	291	AT1G59520_10	0.425045	0.491722	0.351061	0.111754	0.2314	0.0611882	-3.10125	-1.2562	8.23368	3.71707	0.42261	0.134781	1.84505	0.0321751	up
AT1G18610	10	121	AT1G18610_10	0.973012	0.973761	0.905309	0.192244	0.272956	0.193414	-2.20749	-0.0737829	16.7438	4.58127	0.950694	0.219538	2.13371	0.000235819	up
AT1G79090	6	78	AT1G79090_6	0.368964	0.39905	0.381107	0.12553	0.0914139	0.122214	-3.15929	-1.38518	26.0641	5.26496	0.38304	0.113053	1.77411	0.000293543	up
AT1G07990	17	146	AT1G07990_17	0.340779	0.251051	0.329888	0.0834345	0.0745018	0.0807215	-3.65357	-1.71566	13.7603	3.5411	0.307239	0.0795526	1.9379	0.000196274	up
AT5G32450	4	72	AT5G32450_4	0.254058	0.291175	0.297882	0.123748	0.0654905	0.084687	-3.50294	-1.83467	27.9583	11.5694	0.281038	0.0913084	1.66827	0.00378427	up
AT4G15540	1	72	AT4G15540_1	0.50776	0.759496	0.32476	0.241175	0.161009	0.120232	-2.58091	-0.999073	10.3565	6.75463	0.530672	0.174139	1.58184	0.0260244	up
AT5G03380	4	3	AT5G03380_4	0.238434	0.267509	0.223899	0	0.0175061	0	-10.793	-2.04325	20.8889	0.333333	0.243281	0.00583538	8.74976	0.0283769	up
AT3G27100	2	565	AT3G27100_2	0.187	0.157703	0.138395	0.0775173	0.0610788	0.0669729	-3.87427	-2.64558	8.15693	5.22891	0.161033	0.068523	1.22869	0.00157241	up
AT1G06870	1	244	AT1G06870_1	0.226877	0.142686	0.241493	0	0.0346507	0.000167132	-9.47896	-2.33302	8.55874	0.40847	0.203685	0.0116059	7.14594	0.0391878	up
AT1G47310	2	279	AT1G47310_2	0.177598	0.172678	0.200724	0.0478353	0.00424002	0.0341103	-5.71371	-2.44796	5.26045	0.831541	0.183667	0.0287285	3.26576	0.0406565	up
AT1G04980	3	83	AT1G04980_3	0.293801	0.0796107	0.211628	0.022718	0.00131544	0.0144569	-7.04745	-2.55279	8.19679	0.481928	0.195013	0.0128301	4.49466	0.0322364	up
AT1G18450	13	348	AT1G18450_13	0.150847	0.168273	0.161547	0.0745175	0.0605271	0.0564041	-3.9802	-2.64331	12.8324	5.64464	0.160222	0.0638162	1.33689	0.000490516	up
AT4G27860	7	69	AT4G27860_7	0.480583	0.22651	0.382243	0.00672232	0.074767	0.0458409	-5.13517	-1.52898	11.7053	1.78744	0.363112	0.0424434	3.60619	0.0312497	up
AT1G06645	1	71	AT1G06645_1	0.494382	0.767344	0.611388	0.210065	0.113142	0.182844	-2.6154	-0.702732	19.4319	4.83568	0.624371	0.168683	1.91267	0.00424309	up
AT1G01790	1	86	AT1G01790_1	0.159047	0.191659	0.237003	0.0987038	0.0936201	0.0403401	-3.79648	-2.37096	28.8023	10.5698	0.195903	0.0775547	1.42551	0.0339274	up
AT5G16590	2	93	AT5G16590_2	0.148703	0.142849	0.191484	0.00513865	0.00323768	0.00125514	-8.50439	-2.64721	7.15054	0.200717	0.161012	0.00321049	5.85717	0.000670101	up
AT3G50590	11	133	AT3G50590_11	0.182369	0.187933	0.10683	0.0236728	0.000168349	0.000640497	-9.51514	-2.6978	6.12782	0.541353	0.159044	0.00816054	6.81734	0.0337139	up
AT1G79985	1	168	AT1G79985_1	0.198674	0.200273	0.176623	0.0418992	0.0699069	0.0320851	-4.4591	-2.38425	10.0377	3.06151	0.191857	0.0479637	2.07486	0.00344774	up
AT1G01860	8	110	AT1G01860_8	0.520268	0.193945	0.153414	0.062724	0.0687588	0.0401966	-4.16464	-2.00448	6.74848	2.23939	0.289209	0.0572265	2.16016	0.0216042	up
AT3G16940	6	178	AT3G16940_6	0.102227	0.184089	0.308168	0.00965067	0.075311	0.010404	-5.67095	-2.47663	7.67978	1.25843	0.198162	0.0317886	3.19433	0.0409648	up
AT3G01490	3	264	AT3G01490_3	0.143743	0.218843	0.333979	0.0678211	0.118021	0.0850548	-3.50682	-2.19088	10.5833	4.93308	0.232188	0.0902989	1.31595	0.0352863	up
AT3G26810	2	79	AT3G26810_2	0.249223	0.22145	0.270773	0.0214152	0.0362509	0.0615752	-4.78419	-2.02143	20.6076	2.87764	0.247148	0.0397471	2.76276	0.00350576	up
AT2G48020	13	76	AT2G48020_13	0.191584	0.327116	0.184645	0.0522146	0.0337422	0.0991734	-4.16087	-2.14442	11.0482	6.22807	0.234448	0.0617101	2.01645	0.0183886	up
AT1G21580	1	263	AT1G21580_1	0.53019	0.549919	0.525532	0.271462	0.225317	0.272166	-1.96953	-0.902093	16.7909	8.18378	0.535213	0.256315	1.06744	0.000321032	up
AT3G10260	3	84	AT3G10260_3	0.115987	0.154195	0.281664	0.0704087	0.0214537	0.0405221	-4.66529	-2.54437	11.4405	5.20238	0.183948	0.0441281	2.12093	0.0271254	up
AT3G27100	3	87	AT3G27100_3	0.289212	0.187075	0.260032	0.0340086	0.0408359	0.091311	-4.31501	-2.05045	12.0575	4.27969	0.24544	0.0553851	2.26456	0.00897401	up
AT1G48540	10	74	AT1G48540_10	0.603106	0.423666	0.262568	0.0828846	0.0730888	0.0393614	-4.01134	-1.29925	10.0946	2.19369	0.42978	0.0651116	2.71209	0.00485965	up
AT1G55740	4	66	AT1G55740_4	0.861377	0.582623	0.616902	0.0990384	0.120428	0.0701841	-3.40745	-0.563845	13.4192	1.78788	0.686967	0.0965502	2.8436	0.000588182	up
AT4G30690	7	79	AT4G30690_7	0.214199	0.208168	0.198575	0.0684328	0.0316139	0.0551743	-4.34411	-2.27313	10.6456	7.14768	0.206981	0.0517403	2.07098	0.00342047	up
AT5G03330	6	94	AT5G03330_6	0.128901	0.203013	0.412864	0.00582718	0.011244	0.0233496	-6.43938	-2.17743	8.48936	0.397163	0.248259	0.0134736	4.26195	0.00490014	up
AT4G00090	5	76	AT4G00090_5	0.194318	0.164454	0.134532	0.0273032	0	0.00020757	-10.4974	-2.62058	12.2368	0.552632	0.164435	0.00917025	7.87686	0.0437215	up
AT3G47390	12	132	AT3G47390_12	0.303881	0.374854	0.227639	0.0148282	0.109392	0.0677792	-4.38365	-1.7564	11.8838	2.96717	0.302125	0.0639999	2.62725	0.0424121	up
AT3G06010	1	91	AT3G06010_1	0.0884307	0.348121	0.0887581	0	0.00346315	0	-13.2352	-2.83854	6.17949	0.043956	0.175103	0.00115438	10.3966	0.0164648	up
AT5G44180	18	67	AT5G44180_18	0.275387	0.217722	0.135934	0.0181571	0.000273681	0.0134774	-7.94395	-2.31297	9.38308	0.512438	0.209681	0.0106361	5.63098	0.046171	up
AT3G14200	3	191	AT3G14200_3	0.177115	0.0776434	0.224168	0.0263886	0.0338312	0.0411879	-4.91036	-2.78053	5.89005	1.46248	0.159642	0.0338025	2.12983	0.01302	up
AT3G15380	8	81	AT3G15380_8	0.102363	0.24148	0.33527	0.000972739	0.00137201	0.00100885	-9.82274	-2.30496	8.893	0.0411523	0.226371	0.00111787	7.51778	0.000147731	up
AT1G02145	6	162	AT1G02145_6	0.27428	0.507561	0.285409	0.077503	0.0587264	0.0649112	-3.90828	-1.55117	8.75103	2.30864	0.35575	0.0670469	2.35711	0.0016023	up
AT3G28670	7	316	AT3G28670_7	0.158459	0.199071	0.126893	0.0223151	0.0212714	0.00992642	-5.89843	-2.65493	5.72363	0.531646	0.161474	0.0178376	3.2435	0.00154782	up
AT2G27110	6	147	AT2G27110_6	0.437849	0.647031	0.692724	0.192791	0.18121	0.163023	-2.48534	-0.783079	15.4626	4.54649	0.592535	0.179008	1.70226	0.00145005	up
AT3G20320	5	105	AT3G20320_5	0.189116	0.133452	0.186353	0.0191301	0.0467895	0.0372146	-4.95789	-2.57738	15.8857	2.86349	0.169641	0.0343781	2.38051	0.00479515	up
AT1G72410	2	91	AT1G72410_2	0.189953	0.221938	0.0640933	0.000230078	0.00368563	0	-11.5387	-2.84391	5.04762	0.0622711	0.158662	0.00130524	8.69476	0.0109869	up
AT4G02120	18	79	AT4G02120_18	0.235835	0.215853	0.243408	0.0420301	0.0707478	0.0579	-4.16797	-2.11153	25.4008	7.46414	0.231699	0.0568926	2.05644	0.000793188	up
AT2G28190	6	156	AT2G28190_6	0.189109	0.150219	0.169697	0.0347467	0.0398802	0.0328581	-4.80759	-2.56551	11.3483	3.08761	0.169675	0.0358284	2.24208	6.02446e-05	up
AT1G80650	2	128	AT1G80650_2	0.191222	0.473144	0.358353	0.0994528	0.0541935	0.0693924	-3.79489	-1.64896	10.3594	3.32812	0.340906	0.0743463	2.14593	0.0097519	up
AT3G44630	6	91	AT3G44630_6	0.238029	0.234913	0.280421	0.000370759	0.0324236	0.000863206	-8.84068	-1.99831	14.0476	0.344322	0.251121	0.0112192	6.84237	0.0259263	up
AT3G59950	3	253	AT3G59950_3	0.27252	0.152132	0.132147	0.0292549	0.0435139	0.0732356	-4.46296	-2.50399	8.10408	2.361	0.185599	0.0486681	1.95897	0.0171753	up
AT4G00710	5	105	AT4G00710_5	0.120038	0.248066	0.155468	0.0670871	0.0234585	0.0468437	-4.57586	-2.58498	14.6127	4.70794	0.174524	0.0457964	1.99087	0.021101	up
AT3G19895	6	386	AT3G19895_6	0.390343	0.269474	0.293924	0.161091	0.0696883	0.0636569	-3.48351	-1.67182	5.89983	1.84111	0.317914	0.0981454	1.81169	0.0164889	up
AT1G77770	1	90	AT1G77770_1	1.13563	0.680094	1.0542	0.481132	0.347965	0.471988	-1.22055	-0.0988505	39.3852	24.363	0.956641	0.433695	1.1217	0.0152982	up
AT4G13460	2	112	AT4G13460_2	0.294294	0.336788	0.289259	0.113426	0.0430749	0.0860118	-3.73883	-1.70811	16.4881	3.61607	0.30678	0.0808377	2.03073	0.00851101	up
AT2G46225	7	97	AT2G46225_7	0.183504	0.318462	0.185891	0.0356704	0.0516069	0.0368378	-4.61603	-2.1748	13.0481	2.98625	0.229286	0.0413717	2.44123	0.00145049	up
AT1G79790	6	65	AT1G79790_6	0.19822	0.307166	0.574508	0.110207	0.079628	0.0870187	-3.45161	-1.61245	9.44615	11.1538	0.359965	0.0922847	1.83916	0.0169777	up
AT1G30470	17	203	AT1G30470_17	0.179301	0.147246	0.155708	0.0488251	0.0429362	0.0106047	-5.15235	-2.64211	12.4943	2.25123	0.160752	0.034122	2.51024	0.024162	up
AT5G25140	1	441	AT5G25140_1	0.290883	0.113772	0.198334	0.056704	0.0678152	0.0962956	-3.79968	-2.41709	5.46636	2.27362	0.200996	0.0736049	1.38259	0.0378707	up
AT1G07745	6	209	AT1G07745_6	0.74203	0.506525	0.24507	0.05364	0.0379458	0.0694666	-4.26267	-1.14683	5.5008	0.700159	0.497875	0.0536842	3.11584	0.00425661	up
AT1G25230	4	128	AT1G25230_4	0.171524	0.211139	0.240743	0.0268147	0.049878	0.0249589	-4.95686	-2.28056	5.3776	2.71875	0.207802	0.0338838	2.6763	0.0015313	up
AT3G12320	5	7	AT3G12320_5	0.231699	0.148622	0.21295	0.0237924	0.0614584	0.032772	-4.783	-2.36379	22.4762	4.71429	0.197757	0.0393409	2.41921	0.00567103	up
AT5G65970	14	70	AT5G65970_14	1.34429	0.77581	0.565546	0.00164562	0.0314994	0.0795005	-5.96286	-0.253888	10.7952	0.333333	0.895216	0.0375485	5.70897	0.0297111	up
AT5G46710	3	530	AT5G46710_3	0.279824	0.239269	0.272527	0.0969315	0.0456623	0.130841	-3.58462	-1.92541	32.1038	1.53648	0.263873	0.0911449	1.65921	0.0221625	up
AT1G79810	5	215	AT1G79810_5	0.252961	0.111991	0.160179	0.0123888	0.0117626	0.0764457	-5.48463	-2.5946	5.77984	1.35504	0.175043	0.0335324	2.89003	0.038419	up
AT5G56850	10	78	AT5G56850_10	0.192757	0.163527	0.207945	0.0007259	0.0231347	0.0012595	-8.49823	-2.41776	7.7094	0.581197	0.188076	0.00837335	6.08047	0.0173043	up
AT1G21580	8	92	AT1G21580_8	0.485469	0.445605	0.585428	0.179578	0.073828	0.0643117	-3.39859	-0.993716	14.5362	3.63043	0.505501	0.105906	2.40488	0.00735726	up
AT2G32040	2	79	AT2G32040_2	0.389078	0.314921	0.450481	0.0384402	0.103998	0.0296284	-4.34783	-1.39309	17.2658	2.38819	0.384827	0.0573554	2.95474	0.00667105	up
AT4G04920	1	77	AT4G04920_1	0.43221	0.232307	0.351444	0.000890317	0.0557385	0	-9.18426	-1.60824	9.79654	0.515152	0.338654	0.0188763	7.57601	0.0474608	up
AT4G18950	11	99	AT4G18950_11	0.111016	0.129825	0.22868	0.0116865	0.0280703	0.0354543	-5.46391	-2.74837	10.0135	1.44108	0.156507	0.0250704	2.71554	0.00950215	up
AT4G11960	5	101	AT4G11960_5	0.310939	0.263745	0.199395	0.0461754	0.0578796	0.0260921	-4.60259	-1.97813	8.47195	2.21452	0.258026	0.0433823	2.62447	0.00253662	up
AT3G62330	2	257	AT3G62330_2	0.267346	0.303689	0.227905	0.156908	0.0407492	0.0919195	-3.57753	-1.91868	7.69131	4.44228	0.266314	0.0965255	1.65885	0.0454772	up
AT3G12920	2	97	AT3G12920_2	0.169991	0.224113	0.196485	0.0108346	0.0279919	0.0234816	-5.69979	-2.35389	14.3196	1.03436	0.196863	0.0207694	3.3459	0.00155163	up
AT5G09230	9	72	AT5G09230_9	0.499842	0.405535	0.422543	0.0540531	0.189091	0.1427	-3.14042	-1.1818	18.3796	5.68981	0.44264	0.128615	1.95863	0.0242452	up
AT1G69850	1	75	AT1G69850_1	0.177112	0.177374	0.171452	0.0264514	0.0310042	0.00158752	-6.51697	-2.51217	10.7467	1.50667	0.175313	0.019681	4.0048	0.045213	up
AT4G27820	6	69	AT4G27820_6	0.240298	0.411821	0.219339	0.0230489	0.074219	0.0344836	-4.68306	-1.84193	13.8406	1.93237	0.290486	0.0439172	2.84113	0.00758769	up
AT2G18240	1	223	AT2G18240_1	0.318791	0.266722	0.203411	0.0224589	0.0161839	0.0343767	-5.42943	-1.95115	6.58445	0.557549	0.262975	0.0243398	3.47828	0.0006897	up
AT3G16220	2	77	AT3G16220_2	0.590621	0.479879	0.430439	0.142622	0.160827	0.196467	-2.59793	-1.01169	20.9654	10.8961	0.500313	0.166639	1.58624	0.00112464	up
AT1G29120	10	80	AT1G29120_10	0.212404	0.323157	0.187787	0.0741894	0.0184259	0.0774927	-4.40152	-2.09255	15.0083	3.99167	0.241116	0.0567027	2.30897	0.0327743	up
AT3G07010	2	92	AT3G07010_2	0.230703	0.158874	0.20863	0.0192086	0.015827	0.0369947	-5.48004	-2.34364	9.00362	1.6087	0.199402	0.0240101	3.1364	0.00148369	up
AT5G37720	5	810	AT5G37720_5	0.193905	0.209845	0.181816	0.106023	0.123962	0.116702	-3.11622	-2.35954	14.8642	11.0979	0.195189	0.115563	0.756681	0.00104161	up
AT2G31530	6	110	AT2G31530_6	0.247344	0.429248	0.443214	0.0944072	0.0120076	0.0395034	-4.81558	-1.46982	15.6909	1.59091	0.373269	0.0486394	3.34577	0.0208495	up
AT2G33700	3	205	AT2G33700_3	0.118631	0.178106	0.171268	0.00570953	0.025839	0.000353789	-8.06385	-2.70344	7.34797	0.396748	0.156002	0.0106341	5.36041	0.0423436	up
AT3G09600	8	273	AT3G09600_8	0.22365	0.149498	0.214288	0.10194	0.0791562	0.0696037	-3.59935	-2.37496	15.5714	6.66789	0.195812	0.0835666	1.22439	0.007522	up
AT1G79380	5	72	AT1G79380_5	0.137861	0.152797	0.193448	0.020153	0.0402096	0.0381099	-4.99429	-2.64634	9.82407	3.09259	0.161368	0.0328242	2.34795	0.00260402	up
AT3G50920	4	129	AT3G50920_4	0.675505	0.712134	0.742965	0.180964	0.251055	0.355835	-1.98362	-0.494791	35.7261	11.0465	0.710201	0.262618	1.48883	0.00636508	up
AT3G59660	4	115	AT3G59660_4	0.355252	0.161347	0.247606	0.0143053	0.00358579	0.0586347	-6.1143	-2.04624	8.36812	1.04348	0.254735	0.0255086	4.06806	0.0282093	up
AT2G35060	4	92	AT2G35060_4	0.225538	0.184519	0.159318	0.0295068	0.0649226	0.026889	-4.74826	-2.41225	11.0906	3.03261	0.189791	0.0404395	2.33601	0.00551473	up
AT4G39390	6	184	AT4G39390_6	0.130381	0.177525	0.213118	0.0233537	0.000148022	0	-10.6262	-2.55446	5.41848	0.219203	0.173674	0.00783391	8.07177	0.0372233	up
AT5G51150	4	157	AT5G51150_4	0.21429	0.133698	0.206779	0.0307025	0.0199827	0.0140482	-5.60803	-2.46638	9.00212	0.859873	0.184922	0.0215778	3.14164	0.00132423	up
AT1G07010	2	67	AT1G07010_2	0.192945	0.185638	0.154846	0.00143352	0.00247099	0.00137373	-9.20487	-2.49809	11.1542	0.0995025	0.177809	0.00175941	6.70678	2.06259e-05	up
AT2G01450	9	19	AT2G01450_9	0.480522	0.322721	0.39093	0.0740043	0.133216	0.107046	-3.29604	-1.34799	17.9298	7.33333	0.398058	0.104755	1.94804	0.0028261	up
AT5G19000	2	145	AT5G19000_2	0.148388	0.173551	0.250563	0.0147148	0.0516494	0.0234272	-5.25912	-2.42529	10.5057	1.33103	0.190834	0.0299305	2.83383	0.00784507	up
AT4G38760	11	267	AT4G38760_11	0.198365	0.0995191	0.164296	0.000266432	0.00994701	0.0141721	-8.22209	-2.75609	5.29713	0.202247	0.15406	0.00812853	5.46599	0.0421625	up
AT2G01270	2	69	AT2G01270_2	0.17163	0.235767	0.256686	0	0.0135728	0	-10.7799	-2.19637	12.2657	0.198068	0.221361	0.00452427	8.58353	0.0201616	up
AT5G46030	1	97	AT5G46030_1	0.612482	1.28589	1.25213	0.0443747	0.0075392	0.224191	-4.56756	-0.00670354	6.41237	0.515464	1.05017	0.092035	4.56086	0.0351096	up
AT1G75850	21	78	AT1G75850_21	0.167183	0.306519	0.227543	0	0	0	-14.6979	-2.14075	8.35897	0	0.233748	0	12.5572	2.52316e-05	up
AT1G13570	3	215	AT1G13570_3	0.280408	0.291472	0.252829	0.00771982	0.0754532	0.00918595	-5.83728	-1.86558	6.14419	0.724031	0.274903	0.0307863	3.9717	0.019925	up
AT3G56210	2	74	AT3G56210_2	0.608174	0.696485	0.358118	0	0.000830116	0	-12.9964	-0.906924	13.5946	0.0045045	0.554259	0.000276705	12.0894	0.00108999	up
AT3G06190	2	248	AT3G06190_2	0.250965	0.203507	0.163381	0.0253968	0.0206418	0.0558148	-5.02023	-2.30166	8.25672	1.09677	0.205951	0.0339511	2.71857	0.00451708	up
AT1G13390	2	86	AT1G13390_2	0.155088	0.169181	0.319593	0.0397496	0.0677593	0.0427758	-4.36114	-2.2993	9.46512	2.62791	0.214621	0.0500949	2.06184	0.00718494	up
AT2G23980	6	78	AT2G23980_6	0.495423	0.423422	0.410364	0.00675168	0.0805645	0.0736438	-4.86918	-1.17937	13.312	1.62393	0.44307	0.0536533	3.68981	0.0347753	up
AT3G10915	2	100	AT3G10915_2	0.293138	0.158406	0.217278	0.0336162	0.112295	0.0317118	-4.34272	-2.21035	10.67	4.01333	0.22294	0.0592076	2.13238	0.0301172	up
AT5G62880	6	71	AT5G62880_6	0.254587	0.261061	0.252541	0.0845565	0.0411831	0.0775837	-3.95128	-1.96557	17.7793	6.38498	0.256063	0.0677744	1.98571	0.00373805	up
AT2G35130	7	60	AT2G35130_7	0.255397	0.399763	0.479779	0.00205751	0.0414849	0.0421182	-6.02852	-1.45051	7.1	0.766667	0.378313	0.0285535	4.57801	0.0359573	up
AT3G28130	5	76	AT3G28130_5	0.209368	0.231509	0.357325	0.0479028	0.103779	0.0384001	-4.1183	-1.95048	13.8596	3.07456	0.266067	0.0633605	2.16783	0.0118821	up
AT1G07480	7	93	AT1G07480_7	0.0843926	0.188951	0.1796	0	0.000497372	0.0278648	-9.89664	-2.81593	8.20072	0.469534	0.150981	0.00945407	7.08071	0.0476832	up
AT5G39610	1	92	AT5G39610_1	0.396204	0.309153	0.290311	0.0785353	0.0665712	0.0971697	-3.64761	-1.60454	11.5688	3.51449	0.331889	0.0807587	2.04307	0.000614005	up
AT3G54970	1	117	AT3G54970_1	0.411618	0.478115	0.397601	0.0290201	0.0522582	0.0919616	-4.26928	-1.22527	6.92308	1.49573	0.429111	0.0577466	3.04401	0.0033471	up
AT1G01540	5	69	AT1G01540_5	0.170409	0.183487	0.167695	0.0518847	0.0373491	0.0411098	-4.53857	-2.52509	22.1304	6.23188	0.173864	0.0434479	2.01348	0.000161798	up
AT3G06190	1	97	AT3G06190_1	0.215326	0.173079	0.161533	0.00347998	0.0142736	0.00894601	-7.03392	-2.45866	13.1375	0.556701	0.183313	0.00889986	4.57525	0.0017093	up
AT4G31800	1	124	AT4G31800_1	0.197806	0.396258	0.214106	0	0	0.000285269	-12.6852	-1.96565	11.664	0.00268817	0.26939	9.50897e-05	10.7195	6.76821e-05	up
AT1G58025	5	238	AT1G58025_5	0.209447	0.368363	0.418108	0.131924	0.0962405	0.137714	-3.05323	-1.6514	12.9552	5.16246	0.331973	0.12196	1.40183	0.0156323	up
AT4G37440	5	69	AT4G37440_5	0.113012	0.178981	0.246933	0.0617878	0.0356164	0.0454732	-4.4289	-2.54846	17.8309	4.4058	0.179642	0.0476258	1.88044	0.00929351	up
AT1G78995	1	85	AT1G78995_1	0.223139	0.248854	0.212759	0.0939758	0.0505359	0.0312654	-4.23914	-2.13444	17.4118	5.16471	0.228251	0.0585923	2.1047	0.0105622	up
AT1G65020	3	187	AT1G65020_3	0.346672	0.318554	0.243337	0.0784746	0.149031	0.0895414	-3.29975	-1.73924	18.9911	4.58645	0.302854	0.105682	1.56051	0.00830615	up
AT3G03380	4	201	AT3G03380_4	0.107036	0.192342	0.190683	0.0427044	0.0575089	0.0433059	-4.39961	-2.66428	8.46269	2.93864	0.163354	0.0478397	1.73533	0.00516584	up
AT1G79110	2	76	AT1G79110_2	0.614824	0.448014	0.562202	0.163504	0.179018	0.169276	-2.55233	-0.896993	35.3158	6.00439	0.54168	0.170599	1.65533	0.000302331	up
AT3G20260	3	84	AT3G20260_3	0.213156	0.235991	0.174981	0.0167408	0.071233	0.0432211	-4.74797	-2.27598	6.46032	1.80556	0.208043	0.0437316	2.47199	0.0168013	up
AT3G50560	3	419	AT3G50560_3	0.237473	0.369231	0.37854	0.0783465	0.118651	0.215497	-2.98782	-1.63768	5.62928	3.8751	0.328415	0.137498	1.35014	0.0472278	up
AT5G16280	22	106	AT5G16280_22	0.200309	0.150303	0.248696	0.0311813	0	0	-10.1151	-2.35377	6.41509	0.355346	0.199769	0.0103938	7.76131	0.0389664	up
AT4G19830	3	82	AT4G19830_3	0.159412	0.233487	0.0933981	0.0174986	0.0139458	0.0115197	-6.1468	-2.72274	5.95528	1.10569	0.162099	0.0143213	3.42406	0.00124479	up
AT3G18750	6	200	AT3G18750_6	0.148001	0.190358	0.24327	0.0265222	0.00578092	0.0229588	-6.03865	-2.3963	7.54667	0.606667	0.193876	0.0184207	3.64235	0.00756218	up
AT3G28760	6	75	AT3G28760_6	0.217402	0.422268	0.123162	0.0147293	0.0166152	0.0287534	-5.70555	-2.15557	5.38222	0.724444	0.254277	0.0200326	3.54998	0.00392297	up
AT2G39950	1	77	AT2G39950_1	0.330654	0.294627	0.255703	0.0710749	0.00276191	0.000391891	-7.8773	-1.7757	16.8571	1.04329	0.293661	0.0247429	6.1016	0.0495566	up
AT5G42240	9	70	AT5G42240_9	0.239023	0.0551967	0.256245	0.0147197	0.0294659	0.044161	-5.224	-2.73615	11.7143	1.8619	0.183488	0.0294489	2.48785	0.044095	up
AT1G57770	4	84	AT1G57770_4	0.216236	0.238872	0.294679	0.102962	0.0831669	0.0230559	-4.10213	-2.0126	17.4286	6.81349	0.249929	0.0697283	2.08953	0.03833	up
AT2G31300	7	130	AT2G31300_7	0.607085	0.138297	0.427155	0.0379959	0.00860761	0.061375	-5.20146	-1.60045	6.63333	0.630769	0.390845	0.0359929	3.60101	0.0280549	up
AT3G54480	1	173	AT3G54480_1	0.736337	0.669896	0.56262	0.319656	0.251109	0.431813	-1.61685	-0.616439	25.3834	20.2428	0.656285	0.334193	1.00041	0.0168006	up
AT3G53830	10	232	AT3G53830_10	0.272188	0.324807	0.303416	0.0922183	0.144478	0.0508418	-3.50924	-1.7401	10.319	5.60632	0.300137	0.0958459	1.76914	0.0161754	up
AT5G49520	2	698	AT5G49520_2	0.264614	0.222768	0.191062	0.0524757	0.0461993	0.00440315	-5.50515	-2.15744	5.05731	0.45702	0.226148	0.0343594	3.34771	0.0458876	up
AT1G72640	6	95	AT1G72640_6	0.360808	0.230533	0.346088	0.0509634	0.0761363	0.0605397	-4.01855	-1.70615	26.9719	10.4947	0.312477	0.0625465	2.3124	0.000960614	up
AT5G28020	2	95	AT5G28020_2	0.147142	0.236406	0.111206	0.0526147	0.0228706	0.0283985	-4.9456	-2.67136	7.15789	3.89123	0.164918	0.0346279	2.27424	0.00905624	up
AT3G13690	9	72	AT3G13690_9	0.241706	0.21475	0.133101	0.0496806	0.0361153	0.0622474	-4.37609	-2.39245	15.3241	3.83796	0.196519	0.0493478	1.98363	0.00468438	up
AT5G22000	4	135	AT5G22000_4	0.20306	0.178414	0.0811148	0.0147532	0.0578417	0.0133124	-5.47522	-2.80354	11.0074	1.38025	0.154196	0.0286358	2.67168	0.0286885	up
AT2G06025	9	84	AT2G06025_9	0.181471	0.210932	0.142477	0.0336329	0.0108445	0.0450156	-5.2981	-2.50618	8.69841	2.10714	0.178293	0.029831	2.79192	0.0125354	up
AT2G41020	9	345	AT2G41020_9	0.17904	0.349083	0.274114	0.0747895	0.073566	0.0513216	-3.93004	-1.95572	7.45024	1.8	0.267412	0.066559	1.97432	0.00404367	up
AT4G21450	1	72	AT4G21450_1	0.903695	1.63176	2.02782	0.444444	0.24881	0.143939	-1.99109	0.526756	8.27778	0.384259	1.52109	0.279064	2.51785	0.0125854	up
AT1G10650	4	128	AT1G10650_4	0.146523	0.170143	0.176097	0.000612326	0.0372369	0.00230929	-8.05962	-2.61051	8.86458	0.697917	0.164254	0.0133862	5.44911	0.0356166	up
AT1G14690	3	78	AT1G14690_3	0.139166	0.265855	0.301938	0.0124547	0.00394327	0.0279621	-6.49131	-2.16136	10.7009	0.65812	0.235653	0.0147867	4.32995	0.00824611	up
AT1G01770	6	63	AT1G01770_6	0.573531	0.493354	0.35972	0.116096	0.0163382	0.136919	-3.97028	-1.0988	16.3492	3.22751	0.475535	0.0897843	2.87147	0.0460374	up
AT1G01580	4	432	AT1G01580_4	0.26057	0.272583	0.289398	0	0	0	-14.7215	-1.86812	8.59954	0	0.274184	0	12.8533	3.63036e-05	up
AT4G33500	7	117	AT4G33500_7	0.186535	0.1505	0.121126	0.0245918	0.00437742	0.049843	-5.83595	-2.73336	8.96581	1.79202	0.15272	0.0262707	3.10259	0.0426676	up
AT3G19860	5	89	AT3G19860_5	0.159395	0.163611	0.151448	0.0256837	0.0276005	0.0918974	-4.63533	-2.66136	13.0075	4.3221	0.158151	0.0483939	1.97397	0.0298141	up
AT1G70060	21	97	AT1G70060_21	0.195499	0.323738	0.203282	0.0156343	0.0350926	0.0277413	-5.33455	-2.09344	7.2921	0.917526	0.240839	0.0261561	3.24111	0.00148929	up
AT3G03690	2	211	AT3G03690_2	0.15479	0.238507	0.285617	0.0160915	0.00368823	0.0374337	-6.25998	-2.18912	5.08373	0.491311	0.226305	0.0190712	4.07086	0.015804	up
AT1G14910	6	74	AT1G14910_6	0.255786	0.136612	0.123154	0.00918014	0.00128406	0.000735339	-8.92721	-2.6201	6.33784	0.153153	0.171851	0.00373318	6.30711	0.00542874	up
AT3G45850	15	68	AT3G45850_15	0.212084	0.282653	0.24481	0.0120029	0.0536234	0.0744361	-4.78311	-2.03015	9.31373	2.63235	0.246516	0.0466875	2.75295	0.0282756	up
AT4G27040	10	94	AT4G27040_10	0.221312	0.38567	0.171359	0.0355577	0.0380725	0.059284	-4.535	-2.03177	11.2163	1.95035	0.259447	0.0443047	2.50323	0.0038297	up
AT5G25050	3	65	AT5G25050_3	1.37574	0.621574	1.15396	0.112905	0.231894	0.0474067	-3.21802	-0.00639914	10.2256	1.97436	1.05043	0.130735	3.21162	0.0126987	up
AT2G30460	2	79	AT2G30460_2	0.175712	0.428973	0.324211	0.060557	0.0417882	0.0444317	-4.37286	-1.78492	9.95781	1.86498	0.309632	0.0489256	2.58795	0.00336108	up
AT1G19330	1	99	AT1G19330_1	0.236682	0.312815	0.235541	0.0887281	0.0260341	0.11328	-3.96665	-1.94718	14.0741	3.01684	0.261679	0.0760141	2.01947	0.0394134	up
AT4G38760	12	87	AT4G38760_12	0.203054	0.287981	0.207106	0.00075966	0.00245199	0	-10.743	-2.12253	8.66667	0.0268199	0.232714	0.00107055	8.62051	0.00291725	up
AT1G19700	4	209	AT1G19700_4	0.253561	0.250869	0.158388	0.102734	0.0781582	0.049285	-3.76773	-2.21102	13.8804	2.54545	0.220939	0.0767257	1.55671	0.0151175	up
AT4G18710	1	37	AT4G18710_1	0.298414	0.235053	0.376829	0.00664909	0.0101647	0.0144466	-6.65535	-1.74719	10.6667	0.387387	0.303432	0.0104201	4.90816	0.000204388	up
AT5G51140	5	223	AT5G51140_5	0.249727	0.14484	0.230839	0.0749035	0.108669	0.0970772	-3.43518	-2.30136	14.8505	8.37519	0.208469	0.09355	1.13381	0.0178456	up
AT2G26190	2	84	AT2G26190_2	0.225827	0.19032	0.145371	0.0457663	0.0223321	0.004748	-5.88426	-2.4408	12.9802	1.67857	0.187173	0.0242822	3.44346	0.0247593	up
AT2G21830	1	77	AT2G21830_1	0.508582	0.328585	0.307674	0	0	0.0369458	-11.475	-1.42721	6.07792	0.238095	0.381613	0.0123153	10.0478	0.0408337	up
AT5G01010	2	112	AT5G01010_2	0.190528	0.119524	0.182739	0.0884615	0.0579451	0.0379143	-4.1097	-2.63623	17.2351	7.21131	0.164264	0.0614403	1.47346	0.0234494	up
AT5G63200	5	76	AT5G63200_5	0.270763	0.672453	0.221053	0.0820434	0.0550238	0.0424094	-4.11691	-1.54498	8.48246	1.20175	0.38809	0.0598255	2.57194	0.0104565	up
AT1G25420	2	77	AT1G25420_2	0.313127	0.38035	0.264148	0.143824	0.117964	0.0691722	-3.24496	-1.66345	24.5152	8.54113	0.319208	0.11032	1.58151	0.0106749	up
AT1G66280	1	76	AT1G66280_1	0.141842	0.227221	0.214	0.0496324	0.0343768	0.00845489	-5.36033	-2.39326	9.13596	3.44737	0.194355	0.0308214	2.96707	0.0212509	up
AT5G42470	8	63	AT5G42470_8	0.261442	0.222675	0.250063	0.0200312	0.0374199	0.00542051	-5.96967	-2.03402	10.8413	1.07407	0.244727	0.0209572	3.93565	0.00880214	up
AT5G07270	1	88	AT5G07270_1	0.132516	0.266653	0.200597	0.0163491	0	0.000256034	-10.9963	-2.38012	7.18939	0.106061	0.199922	0.00553505	8.61615	0.033523	up
AT1G54390	1	113	AT1G54390_1	0.588169	0.627311	0.696156	0.23196	0.422795	0.200833	-1.88865	-0.653655	25.5605	10.3274	0.637212	0.285196	1.235	0.0213697	up
AT5G63970	6	79	AT5G63970_6	0.204489	0.464316	0.505518	0.00177534	0.000715595	0.00069999	-10.0222	-1.4603	8.91983	0.021097	0.391441	0.00106364	8.56191	0.000147054	up
AT1G12244	4	74	AT1G12244_4	0.426841	0.226331	0.333414	0.00670744	0.0192302	0.103425	-5.39795	-1.65211	9.57658	2.04505	0.328862	0.0431208	3.74584	0.0336939	up
AT3G15770	3	78	AT3G15770_3	0.191062	0.159052	0.212355	0.0137988	0.0519284	0.0209022	-5.34228	-2.42526	10.1966	2.86325	0.18749	0.0288765	2.91703	0.00723012	up
AT2G30790	1	86	AT2G30790_1	0.402024	0.287958	0.465735	0.0440415	0.0938846	0.0364937	-4.23139	-1.40438	5.02713	1.37984	0.385239	0.0581399	2.82701	0.00368253	up
AT1G15180	3	79	AT1G15180_3	0.246058	0.20655	0.126382	0.0311573	0.0601364	0.0271735	-4.75385	-2.4275	10.3376	3.34177	0.192997	0.0394891	2.32635	0.0069726	up
AT4G23300	4	82	AT4G23300_4	0.311088	0.245842	0.228326	0.0554336	0.0468853	0.124538	-3.86438	-1.94655	12.2927	4.70732	0.261752	0.075619	1.91784	0.013579	up
AT4G03420	2	111	AT4G03420_2	0.174722	0.0897382	0.190311	0.000404141	0.000231751	0.000538429	-11.4023	-2.79619	7.84384	0.018018	0.15159	0.00039144	8.60613	6.42177e-05	up
AT5G16715	20	76	AT5G16715_20	0.207276	0.161238	0.0913282	0.0148933	0.0299102	0.0347932	-5.32582	-2.7853	7.78509	2.9386	0.153281	0.0265323	2.54052	0.00781509	up
AT4G31800	3	92	AT4G31800_3	0.466086	0.119527	0.219774	0.0400111	0.0345082	0.00724096	-5.53666	-2.11728	13.1594	0.681159	0.268462	0.0272534	3.41938	0.0244939	up
AT5G48640	5	194	AT5G48640_5	0.176014	0.221126	0.315188	0.00671276	0.000175579	0.0212899	-8.41605	-2.11634	5.60137	0.19244	0.237443	0.00939275	6.29971	0.0399585	up
AT5G25510	2	119	AT5G25510_2	0.337412	0.309434	0.434651	0.152243	0.125499	0.0793561	-3.12177	-1.48726	18.1709	6.2465	0.360499	0.119033	1.63451	0.0065778	up
AT1G54210	2	140	AT1G54210_2	0.334621	0.157033	0.345271	0.0722792	0.0660437	0.0327868	-4.21382	-1.92815	11.6262	2.12857	0.278975	0.0570365	2.28566	0.011553	up
AT3G08850	12	103	AT3G08850_12	0.112269	0.255222	0.0847141	0.000623806	0.000681407	0.00426406	-9.67979	-2.89547	9.08091	0.0841424	0.150735	0.00185643	6.78432	0.0026739	up
AT1G32330	1	92	AT1G32330_1	0.749621	0.370029	0.424377	0.0891355	0.0177216	0.0379418	-4.67542	-1.02888	10.6594	0.873188	0.514676	0.0482663	3.64654	0.00795492	up
AT5G66210	8	92	AT5G66210_8	0.136724	0.172496	0.194773	0.00231492	0.0110619	0.0215899	-6.92886	-2.58872	7.23551	0.481884	0.167998	0.0116556	4.34014	0.0108891	up
AT3G52250	1	96	AT3G52250_1	0.367304	0.355434	0.442456	0.0359082	0.0319061	0.0665193	-4.55988	-1.37123	13.4444	1.14236	0.388398	0.0447779	3.18865	0.000745065	up
AT5G04480	3	234	AT5G04480_3	0.353966	0.159751	0.260917	0.0331686	0.0697214	0.0788581	-4.1403	-2.02758	5.90456	1.51567	0.258212	0.0605827	2.11271	0.0147168	up
AT4G10070	1	1398	AT4G10070_1	0.395254	0.424352	0.483868	0.189892	0.218769	0.1441	-2.46138	-1.20771	7.87387	2.41822	0.434491	0.184253	1.25367	0.00309268	up
AT5G06100	1	337	AT5G06100_1	0.639912	0.634607	0.60308	0.0828578	0.106963	0.171135	-3.12161	-0.676566	12.3323	1.56874	0.625866	0.120318	2.44504	0.0013569	up
AT1G43190	3	158	AT1G43190_3	0.171422	0.152172	0.209885	0.0890929	0.0793081	0.0690272	-3.66721	-2.50431	21.7954	8.85232	0.177826	0.0791428	1.1629	0.00250787	up
AT2G45250	2	80	AT2G45250_2	0.219348	0.25362	0.117013	0.0290766	0.0444337	0.014592	-5.23163	-2.42107	9.50417	1.92917	0.196661	0.0293674	2.81055	0.00836591	up
AT1G28240	3	375	AT1G28240_3	0.185227	0.176182	0.173609	0.0603136	0.0553916	0.0877723	-3.91188	-2.48786	6.39467	3.04	0.178339	0.0678258	1.42402	0.0022956	up
AT3G07270	2	208	AT3G07270_2	0.214882	0.224329	0.196089	0.0119256	0.0521467	0.0126125	-5.65336	-2.24171	7.21795	0.884615	0.211767	0.0255616	3.41165	0.00814701	up
AT3G49220	1	153	AT3G49220_1	0.432877	0.144949	0.173575	0.000503652	0.0397924	0.00154517	-8.31489	-2.17357	5.57734	0.196078	0.250467	0.0139471	6.14131	0.0346655	up
AT4G24590	3	71	AT4G24590_3	0.475028	0.159844	0.327852	0.055075	0.0810588	0.0623868	-3.93665	-1.77602	17.0235	2.8169	0.320908	0.0661735	2.16063	0.0115757	up
AT5G18610	5	163	AT5G18610_5	0.300124	0.279125	0.407151	0.0414808	0.0111434	0.0630169	-5.0224	-1.62458	7.17382	0.97546	0.3288	0.038547	3.39781	0.0116437	up
AT2G27360	3	94	AT2G27360_3	0.102025	0.299593	0.0772008	0.0340612	0.000846754	0.00128135	-8.22987	-2.90906	5.00355	0.379433	0.159606	0.0120631	5.32081	0.0409289	up
AT2G47010	1	63	AT2G47010_1	0.336461	0.316281	0.244142	0	0.0411904	0	-10.453	-1.75547	15.2275	0.470899	0.298961	0.0137301	8.69748	0.0431814	up
AT1G44100	2	241	AT1G44100_2	0.222369	0.22617	0.256174	0.0450727	0.110118	0.092372	-3.69696	-2.09276	14.8783	4.84647	0.234905	0.0825208	1.6042	0.0159097	up
AT5G13590	6	330	AT5G13590_6	0.474951	0.328646	0.44703	0.0346913	0.0794846	0.19623	-3.61728	-1.28037	10.4333	2.10909	0.416876	0.103468	2.33692	0.034303	up
AT3G14620	3	70	AT3G14620_3	0.244874	0.194464	0.170279	0.0800378	0.0810402	0.0570867	-3.7997	-2.31545	27.8667	9.34762	0.203205	0.0727216	1.48425	0.00275974	up
AT1G76570	2	168	AT1G76570_2	0.424854	0.39354	0.314158	0.151622	0.14627	0.131013	-2.80899	-1.41694	21.7937	6.86508	0.377517	0.142968	1.39205	0.00066269	up
AT5G56870	7	126	AT5G56870_7	0.12983	0.165549	0.171867	0.0103947	0.00565336	0.0229429	-6.50016	-2.69353	5.96032	0.743386	0.155749	0.012997	3.80663	0.00313456	up
AT1G70180	1	104	AT1G70180_1	0.142967	0.458556	0.280515	0.0926414	0.0749243	0.0819437	-3.59328	-1.92164	8.95833	3.24038	0.294013	0.0831698	1.67164	0.027928	up
AT5G22920	11	101	AT5G22920_11	0.388924	0.518679	0.388924	0.274398	0.241695	0.220176	-2.03256	-1.22399	19.9241	44.6469	0.432176	0.245423	0.808567	0.00825883	up
AT1G65590	10	75	AT1G65590_10	0.367849	0.437096	0.365417	0.0837097	0.0983794	0.109195	-3.37299	-1.36306	20.7244	5.37778	0.390121	0.0970948	2.00993	0.000136724	up
AT3G20650	3	99	AT3G20650_3	0.224256	0.111209	0.171031	0.0278344	0.000198498	0.00121182	-9.05139	-2.62437	7.82492	0.356902	0.168832	0.00974825	6.42703	0.0378525	up
AT5G38560	4	83	AT5G38560_4	0.189889	0.392442	0.252108	0.0231316	0.0991124	0.0364434	-4.51566	-1.91137	14.0763	2.03213	0.278146	0.0528958	2.60429	0.019613	up
AT5G44750	12	120	AT5G44750_12	0.36897	0.231946	0.169998	0.015886	0.0256237	0.000741164	-7.22013	-2.03432	6.39444	0.463889	0.256972	0.0140836	5.18581	0.0337344	up
AT5G45110	2	74	AT5G45110_2	0.216746	0.152111	0.118825	0	0	0	-14.5791	-2.66527	8.83784	0	0.162561	0	11.9139	4.14561e-05	up
AT1G70180	4	74	AT1G70180_4	0.198663	0.272421	0.304713	0.0258659	0.0594789	0.0530724	-4.52673	-1.97406	11.2252	2.0991	0.258599	0.0461391	2.55267	0.00367053	up
AT2G25710	8	336	AT2G25710_8	0.193027	0.192621	0.295277	0.13192	0.0931268	0.0718195	-3.38214	-2.16972	9.20536	5.66071	0.226975	0.0989553	1.21242	0.0205843	up
AT3G03560	7	75	AT3G03560_7	0.234569	0.503294	0.531301	0.101523	0.037726	0.0315674	-4.33794	-1.33161	14.2044	1.94222	0.423055	0.0569389	3.00633	0.0097344	up
AT5G16280	16	66	AT5G16280_16	0.251366	0.0830117	0.247858	0.000386666	0.0012816	0.00159067	-10.0802	-2.5317	8.30808	0.040404	0.194079	0.00108631	7.5485	0.000797438	up
AT5G55700	6	113	AT5G55700_6	0.267673	0.130882	0.152268	0.00081312	0.0357526	0.00961644	-7.25678	-2.51681	6.55162	0.504425	0.183608	0.0153941	4.73997	0.0438166	up
AT2G25280	4	97	AT2G25280_4	0.184142	0.165517	0.154801	0.00820656	0.0352382	0.0315457	-5.58071	-2.57586	11.5945	2.00344	0.168153	0.0249968	3.00485	0.0115001	up
AT1G07960	1	385	AT1G07960_1	0.285085	0.275751	0.389685	0.145742	0.211921	0.108747	-2.73929	-1.67624	16.3775	7.18788	0.31684	0.15547	1.06305	0.0295223	up
AT2G25710	2	119	AT2G25710_2	0.283362	0.247698	0.284565	0.0560665	0.104014	0.0210355	-4.33097	-1.88193	10.1064	2.95238	0.271875	0.060372	2.44903	0.0221464	up
AT2G28550	3	107	AT2G28550_3	0.145901	0.211007	0.137936	0.0221397	0.0374753	0.0921472	-4.55835	-2.6265	17.7445	4.67601	0.164948	0.0505874	1.93185	0.0375456	up
AT1G34020	1	263	AT1G34020_1	0.262176	0.379672	0.322604	0.121165	0.0585634	0.101428	-3.4801	-1.65358	13.1343	3.28897	0.321484	0.0937187	1.82652	0.00653279	up
AT1G22730	3	92	AT1G22730_3	0.175499	0.0851429	0.266522	0.0133144	0.00615572	0.0013526	-7.70159	-2.65737	9.11232	0.271739	0.175721	0.00694092	5.04422	0.00956958	up
AT1G30490	4	88	AT1G30490_4	0.401523	0.437599	0.420522	0.105651	0.0738075	0.225524	-3.05045	-1.25284	31.6098	6.25	0.419882	0.134994	1.79762	0.019542	up
AT5G44600	5	74	AT5G44600_5	0.238091	0.378305	0.294286	0.0212771	0.0729903	0.0205061	-4.9795	-1.74583	8.72523	1.66667	0.303561	0.0382578	3.23367	0.00690582	up
AT4G38960	5	116	AT4G38960_5	0.271289	0.159133	0.180975	0.0181566	0.0168627	0.0211973	-5.74445	-2.33331	11.0201	0.813218	0.203799	0.0187389	3.41114	0.000170897	up
AT1G02100	10	185	AT1G02100_10	0.1943	0.223621	0.316295	0.0744406	0.0579554	0.0761654	-3.85713	-2.06172	12.636	4.11351	0.244739	0.0695205	1.79541	0.00181965	up
AT5G36940	12	110	AT5G36940_12	0.293811	0.182286	0.253863	0	0.0367015	0	-11.4519	-2.06688	6	0.436364	0.24332	0.0122338	9.38503	0.0493266	up
AT5G51620	2	48	AT5G51620_2	0.694025	0.692258	0.658893	0.325474	0.351792	0.16809	-1.89976	-0.553147	43.8542	14.375	0.681725	0.281785	1.34661	0.0164908	up
AT4G19160	4	193	AT4G19160_4	0.372401	0.47659	0.436837	0.279683	0.289246	0.281451	-1.81894	-1.22969	31.3765	41.9775	0.428609	0.28346	0.589244	0.00499923	up
AT1G02100	12	80	AT1G02100_12	0.545879	0.72877	0.591756	0.417539	0.367391	0.306321	-1.47051	-0.695579	41.8042	28.1333	0.622135	0.36375	0.774927	0.0124832	up
AT2G42890	9	71	AT2G42890_9	0.134908	0.170606	0.341867	0.00060175	0.0142932	0.00126039	-8.81966	-2.3299	5.4507	0.131455	0.215794	0.00538513	6.48976	0.0107127	up
AT1G28520	1	238	AT1G28520_1	0.232796	0.241753	0.194938	0.0809312	0.111931	0.083619	-3.4555	-2.17006	20.986	6.76471	0.223162	0.0921603	1.28545	0.00190348	up
AT2G38840	12	80	AT2G38840_12	0.122234	0.360574	0.345564	0.0384436	0.000496778	0.00235123	-8.1362	-2.01229	7.6375	0.483333	0.276124	0.0137639	6.1239	0.0324519	up
AT5G67140	3	241	AT5G67140_3	0.472831	0.389354	0.507535	0.114363	0.134356	0.126314	-3.00303	-1.13996	10.7856	3.27939	0.456573	0.125011	1.86307	0.000150051	up
AT3G01050	1	133	AT3G01050_1	0.226623	0.213202	0.12414	0.0448841	0.00719105	0.00990594	-6.08491	-2.46044	7.32331	0.619048	0.187988	0.0206604	3.62447	0.0135419	up
AT3G50560	2	105	AT3G50560_2	0.548096	0.38873	0.515792	0.129666	0.0377903	0.0466045	-4.03212	-1.06193	6.11111	2.20952	0.484206	0.0713535	2.97019	0.00648021	up
AT3G59050	2	79	AT3G59050_2	0.12472	0.169407	0.161942	0.00196902	0.0112574	0	-9.6064	-2.73037	15.9747	0.21097	0.152023	0.0044088	6.87603	0.0270136	up
AT4G40050	4	82	AT4G40050_4	0.185327	0.166808	0.13519	0.00099769	0.000958895	0.00128875	-9.86509	-2.63418	10.7073	0.0569106	0.162442	0.00108178	7.23091	2.79388e-06	up
AT2G17550	2	79	AT2G17550_2	0.0974199	0.556551	0.149825	0	0	0	-13.9045	-2.31457	5.26582	0	0.267932	0	11.5899	0.000165323	up
AT1G63880	4	259	AT1G63880_4	0.309275	0.329472	0.269055	0.0695514	0.121248	0.122014	-3.30821	-1.72961	10.0785	4.98198	0.302601	0.104271	1.5786	0.00501943	up
AT1G55750	7	84	AT1G55750_7	0.387111	0.35247	0.184407	0.0133613	0.0585195	0.0384008	-5.00782	-1.77088	10.373	1.25794	0.307996	0.0367605	3.23693	0.0107276	up
AT1G73200	1	74	AT1G73200_1	0.224218	0.0973088	0.178034	0.000806962	0	0.000449682	-11.4162	-2.66936	7.5045	0.0135135	0.16652	0.000418881	8.74685	0.000480258	up
AT5G10470	17	108	AT5G10470_17	0.137375	0.179637	0.134714	0.0341487	0.0281169	0.0360098	-4.93997	-2.74422	11.6451	2.87963	0.150576	0.0327585	2.19575	0.000218795	up
AT5G37310	1	77	AT5G37310_1	0.242938	0.322175	0.336111	0.0788819	0.0755885	0.0446872	-3.95795	-1.74947	16.1342	3.35065	0.300408	0.0663859	2.20848	0.0018562	up
AT1G76570	5	74	AT1G76570_5	0.236263	0.302614	0.249371	0.0275365	0.0420283	0.0148152	-5.27726	-1.93654	16.7072	1.53604	0.262749	0.0281267	3.34072	0.00175844	up
AT2G39950	4	230	AT2G39950_4	0.44844	0.564002	0.228027	0.0803644	0.061008	0.0714664	-3.82625	-1.37199	10.3536	1.12174	0.41349	0.0709463	2.45426	0.00387187	up
AT3G53710	1	76	AT3G53710_1	0.206239	0.308496	0.208397	0.0861671	0.0653001	0.0778796	-3.7187	-2.07896	22.4079	8.09211	0.241044	0.0764489	1.63974	0.00185575	up
AT5G65210	9	82	AT5G65210_9	0.214512	0.170252	0.220713	0.0524103	0.0361975	0.0636906	-4.33825	-2.31829	15.5935	5.19919	0.201826	0.0507662	2.01995	0.00163299	up
AT1G07780	5	264	AT1G07780_5	0.598911	0.418351	0.475055	0.234187	0.143284	0.157766	-2.52049	-1.02354	12.7626	4.93056	0.497439	0.178412	1.49694	0.00480739	up
AT4G23460	7	74	AT4G23460_7	0.344959	0.613959	0.391736	0.112085	0.131082	0.050844	-3.46219	-1.19711	16.0225	3.72973	0.450218	0.0980037	2.26508	0.0100298	up
AT1G58180	3	100	AT1G58180_3	0.353613	0.257698	0.247713	0.0474789	0.0802158	0.0915222	-3.82876	-1.82309	12.55	9.06	0.286341	0.0730723	2.00567	0.00377384	up
AT2G44140	8	160	AT2G44140_8	0.716074	0.809722	0.839043	0.331257	0.36396	0.471346	-1.37909	-0.346502	33.775	17.4312	0.788279	0.388855	1.03259	0.00348718	up
AT5G06440	4	67	AT5G06440_4	0.417699	0.232416	0.197	0.0298217	0.0717725	0.0916856	-4.10503	-1.90281	11.4925	3.09453	0.282372	0.0644266	2.20222	0.02045	up
AT4G15415	3	74	AT4G15415_3	0.38557	0.204892	0.169203	0.0418579	0.0214727	0.0149469	-5.39457	-2.07506	9.72072	1.0045	0.253221	0.0260925	3.31951	0.00416854	up
AT5G18630	6	82	AT5G18630_6	0.160734	0.11039	0.200922	0.036814	0.0536321	0.0234187	-4.80019	-2.71062	11.5569	5.07724	0.157349	0.0379549	2.08956	0.00813214	up
AT5G01650	1	264	AT5G01650_1	1.17169	0.927928	0.74619	0.565977	0.507171	0.282278	-1.20848	-0.100569	19.1919	9.75631	0.948603	0.451809	1.10791	0.0382131	up
AT2G07180	1	180	AT2G07180_1	0.127692	0.115215	0.250317	0.0870244	0.0269083	0.0354617	-4.51861	-2.69501	9.06296	2.85926	0.164408	0.0497981	1.8236	0.0423562	up
AT1G72050	3	98	AT1G72050_3	0.207426	0.25885	0.159785	0.0100607	0.0395641	0.0275027	-5.49303	-2.28831	14.2483	1.15646	0.208687	0.0257091	3.20471	0.00681487	up
AT1G05000	3	1568	AT1G05000_3	0.162902	0.152641	0.144454	0.0638016	0.0715369	0.0936881	-3.73047	-2.70701	5.76658	1.76233	0.153332	0.0763422	1.02346	0.00398356	up
AT1G52370	2	252	AT1G52370_2	0.239193	0.356324	0.435275	0.0670523	0.0440308	0.162763	-3.67436	-1.58416	8.44444	1.79497	0.343597	0.0912821	2.09019	0.0267764	up
AT1G26230	4	76	AT1G26230_4	0.86519	0.9944	0.808868	0.28247	0.351751	0.400199	-1.55081	-0.174346	29.9167	11.1184	0.889486	0.344806	1.37646	0.00129135	up
AT1G70100	3	159	AT1G70100_3	0.135461	0.154003	0.220035	0.0140522	0.0315257	0.018844	-5.62338	-2.58907	6.66667	0.966457	0.169833	0.0214739	3.03431	0.00161798	up
AT2G43400	4	73	AT2G43400_4	0.366418	0.392621	0.258375	0.00464466	0.0512151	0.0444267	-5.50997	-1.58323	11.6621	1.22374	0.339138	0.0334288	3.92674	0.0259788	up
AT1G05870	2	142	AT1G05870_2	0.278221	0.348511	0.355048	0.0802464	0.173915	0.0412921	-3.58698	-1.62011	8.89437	3.87324	0.32726	0.0984846	1.96687	0.0321441	up
AT5G53550	5	89	AT5G53550_5	0.184732	0.21065	0.173453	0.0423692	0.0395413	0.0240807	-4.86577	-2.40365	16.7453	2.69288	0.189612	0.0353304	2.46212	0.000798546	up
AT2G40270	5	108	AT2G40270_5	0.102561	0.298914	0.272284	0	0.000266508	0.000365154	-12.8446	-2.30149	9.49691	0.00617284	0.224586	0.000210554	10.5432	0.00126615	up
AT5G19480	3	148	AT5G19480_3	0.273515	0.244026	0.25654	0.0212314	0.0175939	0.0654343	-5.10675	-1.95598	11.0203	1.26126	0.258027	0.0347532	3.15077	0.00605423	up
AT5G56750	2	81	AT5G56750_2	0.236612	0.389358	0.509506	0.0495133	0.0235015	0.00263468	-6.1051	-1.47102	6.68313	0.572016	0.378492	0.0252165	4.63408	0.0241118	up
AT1G12520	1	73	AT1G12520_1	0.177746	0.0903074	0.289774	0.00161306	0.0395269	0.000459424	-8.34163	-2.58271	8.47489	0.757991	0.185943	0.0138664	5.75893	0.0433799	up
AT1G54360	2	68	AT1G54360_2	0.318932	0.246023	0.339622	0.0477247	0.037229	0.136137	-4.00447	-1.74327	21.9167	4.41176	0.301526	0.073697	2.2612	0.0186424	up
AT5G01290	2	73	AT5G01290_2	0.241317	0.216373	0.0693682	0.0383848	0.0323936	0.0161929	-5.19999	-2.703	9.73059	1	0.175686	0.0289904	2.49699	0.0223571	up
AT3G27420	4	85	AT3G27420_4	0.330594	0.118158	0.177838	0	0.00681993	0	-11.1859	-2.38981	5.28627	0.0666667	0.208864	0.00227331	8.79608	0.0166005	up
AT2G26510	6	87	AT2G26510_6	0.162486	0.253523	0.135546	0.00169211	0.00164407	0.0253417	-7.91927	-2.49485	5.98851	0.383142	0.183852	0.00955931	5.42442	0.0153369	up
AT5G10030	5	78	AT5G10030_5	0.160932	0.262598	0.316274	0	0.00819624	0	-11.0622	-2.0751	5.76068	0.0897436	0.246601	0.00273208	8.98714	0.0125747	up
AT5G66050	9	316	AT5G66050_9	0.215978	0.215665	0.204436	0.0913617	0.0413806	0.0894241	-3.84345	-2.23815	8.39241	3.77321	0.212026	0.0740554	1.6053	0.0130421	up
AT5G17220	2	85	AT5G17220_2	0.120457	0.236162	0.113742	0.026387	0.0353377	0.0353353	-4.96314	-2.75724	12.7647	2.48627	0.156787	0.0323533	2.2059	0.00383352	up
AT5G22350	4	85	AT5G22350_4	0.205539	0.12314	0.153683	0.00164115	0.0434689	0.00968415	-6.8217	-2.66871	11.8627	0.976471	0.160787	0.0182647	4.153	0.0398173	up
AT3G22420	6	81	AT3G22420_6	0.506188	0.546687	0.411552	0.30733	0.197071	0.153437	-2.24988	-1.04477	32.4938	11.9218	0.488142	0.219279	1.2051	0.0191832	up
AT2G39250	6	82	AT2G39250_6	0.253615	0.167553	0.222015	0.0151939	0.021076	0.018184	-5.7966	-2.24262	11.6585	1.18699	0.214394	0.0181513	3.55397	9.05416e-05	up
AT5G02760	3	96	AT5G02760_3	0.306814	0.278961	0.268065	0.0224194	0.0838941	0.089716	-4.17763	-1.81526	9.5625	3.43403	0.284613	0.0653431	2.36237	0.0225015	up
AT4G37530	3	132	AT4G37530_3	0.253479	0.156006	0.275754	0.0208861	0.0330539	0.0403206	-5.04423	-2.17298	10.4116	1.16919	0.228413	0.0314202	2.87125	0.0016472	up
AT5G05140	3	94	AT5G05140_3	0.152749	0.213488	0.217144	0	0	0	-13.1569	-2.38061	8.19858	0	0.19446	0	10.7763	1.42264e-05	up
AT3G59210	3	79	AT3G59210_3	0.258897	0.148991	0.214306	0.00040805	0.00081666	0	-11.6158	-2.30617	5.65823	0.0126582	0.207398	0.000408237	9.3096	0.000570168	up
AT5G52660	1	95	AT5G52660_1	0.523139	0.341822	0.614658	0.0698896	0.00962239	0.0826033	-4.71194	-1.06185	14.0105	1.38246	0.493206	0.0540384	3.65009	0.0237594	up
AT2G45270	8	109	AT2G45270_8	0.177552	0.220196	0.159296	0.0449068	0.0225713	0.00663855	-5.72707	-2.44235	7.67278	1.33028	0.185682	0.0247056	3.28472	0.0159308	up
AT3G54480	3	85	AT3G54480_3	0.230806	0.14783	0.252036	0.0254102	0.00818113	0.0428895	-5.59172	-2.28718	5.5451	1.01569	0.210224	0.0254936	3.30454	0.0113493	up
AT1G73350	3	85	AT1G73350_3	0.861007	0.87279	0.794819	0.336518	0.508749	0.258347	-1.49961	-0.247833	37.3569	11.3843	0.842872	0.367871	1.25178	0.0121312	up
AT4G01330	4	101	AT4G01330_4	0.288348	0.122229	0.298374	0.0646699	0.106619	0.0670443	-3.69299	-2.19042	10.3069	6.43564	0.236317	0.0794444	1.50257	0.0353923	up
AT2G20130	5	76	AT2G20130_5	0.303294	0.249287	0.234516	0	0	0.000527617	-13.5232	-1.93919	9.67544	0.00438596	0.262365	0.000175872	11.584	0.000951692	up
AT5G54170	1	85	AT5G54170_1	0.271449	0.174338	0.0902087	0.045251	0.0224386	0.0188145	-5.22527	-2.62396	12.0941	2.21176	0.178665	0.0288347	2.60131	0.0124561	up
AT1G01220	3	67	AT1G01220_3	0.631234	0.752988	0.696024	0.158004	0.187851	0.229718	-2.39879	-0.531948	25.1144	5.14428	0.693415	0.191858	1.86684	0.000413502	up
AT4G26190	6	80	AT4G26190_6	0.46479	0.317316	0.504341	0.0641191	0.11084	0.139329	-3.32666	-1.24963	16.1333	2.40833	0.428816	0.104763	2.07703	0.00603065	up
AT5G38290	1	100	AT5G38290_1	0.222639	0.371648	0.226408	0.0578823	0.0707389	0.123663	-3.6492	-1.91274	14.22	5.20667	0.273565	0.0840948	1.73646	0.0130547	up
AT4G16360	3	202	AT4G16360_3	0.248739	0.199893	0.130875	0.0972569	0.0545761	0.0890931	-3.68206	-2.42124	15.104	7.25578	0.193169	0.0803087	1.26082	0.0284317	up
AT2G39400	2	97	AT2G39400_2	0.251546	0.244751	0.163878	0.0161114	0.0722727	0.037691	-4.82527	-2.21034	5.21649	1.55326	0.220058	0.0420251	2.61493	0.0164814	up
AT1G24120	7	90	AT1G24120_7	0.143423	0.196292	0.18041	0.000266787	0.000524075	0.000615723	-11.1451	-2.54041	8.71111	0.0222222	0.173375	0.000468862	8.60472	2.58963e-05	up
AT2G26190	6	84	AT2G26190_6	0.185351	0.220274	0.146131	0.00302511	0.0144863	0.00532914	-7.34328	-2.46299	9.7619	0.420635	0.183919	0.00761351	4.8803	0.00202399	up
AT5G60170	8	144	AT5G60170_8	0.428397	0.262804	0.399569	0.118589	0.13754	0.0854644	-3.16219	-1.49147	29.4861	5.53704	0.36359	0.113864	1.67072	0.00505193	up
AT5G17000	1	235	AT5G17000_1	0.169338	0.175167	0.146557	0.0573954	0.0437816	0.0968641	-4.00145	-2.61523	15.1957	4.0539	0.163687	0.0660137	1.38622	0.0159484	up
AT2G03470	1	84	AT2G03470_1	0.149676	0.174765	0.170931	0.000325079	0.00392029	0	-10.9232	-2.6017	6.55556	0.047619	0.165124	0.00141512	8.32146	0.00563846	up
AT5G53420	1	277	AT5G53420_1	0.442115	0.472446	0.325412	0.0815491	0.128126	0.0412104	-3.72713	-1.29298	5.6426	0.873646	0.413324	0.0836286	2.43415	0.00844459	up
AT5G19200	2	534	AT5G19200_2	0.289794	0.266367	0.348156	0.105206	0.124408	0.030402	-3.76508	-1.7392	5.17166	1.17665	0.301439	0.0866718	2.02588	0.0358337	up
AT1G75340	5	100	AT1G75340_5	0.264556	0.231995	0.364477	0.0492414	0.0423297	0.033119	-4.60746	-1.82743	10.1067	1.8	0.28701	0.0415634	2.78003	0.00040477	up
AT5G65940	12	64	AT5G65940_12	0.272233	0.289264	0.220957	0.0826808	0.0438812	0.102081	-3.79959	-1.94827	19.8802	7.31771	0.260818	0.0762142	1.85133	0.00855252	up
AT5G64830	1	86	AT5G64830_1	0.218744	0.299466	0.579089	0.0658354	0.0435175	0.0472675	-4.28342	-1.57345	9.62791	1.56977	0.365767	0.0522068	2.70997	0.0039033	up
AT5G46490	3	123	AT5G46490_3	0.404824	0.246166	0.415009	0.0385962	0.0787636	0.02894	-4.49084	-1.5319	11.3794	1.13279	0.355333	0.0487666	2.95894	0.00392238	up
AT2G43430	3	318	AT2G43430_3	0.139428	0.123624	0.208081	0.0250259	0.0513964	0.0245613	-4.98336	-2.70772	5.5566	1.23061	0.157044	0.0336612	2.27564	0.00551693	up
AT1G62300	2	98	AT1G62300_2	0.133939	0.103	0.287477	0	0.000331173	0	-13.3175	-2.65937	6.7483	0.00340136	0.174805	0.000110391	10.6581	0.000651195	up
AT5G63200	4	118	AT5G63200_4	0.602957	0.58019	0.336207	0.0533737	0.06751	0.0335489	-4.33802	-1.02928	10.8164	1.11864	0.506452	0.0514775	3.30874	0.00119223	up
AT2G20180	3	91	AT2G20180_3	0.221106	0.253104	0.319137	0.0491425	0.0644524	0.0729338	-4.02659	-1.93571	14.1026	3.73626	0.264449	0.0621762	2.09088	0.000791267	up
AT1G76520	8	120	AT1G76520_8	0.215587	0.127925	0.181346	0.0384966	0.0776991	0.0622706	-4.13013	-2.54782	14.1889	7.23889	0.174953	0.0594888	1.58231	0.013136	up
AT3G14150	3	91	AT3G14150_3	0.369954	0.0746503	0.481986	0.0228947	0.0312234	0.0211758	-5.33717	-2.07708	5.13187	1.04762	0.308863	0.025098	3.26009	0.0190951	up
AT5G60940	5	98	AT5G60940_5	0.31739	0.212595	0.402161	0.00328273	0.0369738	0.0259274	-6.09254	-1.73455	8.52381	0.860544	0.310715	0.0220613	4.35799	0.01777	up
AT1G26300	5	67	AT1G26300_5	0.211436	0.166952	0.239618	0	0.000855849	0	-11.8443	-2.29513	8.49751	0.00995025	0.206002	0.000285283	9.54912	0.000356764	up
AT1G15280	9	286	AT1G15280_9	0.246096	0.208856	0.284369	0.152037	0.106582	0.145711	-2.90876	-2.0321	21.0408	11.0781	0.24644	0.134777	0.876665	0.0132102	up
AT4G19960	3	54	AT4G19960_3	0.292149	0.397972	0.311437	0.000670497	0.0271519	0	-9.37756	-1.59582	8.00617	0.246914	0.333853	0.00927412	7.78174	0.022655	up
AT4G19490	15	72	AT4G19490_15	0.341776	0.153231	0.181272	0.0295114	0.0176155	0.063523	-4.96206	-2.23962	11.1204	1.96759	0.225426	0.0368833	2.72243	0.0133118	up
AT3G01420	2	78	AT3G01420_2	0.17832	0.236613	0.208869	0.0452925	0.0596069	0.0561931	-4.22881	-2.2754	38.2222	4.16667	0.207934	0.0536975	1.95341	0.000317399	up
AT5G11350	2	68	AT5G11350_2	0.740958	0.461005	0.670381	0.0218594	0.0265288	0.092269	-4.72997	-0.708876	12.9853	0.848039	0.624115	0.0468858	4.02109	0.00417284	up
AT4G17370	2	67	AT4G17370_2	0.197723	0.188746	0.422989	0.0342601	0.0606368	0.104054	-4.05853	-1.99508	8.96517	3.70149	0.26982	0.0663171	2.06345	0.025918	up
AT4G28760	1	409	AT4G28760_1	0.122827	0.216201	0.259362	0.0885145	0.045872	0.0851725	-3.83255	-2.39394	7.0163	1.94051	0.199463	0.0731863	1.43861	0.0323312	up
AT5G19620	2	374	AT5G19620_2	0.279082	0.289972	0.292212	0.12688	0.198781	0.140884	-2.71221	-1.80072	13.803	7.57932	0.287089	0.155515	0.911489	0.00978265	up
AT5G02250	4	64	AT5G02250_4	0.216823	0.177744	0.136296	0.0012105	0	0.00109993	-10.695	-2.52424	8.02083	0.0364583	0.176954	0.000770145	8.1708	0.00103078	up
AT4G06634	4	77	AT4G06634_4	0.548606	0.65925	0.52202	0.144051	0.0922966	0.180747	-2.90029	-0.801695	23.6407	4.69264	0.576625	0.139032	2.0986	0.00227081	up
AT2G13650	2	153	AT2G13650_2	0.16266	0.151589	0.252567	0	0.0433285	0.000641109	-9.08368	-2.44237	5.77996	0.457516	0.188939	0.0146565	6.64131	0.0463927	up
AT4G16280	1	117	AT4G16280_1	0.164138	0.152987	0.3043	0.00035742	0	0.000502765	-11.832	-2.34399	5.72365	0.00854701	0.207142	0.000286729	9.488	0.000188333	up
AT4G08470	2	237	AT4G08470_2	0.563838	0.38352	0.430645	0.14453	0.216753	0.165707	-2.52991	-1.14157	14.5851	4.90014	0.459334	0.175663	1.38834	0.00429978	up
AT1G28660	2	72	AT1G28660_2	0.559817	0.304332	0.248501	0.0497426	0.110345	0.0252194	-4.27287	-1.52064	20.5278	2.44444	0.370883	0.0617688	2.75223	0.017811	up
AT1G44910	27	46	AT1G44910_27	0.443483	0.473955	0.513313	0.158177	0.0856044	0.0600031	-3.42179	-1.07077	20.442	3.96377	0.476917	0.101262	2.35102	0.00470329	up
AT1G53730	6	72	AT1G53730_6	0.195825	0.182317	0.318448	0.0237219	0.0103676	0.0282289	-5.71203	-2.1529	11.6806	0.893519	0.232197	0.0207728	3.55913	0.0022579	up
AT1G04830	4	325	AT1G04830_4	0.224363	0.20458	0.346526	0.0972042	0.0979138	0.119058	-3.26182	-1.99144	9.05538	3.25436	0.25849	0.104725	1.27038	0.00740361	up
AT3G56400	1	186	AT3G56400_1	0.264744	0.279122	0.20971	0.0688497	0.166704	0.0490846	-3.59788	-2.00397	27.4211	4.3871	0.251192	0.0948795	1.59391	0.0421058	up
AT1G28130	3	104	AT1G28130_3	0.161244	0.137031	0.193563	0.0271279	0.0309908	0.0495168	-4.85068	-2.62308	15.3878	2.42949	0.163946	0.0358785	2.2276	0.00175702	up
AT3G27560	1	271	AT3G27560_1	0.147243	0.18536	0.19043	0.000413471	0.0343696	0.000257444	-9.34203	-2.52933	5.32718	0.282903	0.174345	0.0116802	6.8127	0.0389342	up
AT3G07340	1	96	AT3G07340_1	0.124822	0.261571	0.23197	0.00246513	0.0225924	0.00252392	-7.58742	-2.34826	5.60417	0.225694	0.206121	0.00919382	5.23916	0.00917606	up
AT4G38420	1	98	AT4G38420_1	0.55084	0.217344	0.26391	0.0999455	0.0687715	0.0126424	-4.49678	-1.66138	9.60204	2.69728	0.344031	0.0604531	2.83541	0.0477058	up
AT1G25230	1	109	AT1G25230_1	0.259719	0.211046	0.263491	0.0420519	0.0681827	0.0786251	-4.03833	-2.03784	5.78593	4.80428	0.244752	0.0629532	2.00049	0.00237978	up
AT2G02470	4	74	AT2G02470_4	0.355742	0.289922	0.30078	0.0548319	0.0886916	0.105212	-3.64418	-1.67019	16.045	4.44595	0.315481	0.0829118	1.97398	0.00261954	up
AT4G02430	12	74	AT4G02430_12	0.301715	0.471827	0.211648	0.0379324	0.0187165	0.0243785	-5.27274	-1.68422	5.71622	0.806306	0.328397	0.0270091	3.58852	0.00131315	up
AT1G72500	3	78	AT1G72500_3	0.188782	0.195805	0.174282	0.00367494	0.0579264	0.0225817	-5.8888	-2.42607	16.0983	1.89744	0.18629	0.028061	3.46273	0.0414227	up
AT2G17410	4	183	AT2G17410_4	0.201746	0.156582	0.160786	0.0327448	0.0282236	0.0393425	-4.91577	-2.54039	10.4335	1.54827	0.173038	0.033437	2.37538	0.000193593	up
AT4G14620	2	78	AT4G14620_2	0.11711	0.175152	0.217114	0.0396101	0.000415186	0	-9.42629	-2.60362	7.36325	0.705128	0.169792	0.0133418	6.82267	0.0479411	up
AT3G60480	1	78	AT3G60480_1	0.402036	0.305053	0.231895	0.0614641	0.0521665	0.072186	-4.02566	-1.71198	11.8974	3.0812	0.312995	0.0619389	2.31369	0.000963454	up
AT1G79880	7	67	AT1G79880_7	0.27023	0.302265	0.415514	0	0.00109594	0.00443395	-10.346	-1.62696	5.97512	0.0447761	0.329336	0.0018433	8.71901	0.00600349	up
AT2G46580	1	99	AT2G46580_1	0.125355	0.114166	0.262643	0.0156172	0.00827651	0.012744	-6.40384	-2.68518	5.75084	0.808081	0.167388	0.0122126	3.71866	0.00134034	up
AT3G13445	7	105	AT3G13445_7	0.350743	0.300036	0.338799	0.0756774	0.0557531	0.116664	-3.66279	-1.60327	18.4794	4.19683	0.329859	0.0826982	2.05952	0.00287769	up
AT1G20540	6	179	AT1G20540_6	0.698098	0.616693	0.671946	0.356134	0.282737	0.209724	-1.85514	-0.596485	22.1955	13.149	0.662246	0.282865	1.25865	0.00520497	up
AT5G56870	15	91	AT5G56870_15	0.165429	0.168252	0.192807	0.0250258	0.0217037	0.0415371	-5.14527	-2.51393	9.09158	1.72161	0.175496	0.0294222	2.63134	0.000846897	up
AT3G29160	8	94	AT3G29160_8	0.175206	0.216496	0.254186	0.0413894	0.0703991	0.0428455	-4.32254	-2.23217	14.6028	3.0922	0.215296	0.0515447	2.09037	0.00202305	up
AT2G40540	2	80	AT2G40540_2	0.515629	0.279051	0.30737	0.077998	0.0682754	0.0694802	-3.80005	-1.49965	12.6625	2.77917	0.36735	0.0719179	2.3004	0.00122117	up
AT4G24460	1	85	AT4G24460_1	0.306052	0.45836	0.352488	0.10153	0.0373954	0.082368	-3.88093	-1.44599	10.4745	3.15294	0.3723	0.0737643	2.43495	0.0066436	up
AT5G38360	3	67	AT5G38360_3	0.764234	0.706842	0.684097	0.326622	0.218111	0.264664	-1.90965	-0.478726	19.5871	12.6368	0.718391	0.269799	1.43092	0.00121218	up
AT5G56850	9	42	AT5G56850_9	0.323421	0.266344	0.446947	0.0199421	0.0769576	0.0207773	-4.97889	-1.56633	11.5317	1.96032	0.34557	0.0392257	3.41257	0.00723431	up
AT3G09600	1	287	AT3G09600_1	0.519178	0.395609	0.511509	0.28725	0.209039	0.285992	-1.95457	-1.08357	29.2625	17.2799	0.475432	0.260761	0.871001	0.0117221	up
AT3G55920	6	74	AT3G55920_6	0.136811	0.333519	0.206108	0.0297113	0	0.00156498	-8.92907	-2.24414	5.36486	0.445946	0.225479	0.0104254	6.68492	0.0361446	up
AT5G01510	1	83	AT5G01510_1	0.636642	0.297952	0.52449	0.0722892	0.0202317	0.0422377	-4.66088	-1.10977	7.39759	0.710843	0.486361	0.0449195	3.55111	0.00475638	up
AT1G61660	1	354	AT1G61660_1	0.139101	0.195629	0.146281	0.0838091	0.0611664	0.0961606	-3.66209	-2.6576	17.5885	6.06121	0.160337	0.0803787	1.00449	0.0151903	up
AT2G47440	2	84	AT2G47440_2	0.177773	0.158184	0.149294	0.00201376	0.0183304	0.018428	-6.82916	-2.632	13.5913	0.865079	0.16175	0.0129241	4.19716	0.0169957	up
AT5G04040	2	83	AT5G04040_2	0.22356	0.0800428	0.157632	0	0.000513934	0	-13.8087	-2.82324	5.16867	0.00803213	0.153745	0.000171311	10.9855	0.00212911	up
AT1G69800	2	72	AT1G69800_2	0.260024	0.209803	0.167413	0.00035396	0.00102823	0.0196912	-9.01868	-2.25823	10.5463	0.263889	0.212413	0.00702447	6.76045	0.0178857	up
AT3G16260	1	78	AT3G16260_1	0.100134	0.773788	0.356878	0.0766026	0.0314104	0.0352455	-4.5085	-1.72549	8.26496	1.92735	0.410267	0.0477528	2.78301	0.0428433	up
AT3G15351	1	594	AT3G15351_1	0.317741	0.263584	0.191465	0.0920671	0.160803	0.136058	-2.98517	-1.98753	9.41751	4.59371	0.257596	0.129643	0.997639	0.0355819	up
AT2G04360	2	66	AT2G04360_2	0.249535	0.125599	0.0898414	0.0374417	0.0340453	0.0595356	-4.5619	-2.82409	16.3333	4.10606	0.154992	0.0436742	1.73781	0.0254823	up
AT4G00800	14	66	AT4G00800_14	0.763024	0.597937	0.578775	0.0286532	0.189251	0.151045	-3.41791	-0.640354	15.9899	3.14141	0.646579	0.122983	2.77756	0.0328957	up
AT3G07180	8	136	AT3G07180_8	0.399039	0.156977	0.512635	0.125917	0.0901332	0.104226	-3.24115	-1.65359	12.5613	4.54902	0.356217	0.106759	1.58756	0.0419146	up
AT5G24000	2	331	AT5G24000_2	0.213402	0.242444	0.245368	0.0752508	0.0639873	0.0470785	-4.03567	-2.09987	6.91138	1.83484	0.233738	0.0621055	1.9358	0.000750103	up
AT3G26085	3	87	AT3G26085_3	0.78323	0.76841	0.814545	0.452658	0.405981	0.396312	-1.25977	-0.342827	66.6667	38.4713	0.788728	0.418317	0.916945	0.000137699	up
AT5G48630	5	80	AT5G48630_5	0.132671	0.153397	0.175872	0.0246676	0.00208629	0.00521355	-7.27654	-2.70871	8.95417	0.516667	0.15398	0.0106558	4.56783	0.0120249	up
AT2G47760	6	95	AT2G47760_6	0.274609	0.181778	0.131307	0.0496284	0.00218033	0.0110562	-6.55764	-2.41776	7.80351	0.708772	0.195898	0.020955	4.13988	0.036411	up
AT2G47630	2	87	AT2G47630_2	0.208861	0.147306	0.20788	0.0324315	0.0254938	0.00214554	-6.3682	-2.42956	8.22989	0.938697	0.188016	0.0200236	3.93865	0.0355954	up
AT5G39600	2	98	AT5G39600_2	0.302264	0.325956	0.275081	0.123143	0.0326343	0.0555747	-4.04283	-1.73515	12.2279	3.4932	0.3011	0.0704506	2.30768	0.0147041	up
AT1G49040	9	574	AT1G49040_9	0.207463	0.181115	0.218867	0.10968	0.0620999	0.073957	-3.65169	-2.30866	7.97967	3.61963	0.202482	0.0819122	1.34303	0.00630917	up
AT5G15310	2	82	AT5G15310_2	0.339113	0.397742	0.273605	0.0579869	0.0173146	0.0979426	-4.43731	-1.5867	22.7683	2.19106	0.33682	0.057748	2.85061	0.0196393	up
AT1G54260	2	75	AT1G54260_2	0.40953	0.394607	0.406955	0	0	0.0019065	-11.7463	-1.30884	9.13778	0.00888889	0.403697	0.000635501	10.4375	0.00153257	up
AT3G60350	7	314	AT3G60350_7	0.158141	0.188796	0.199859	0.0629064	0.00319569	0.00408845	-6.73818	-2.46292	5.46178	0.621019	0.182266	0.0233969	4.27526	0.0363969	up
AT2G26190	4	80	AT2G26190_4	0.202239	0.117821	0.148457	0.0482698	0.0063602	0.0116592	-6.03061	-2.71436	10.2208	1.475	0.156172	0.0220964	3.31625	0.0207724	up
AT1G27120	5	74	AT1G27120_5	0.125412	0.179194	0.357052	0.00356593	0.00341162	0.0185494	-7.35977	-2.32048	5.03604	0.274775	0.220553	0.00850899	5.03929	0.00536212	up
AT3G56990	12	65	AT3G56990_12	0.105486	0.237682	0.108045	0	0.000429962	0.00156222	-11.264	-2.84269	8.05641	0.025641	0.150404	0.000664062	8.42132	0.00222659	up
AT3G47000	1	76	AT3G47000_1	0.287709	0.420507	0.246209	0.131261	0.076625	0.115502	-3.24985	-1.68972	12.5877	8.44298	0.318142	0.107796	1.56013	0.00890993	up
AT3G23980	6	160	AT3G23980_6	0.212494	0.190322	0.297582	0.0534839	0.0827109	0.0503021	-4.04459	-2.12555	11.2521	2.40417	0.233466	0.0621656	1.91904	0.00298076	up
AT1G26180	1	221	AT1G26180_1	0.173033	0.217487	0.222931	0.011072	0.0414814	0.0845414	-4.88417	-2.29907	6.66968	2.41629	0.204484	0.0456983	2.5851	0.0406739	up
AT5G05230	1	100	AT5G05230_1	0.167941	0.149038	0.161743	0.000562249	0.0184992	0	-10.1671	-2.64948	8.41667	0.276667	0.159574	0.00635381	7.51762	0.0344999	up
AT3G61700	8	201	AT3G61700_8	0.0886494	0.201588	0.161495	0.0189525	0.0423506	0.0319403	-5.08381	-2.81223	5.29519	1.7131	0.150578	0.0310811	2.27157	0.00981248	up
AT3G49290	5	68	AT3G49290_5	0.680239	0.704083	0.889911	0.253947	0.198773	0.12088	-2.45219	-0.410112	22.2304	6	0.758078	0.1912	2.04207	0.00377589	up
AT3G23540	11	304	AT3G23540_11	0.186322	0.297098	0.204744	0.0787884	0.0545222	0.0832732	-3.8163	-2.15441	8.27412	2.85088	0.229388	0.0721946	1.66189	0.00409611	up
AT5G62500	2	78	AT5G62500_2	0.310019	0.148454	0.233781	0.00205379	0	0.000971691	-10.9397	-2.17942	6.74359	0.034188	0.230751	0.00100849	8.76031	0.00467716	up
AT1G62800	9	251	AT1G62800_9	0.366101	0.160185	0.356871	0.119337	0.102387	0.0890274	-3.28146	-1.85947	5.76361	3.11687	0.294386	0.103584	1.42199	0.0256423	up
AT2G16940	13	112	AT2G16940_13	0.821115	0.72236	0.699696	0.144934	0.136908	0.224258	-2.60401	-0.422918	7.4494	4.46131	0.747724	0.1687	2.18109	0.000758041	up
AT1G73090	5	85	AT1G73090_5	0.286253	0.263826	0.126641	0.0340461	0.000337381	0.00241228	-8.36836	-2.23605	5.96471	0.341176	0.225573	0.0122653	6.13231	0.0354782	up
AT3G56080	5	91	AT3G56080_5	0.224833	0.358583	0.472187	0.125577	0.129958	0.0829538	-3.17627	-1.57176	19.2271	5.46886	0.351867	0.112829	1.60451	0.0129099	up
AT5G35200	15	84	AT5G35200_15	0.261943	0.444073	0.282533	0.00747034	0.00211088	0.000429481	-9.04589	-1.64244	8.34127	0.0753968	0.329516	0.0033369	7.40345	0.00367511	up
AT2G41170	1	99	AT2G41170_1	0.217517	0.23633	0.373458	0.0295969	0.0507678	0.0623197	-4.46084	-1.90097	13.5253	2.13131	0.275768	0.0475615	2.55987	0.00311231	up
AT4G24630	3	189	AT4G24630_3	0.407972	0.456129	0.320816	0.149609	0.0645724	0.148273	-3.14912	-1.35538	11.9083	3.51499	0.394972	0.120818	1.79374	0.0138976	up
AT3G10700	4	92	AT3G10700_4	0.228033	0.22711	0.579545	0.0229213	0.0404597	0.0200905	-5.23729	-1.68608	8.93478	0.92029	0.344896	0.0278238	3.55122	0.00288302	up
AT1G77080	4	81	AT1G77080_4	0.578401	0.824842	0.434374	0.212303	0.278589	0.275981	-1.97898	-0.756887	21.3868	24.6008	0.612539	0.255624	1.2221	0.0146457	up
AT2G35360	5	99	AT2G35360_5	1.24196	0.61349	0.47114	0.150641	0.15803	0.122803	-2.80604	-0.492682	8.84848	2.24242	0.775529	0.143825	2.31336	0.00586812	up
AT3G06500	2	390	AT3G06500_2	0.391808	0.33797	0.294981	0.217097	0.162906	0.191376	-2.40233	-1.55937	18.9085	6.79658	0.341586	0.19046	0.842958	0.00746018	up
AT4G27040	7	68	AT4G27040_7	0.429837	0.288452	0.272596	0.0758886	0.122462	0.0980095	-3.36684	-1.62897	24.2696	6.71078	0.330295	0.0987866	1.73787	0.00376761	up
AT5G41080	5	108	AT5G41080_5	0.165919	0.234192	0.142324	0.0504966	0.046076	0.0346862	-4.53234	-2.49948	10.0957	3.7963	0.180812	0.0437529	2.03286	0.00161653	up
AT2G45010	1	599	AT2G45010_1	0.201412	0.277466	0.294594	0.141552	0.148947	0.174339	-2.69592	-1.97487	13.6322	8.26155	0.257824	0.154946	0.721053	0.0201333	up
AT5G44600	4	91	AT5G44600_4	0.957995	0.748494	0.940818	0.352246	0.240476	0.370144	-1.66507	-0.189287	19.8315	11.956	0.882436	0.320955	1.47579	0.00291265	up
AT5G02310	1	76	AT5G02310_1	0.211652	0.360549	0.170322	0	0.0315815	0.00104514	-9.64398	-2.08854	6.99123	0.364035	0.247508	0.0108755	7.55544	0.0457566	up
AT1G26230	3	14	AT1G26230_3	0.388363	0.435917	0.508531	0.0473385	0.117577	0.00522245	-5.02341	-1.17933	15.4286	2.02381	0.444271	0.0567125	3.84408	0.0453824	up
AT3G54230	7	90	AT3G54230_7	0.519236	0.503203	0.823394	0.144968	0.117674	0.290655	-2.55198	-0.73889	17.0556	5.55926	0.615278	0.184432	1.81309	0.0164978	up
AT4G11840	3	80	AT4G11840_3	0.509795	0.390254	0.0884407	0	0	0.0262028	-10.8404	-1.94289	6.05417	0.2	0.329496	0.00873427	8.89755	0.0376028	up
AT3G51870	6	77	AT3G51870_6	0.171723	0.260981	0.183925	0.0245044	0.0608487	0.0128456	-5.22401	-2.30755	20.7229	1.90909	0.205543	0.0327329	2.91646	0.012579	up
AT4G27120	5	189	AT4G27120_5	0.234346	0.366465	0.263918	0.12603	0.0961543	0.140658	-3.06547	-1.82113	9.19929	7.19048	0.288243	0.120947	1.24434	0.00789277	up
AT1G69220	8	341	AT1G69220_8	0.151211	0.150851	0.204233	0.0192571	0.0368395	0.0680775	-4.77925	-2.58196	5.4174	1.46921	0.168765	0.0413914	2.19729	0.0157715	up
AT5G56660	2	76	AT5G56660_2	0.0852915	0.195832	0.286636	0.00123733	0.0021722	0.0336889	-7.79892	-2.56882	5.14035	0.447368	0.189253	0.0123662	5.2301	0.0285185	up
AT5G55550	4	87	AT5G55550_4	0.502493	0.824009	0.825262	0.150379	0.290229	0.266881	-2.14126	-0.51639	16.2644	5.42146	0.717254	0.23583	1.62487	0.0130713	up
AT2G45850	1	70	AT2G45850_1	0.47129	0.448817	0.340084	0.184215	0.0797451	0.0633079	-3.35682	-1.26572	17.9333	5.45238	0.420064	0.109089	2.09111	0.0130232	up
AT3G05030	10	75	AT3G05030_10	0.697662	0.771806	0.856089	0.137527	0.274167	0.0681691	-2.86794	-0.372419	20.0222	5.48	0.775186	0.159955	2.49552	0.013058	up
AT3G10405	4	90	AT3G10405_4	0.214913	0.214774	0.183862	0.0846553	0.0994733	0.0807588	-3.50735	-2.29353	26.263	17.5333	0.204517	0.0882958	1.21382	0.000501788	up
AT3G56160	4	387	AT3G56160_4	0.342724	0.25553	0.298687	0.168841	0.137065	0.160027	-2.69231	-1.7522	10.1051	16.6632	0.298981	0.155311	0.940113	0.00347247	up
AT3G60500	8	99	AT3G60500_8	0.306967	0.315612	0.182804	0.0476988	0.0829177	0.0717633	-3.92756	-1.93975	11.7845	3.19529	0.268461	0.0674599	1.98781	0.00475748	up
AT1G53570	4	126	AT1G53570_4	0.225855	0.184711	0.16353	0.0275102	0.00427925	0.0578255	-5.72149	-2.39852	9.34921	1.43386	0.191365	0.0298717	3.32297	0.0418558	up
AT3G55850	12	201	AT3G55850_12	0.736877	1.00317	0.807362	0.226145	0.412157	0.244764	-1.81798	-0.248215	9.86733	6.3864	0.849138	0.294355	1.56977	0.00652573	up
AT1G48635	3	73	AT1G48635_3	0.221498	0.174026	0.0617792	0	0	0	-14.6119	-2.90466	8.18721	0	0.152434	0	11.7073	6.20066e-05	up
AT1G55250	8	86	AT1G55250_8	0.342691	0.116615	0.246016	0	0	0.000480321	-13.1966	-2.22279	6.29845	0.00387597	0.235107	0.000160107	10.9738	0.000844445	up
AT3G01210	2	265	AT3G01210_2	0.337126	0.457618	0.401876	0.134356	0.0622636	0.104461	-3.38677	-1.3372	8.55849	1.62013	0.398873	0.10036	2.04957	0.00427531	up
AT5G02940	1	69	AT5G02940_1	0.27348	0.187393	0.327486	0.105188	0.130074	0.0828412	-3.26169	-1.96562	24.3285	12.8792	0.262786	0.106034	1.29607	0.0128383	up
AT5G48150	3	114	AT5G48150_3	0.260144	0.441094	0.285725	0.0211661	0.0582351	0.0128203	-5.3165	-1.64359	11.3246	1.27485	0.328988	0.0307405	3.67291	0.00579878	up
AT1G03055	3	153	AT1G03055_3	0.353059	0.367603	0.341498	0.114331	0.0217862	0.0767736	-4.11747	-1.49862	7.27451	1.6841	0.354053	0.0709635	2.61885	0.0221634	up
AT3G13350	5	475	AT3G13350_5	0.234534	0.211013	0.26518	0.129673	0.15041	0.10859	-2.96104	-2.08389	11.1207	5.74456	0.236909	0.129557	0.877149	0.00614316	up
AT2G36680	3	81	AT2G36680_3	0.212105	0.261224	0.117368	0.0416258	0.0337814	0.0344218	-4.77818	-2.42156	9.31687	2.28395	0.196899	0.0366096	2.35662	0.00278221	up
AT1G18190	4	106	AT1G18190_4	0.249261	0.552311	0.392131	0.0775887	0.0609219	0.152728	-3.47862	-1.40377	11.2673	2.73899	0.397901	0.0970797	2.07485	0.016021	up
AT5G67610	7	69	AT5G67610_7	0.769388	0.767162	0.79331	0.139744	0.225467	0.0568077	-3.04197	-0.364886	52.3333	3.00483	0.77662	0.140673	2.67709	0.0101042	up
AT1G17145	8	96	AT1G17145_8	0.208277	0.340011	0.250074	0.0182738	0.0298867	0.0308768	-5.28525	-1.93978	5.61806	0.78125	0.266121	0.0263458	3.34547	0.000473731	up
AT1G01950	16	136	AT1G01950_16	0.10863	0.327909	0.213033	0.0632237	0.0461092	0.0134396	-4.87985	-2.34733	6.28431	1.40196	0.216524	0.0409242	2.53252	0.0372201	up
AT5G37130	14	161	AT5G37130_14	0.149317	0.252858	0.139158	0.0873161	0.0300886	0.0754745	-4.10004	-2.52412	12.3354	3.59006	0.180444	0.0642931	1.57592	0.0463179	up
AT4G16845	8	98	AT4G16845_8	0.203294	0.151928	0.131854	0.000246256	0.000275352	0	-13.0713	-2.64663	8.27211	0.00680272	0.162359	0.000173869	10.4247	0.000905114	up
AT5G43630	1	102	AT5G43630_1	0.0950554	0.13695	0.228959	0.0210038	0.000966573	0.0026522	-8.04888	-2.79673	9.93464	0.320261	0.153655	0.00820754	5.25214	0.0180327	up
AT1G59820	23	73	AT1G59820_23	0.139367	0.141569	0.386814	0	0.016677	0.00323205	-9.42293	-2.34458	7.17808	0.164384	0.222583	0.00663634	7.07835	0.04618	up
AT4G12720	9	83	AT4G12720_9	0.157958	0.167418	0.145772	0.0237007	0.0474353	0.0372057	-4.84839	-2.67303	39.1888	2.98394	0.157049	0.0361139	2.17536	0.00189468	up
AT2G42780	8	89	AT2G42780_8	0.341085	0.0568175	0.121971	0.0275279	0.0324477	0.0338968	-5.0038	-2.90823	7.7603	1.74157	0.173291	0.0312908	2.09557	0.0499862	up
AT4G26555	1	89	AT4G26555_1	0.140613	0.19918	0.13046	0.0665643	0.0747643	0.0527404	-3.96519	-2.69879	13.8427	11.5131	0.156751	0.0646897	1.2664	0.0061228	up
AT1G75420	2	87	AT1G75420_2	0.669301	0.417992	0.362669	0.105428	0.0764418	0.13683	-3.2749	-1.10033	10.9464	3.30651	0.483321	0.106233	2.17457	0.00382987	up
AT3G54880	4	87	AT3G54880_4	0.279224	0.233287	0.205148	0.0552147	0.0687419	0.127084	-3.67254	-2.0752	13.4943	7.86973	0.23922	0.0836801	1.59734	0.0139461	up
AT2G34250	1	61	AT2G34250_1	1.15158	1.2149	1.03221	0.15602	0.334958	0.398907	-1.86134	0.176731	12.7268	0.994536	1.1329	0.296628	2.03807	0.00843311	up
AT5G61520	1	75	AT5G61520_1	0.483847	0.42601	0.305243	0	0.0594323	0	-10.1557	-1.33013	7.83556	0.311111	0.405033	0.0198108	8.82561	0.0456491	up
AT1G28410	7	519	AT1G28410_7	0.163199	0.201363	0.14303	0.117447	0.0332432	0.0438933	-4.17019	-2.57768	5.32691	2.09056	0.169197	0.0648611	1.59251	0.0493088	up
AT3G02885	2	160	AT3G02885_2	0.15693	0.256534	0.306479	0.103868	0.0534834	0.127906	-3.48626	-2.11358	18.1042	5.16667	0.239981	0.0950857	1.37269	0.0450373	up
AT1G68100	3	172	AT1G68100_3	0.08891	0.299747	0.131461	0.046136	0.0222258	0.035928	-4.90944	-2.719	5.14535	1.10465	0.173373	0.0347633	2.19045	0.0220113	up
AT3G02460	6	89	AT3G02460_6	0.284315	0.33984	0.329866	0.0915801	0.0605122	0.0364795	-4.09074	-1.65719	11.1049	2.61798	0.318007	0.0628573	2.43356	0.00342998	up
AT4G13020	15	85	AT4G13020_15	0.182187	0.161108	0.166647	0.0418246	0.00282556	0.0245269	-6.13208	-2.55851	10.9961	1.80784	0.169981	0.023059	3.57357	0.0397973	up
AT5G05365	1	216	AT5G05365_1	0.201569	0.0963849	0.330396	0.00748621	0	0	-11.4514	-2.42781	6.25154	0.0339506	0.20945	0.0024954	9.02357	0.0161559	up
AT3G16230	13	123	AT3G16230_13	0.127229	0.227223	0.222761	0.066004	0.039945	0.0257488	-4.6155	-2.42625	9.38753	3.08401	0.192404	0.0438993	2.18924	0.0102336	up
AT5G47480	9	215	AT5G47480_9	0.224862	0.288232	0.184586	0.119541	0.11957	0.0576616	-3.41491	-2.12841	13.6202	5.20465	0.23256	0.0989243	1.28651	0.0316428	up
AT1G63810	26	229	AT1G63810_26	0.286108	0.288864	0.147449	0.0240277	0.0612596	0.0917901	-4.28453	-2.11954	8.90975	1.41339	0.240807	0.0590258	2.16499	0.0299994	up
AT3G54350	9	140	AT3G54350_9	0.365864	0.57619	0.292169	0.135923	0.0882173	0.0957861	-3.25532	-1.34037	17.7429	4.54048	0.411408	0.106642	1.91495	0.00519864	up
AT2G06025	5	222	AT2G06025_5	0.198862	0.136118	0.158403	0.119084	0.0559726	0.0445712	-3.90561	-2.62185	9.42042	6.85135	0.164461	0.0732093	1.28376	0.0483586	up
AT2G03730	2	92	AT2G03730_2	0.14517	0.151379	0.1635	0.000372079	0.000746216	0.019352	-9.1572	-2.70686	11.2717	0.384058	0.15335	0.00682342	6.45034	0.0213956	up
AT5G40710	4	193	AT5G40710_4	0.111068	0.165573	0.259241	0.00647695	0.0493205	0.024577	-5.6529	-2.57086	8.19171	0.882556	0.178627	0.0267915	3.08203	0.0294449	up
AT3G15160	11	163	AT3G15160_11	0.562791	0.416792	0.617491	0.215721	0.168533	0.182871	-2.41092	-0.929146	13.8221	8.17791	0.532358	0.189042	1.48177	0.00179279	up
AT2G04270	3	168	AT2G04270_3	0.445182	0.369452	0.269502	0.200976	0.0623265	0.135376	-3.06796	-1.49857	13.2976	3.56349	0.361378	0.132893	1.56939	0.0436628	up
AT1G80650	3	83	AT1G80650_3	0.951076	0.917694	1.05228	0.298795	0.360278	0.551622	-1.35795	-0.0409216	26.3133	16.7671	0.973683	0.403565	1.31702	0.007995	up
AT3G55480	8	83	AT3G55480_8	0.104023	0.186989	0.312256	0.001285	0.0150683	0.00145855	-8.3592	-2.4544	5.83534	0.248996	0.201089	0.00593728	5.9048	0.0089479	up
AT4G37480	2	160	AT4G37480_2	0.4944	0.557068	0.731651	0.178025	0.263446	0.319942	-2.01946	-0.770365	7.83542	5.61875	0.594373	0.253804	1.2491	0.0140689	up
AT3G14075	6	105	AT3G14075_6	0.427573	0.273345	0.489425	0.0373266	0.103763	0.0696318	-3.95213	-1.37593	13.1016	1.70476	0.396781	0.0702404	2.5762	0.00667161	up
AT5G58470	1	152	AT5G58470_1	0.491325	0.422424	0.341827	0.156271	0.248649	0.232588	-2.26328	-1.27238	43.4781	15.5	0.418525	0.212503	0.990897	0.0185505	up
AT5G18630	9	160	AT5G18630_9	0.249158	0.222412	0.152839	0.0791911	0.0699523	0.106876	-3.574	-2.29449	13.25	8.90833	0.208136	0.0853399	1.2795	0.0102471	up
AT5G64630	11	66	AT5G64630_11	1.38169	0.88185	1.39922	0.267417	0.254315	0.289559	-1.88874	0.256554	13.8838	2.68687	1.22092	0.27043	2.14529	0.000684031	up
AT5G67570	1	81	AT5G67570_1	0.790861	0.206883	0.251828	0.0170122	0.0493948	0.0481997	-4.86387	-1.5337	10.0288	0.748971	0.416524	0.0382023	3.33017	0.0134023	up
AT4G18975	7	72	AT4G18975_7	0.515945	0.715205	0.462679	0.0884558	0.159966	0.162584	-2.92127	-0.850066	25.0324	5.87963	0.56461	0.137002	2.0712	0.00387873	up
AT2G25355	2	241	AT2G25355_2	0.177585	0.15123	0.16154	0.000736526	0.00971737	0.0255963	-7.46004	-2.61621	6.82434	0.3361	0.163452	0.0120167	4.84383	0.0339346	up
AT1G03365	1	441	AT1G03365_1	0.122045	0.16869	0.169914	0.016459	0.0638975	0.0193305	-5.19535	-2.71973	5.60847	0.7226	0.15355	0.033229	2.47562	0.0177476	up
AT3G62390	4	199	AT3G62390_4	0.359436	0.326784	0.226593	0.045229	0.0915888	0.050804	-4.0714	-1.74387	5.90955	1.97487	0.304271	0.0625406	2.32753	0.00342027	up
AT4G37790	1	95	AT4G37790_1	0.148416	0.246392	0.186655	0.0597143	0.0273993	0.0568939	-4.46369	-2.39827	17.7439	4.97193	0.193821	0.0480025	2.06542	0.00798138	up
AT2G18860	1	120	AT2G18860_1	0.164302	0.157327	0.240183	0.0777924	0.0696335	0.0178185	-4.44626	-2.44384	8.12222	2.78056	0.187271	0.0550815	2.00242	0.047934	up
AT3G55630	14	92	AT3G55630_14	0.232388	0.189008	0.153984	0.053272	0.0403602	0.0823752	-4.15435	-2.40267	18.6848	7.15217	0.191793	0.0586691	1.75168	0.00710316	up
AT3G23640	15	107	AT3G23640_15	0.244227	0.272625	0.307042	0.0406665	0.0451477	0.0534612	-4.43819	-1.87074	6.99377	1.83489	0.274631	0.0464252	2.56746	6.72084e-05	up
AT5G12840	3	311	AT5G12840_3	0.169161	0.198642	0.261821	0.140354	0.0779248	0.100995	-3.27409	-2.27621	11.8253	6.39014	0.209874	0.106424	0.997881	0.0313389	up
AT1G61890	3	92	AT1G61890_3	0.122628	0.235146	0.104515	0.0148268	0.0107293	0.0281884	-5.92223	-2.79141	11.9203	1.03261	0.154096	0.0179148	3.13082	0.00451427	up
AT3G14010	7	68	AT3G14010_7	0.147199	0.257299	0.119894	0.0340825	0.0594472	0.0152568	-4.99383	-2.59427	10.8922	2.56863	0.174797	0.0362622	2.39956	0.0218158	up
AT3G17470	2	71	AT3G17470_2	0.177299	0.252697	0.235663	0.0104461	0.0293668	0.084643	-5.07768	-2.18849	15.5211	2.48826	0.221886	0.0414853	2.88919	0.030976	up
AT1G76580	9	92	AT1G76580_9	0.777675	0.601169	0.544095	0.0299372	0.174586	0.101304	-3.62772	-0.658329	11.9058	1.98188	0.64098	0.101942	2.96939	0.0180166	up
AT1G02145	2	69	AT1G02145_2	0.444487	0.276336	0.369842	0.0146944	0.0333485	0.161006	-4.54321	-1.48677	11.8792	2.80676	0.363555	0.069683	3.05644	0.0415902	up
AT1G25530	6	67	AT1G25530_6	0.369613	0.412875	0.669416	0.00050152	0.0317815	0.00053752	-8.93282	-1.09705	10.7164	0.238806	0.483968	0.0109402	7.83577	0.0171702	up
AT1G10657	3	136	AT1G10657_3	0.753889	1.18566	0.790467	0.331523	0.601404	0.229087	-1.48415	-0.167035	21.9926	16.125	0.910006	0.387338	1.31711	0.0444991	up
AT5G49430	1	78	AT5G49430_1	0.238727	0.335598	0.171169	0	0.0020485	0.00044626	-10.6263	-2.06276	8.18803	0.0213675	0.248498	0.000831588	8.56356	0.000724541	up
AT4G25290	3	82	AT4G25290_3	0.201801	0.239142	0.117489	0.010989	0.0127512	0.0669361	-5.56736	-2.48748	7.26423	3.03252	0.186144	0.0302254	3.07988	0.0258794	up
AT1G31650	1	72	AT1G31650_1	0.192049	0.26767	0.182298	0.0383633	0.0243885	0.0221135	-5.1869	-2.24585	19.5093	1.34259	0.214006	0.0282885	2.94105	0.000607521	up
AT3G28080	2	79	AT3G28080_2	0.656319	0.903415	0.8768	0.412743	0.241965	0.24758	-1.77928	-0.314583	46.3629	9.27004	0.812178	0.300763	1.4647	0.00734255	up
AT3G21215	6	116	AT3G21215_6	0.171671	0.197207	0.161091	0.0333717	0.0159182	0.0309992	-5.29668	-2.50618	8.99138	1.26149	0.176656	0.0267631	2.79049	0.00134695	up
AT3G02460	1	178	AT3G02460_1	0.152648	0.137163	0.228274	0.0302909	0.0265153	0.0840355	-4.61829	-2.56964	5.71161	1.86517	0.172695	0.0469473	2.04865	0.0230419	up
AT3G62190	3	229	AT3G62190_3	0.472301	0.360004	0.461233	0.185608	0.213207	0.135469	-2.51444	-1.22419	14.7205	7.15429	0.431179	0.178094	1.29025	0.00500482	up
AT1G70740	4	127	AT1G70740_4	0.293305	0.280829	0.142328	0.000385604	0	0.000367415	-12.0174	-2.13816	6.02362	0.00524934	0.238821	0.000251006	9.87921	0.000168527	up
AT5G58100	18	312	AT5G58100_18	0.170915	0.174916	0.11115	0.0424447	0.0541773	0.0520434	-4.34286	-2.74445	7.38675	3.05021	0.152327	0.0495552	1.59841	0.00259971	up
AT3G26920	1	211	AT3G26920_1	0.556466	0.240546	0.284869	0.13009	0.0876141	0.06287	-3.4822	-1.57096	7.49921	1.56714	0.360627	0.0935247	1.91124	0.0161451	up
AT2G01090	3	85	AT2G01090_3	0.207854	0.218681	0.236453	0.00959067	0.0160205	0.0301037	-5.90733	-2.17994	11.2824	1.00392	0.220996	0.0185716	3.72739	0.00148559	up
AT5G63370	4	73	AT5G63370_4	0.878784	1.01943	1.08107	0.78683	0.506429	0.683803	-0.625264	-0.0153971	78.2694	57.2557	0.993096	0.659021	0.609867	0.042438	up
AT2G32640	14	81	AT2G32640_14	0.277948	0.165127	0.209567	0.0562407	0.0414129	0.0400987	-4.46211	-2.23333	13.6708	3.10288	0.217547	0.0459175	2.22878	0.001127	up
AT5G23210	10	109	AT5G23210_10	0.366683	0.252353	0.259082	0.144322	0.117452	0.0586668	-3.3246	-1.79413	15.8624	5.89602	0.292706	0.106814	1.53047	0.0235206	up
AT2G18630	2	161	AT2G18630_2	0.197661	0.259655	0.19095	0.0727926	0.0484612	0.0447926	-4.20923	-2.22432	7.0559	2.40166	0.216089	0.0553488	1.98491	0.00154527	up
AT1G19485	12	93	AT1G19485_12	0.235936	0.373822	0.209388	0	0.000577384	0	-13.1268	-1.91962	5.98208	0.00358423	0.273048	0.000192461	11.2072	0.00111535	up
AT1G49130	1	111	AT1G49130_1	0.344315	0.291696	0.373666	0.0518134	0.0865018	0.0686651	-3.88864	-1.57861	8.74174	2.42342	0.336559	0.0689935	2.31003	0.000633132	up
AT2G38880	5	88	AT2G38880_5	0.0595141	0.23925	0.186652	0.00105051	0.000387919	0.0331192	-8.71428	-2.85187	5.46591	0.352273	0.161805	0.0115192	5.86241	0.0452816	up
AT3G51310	13	130	AT3G51310_13	0.231575	0.177467	0.275586	0.0445689	0.0532037	0.0719093	-4.17261	-2.15475	10.6744	3.08718	0.228209	0.0565606	2.01786	0.00179294	up
AT4G35785	3	79	AT4G35785_3	0.224085	0.273723	0.15334	0.0824055	0.0997369	0.0293876	-4.00516	-2.2441	11.5907	4.56118	0.217049	0.07051	1.76107	0.0425789	up
AT5G45140	18	337	AT5G45140_18	0.212846	0.311111	0.282414	0.0253995	0.0953927	0.0400711	-4.44344	-1.91358	5.5272	0.924827	0.26879	0.0536211	2.52986	0.012296	up
AT1G45160	2	99	AT1G45160_2	0.0931205	0.302442	0.132495	0.00732032	0.0153337	0.0351634	-5.9836	-2.68867	9.10101	0.915825	0.176019	0.0192725	3.29493	0.0162378	up
AT4G31350	1	307	AT4G31350_1	0.205951	0.343737	0.239269	0.0844306	0.0717084	0.0884186	-3.62244	-1.96118	7.0228	2.57329	0.262985	0.0815192	1.66125	0.00220675	up
AT2G26980	6	489	AT2G26980_6	0.150718	0.174588	0.190245	0.0990427	0.109415	0.101735	-3.27501	-2.54737	33.9966	25.2774	0.17185	0.103398	0.727638	0.00245004	up
AT5G26240	21	171	AT5G26240_21	0.171923	0.158329	0.243313	0.0201332	0	0	-9.81814	-2.41276	5.05263	0.294347	0.191188	0.00671106	7.40538	0.0276101	up
AT1G22650	1	298	AT1G22650_1	0.420371	0.189002	0.227593	0.0473743	0.097353	0.0461901	-4.06555	-1.92976	5.79642	1.24497	0.278988	0.0636391	2.1358	0.0125626	up
AT5G15860	3	68	AT5G15860_3	0.181902	0.164308	0.22694	0.0131901	0.0242101	0.0331067	-5.50979	-2.4013	12.1471	1.55392	0.19105	0.0235023	3.10849	0.00167294	up
AT2G17150	3	350	AT2G17150_3	0.506146	0.40965	0.470388	0.213433	0.0959527	0.0826964	-3.06857	-1.11933	6.62857	1.91238	0.462061	0.130694	1.94924	0.0109007	up
AT2G37680	3	72	AT2G37680_3	0.491749	0.148899	0.18107	0.00214144	0.000672729	0.000908456	-9.83639	-2.07899	7.12963	0.0277778	0.273906	0.00124088	7.7574	0.000447991	up
AT1G27430	3	98	AT1G27430_3	0.216094	0.237266	0.146148	0	0	0.000351664	-13.1869	-2.3534	6.88776	0.00340136	0.199836	0.000117221	10.8335	0.000282182	up
AT1G73480	2	93	AT1G73480_2	0.147889	0.121549	0.242709	0.043764	0.0491721	0.0584628	-4.31882	-2.6135	9.1828	3.72043	0.170716	0.0504663	1.70532	0.00601647	up
AT2G14045	1	359	AT2G14045_1	0.297683	0.262549	0.353154	0.19612	0.20999	0.15542	-2.42919	-1.72637	23.4085	18.8895	0.304462	0.187177	0.70281	0.0176806	up
AT1G60270	8	83	AT1G60270_8	0.1381	0.231419	0.472488	0.00101391	0.0152289	0.000575731	-8.91507	-2.01643	5.50201	0.108434	0.280669	0.00560618	6.89864	0.0111479	up
AT2G26280	1	143	AT2G26280_1	1.05011	1.13261	1.01555	0.743251	0.696265	0.672277	-0.507747	0.0908195	68.3543	34.0513	1.06609	0.703931	0.598566	0.000684266	up
AT5G22860	4	217	AT5G22860_4	0.405283	0.337912	0.4184	0.103206	0.0667382	0.09246	-3.53892	-1.37511	5.77266	1.87558	0.387198	0.0874681	2.16381	0.000517753	up
AT2G20850	5	89	AT2G20850_5	0.553997	0.792712	0.651063	0.209963	0.158085	0.329645	-2.17134	-0.602104	13.7191	6.34082	0.665924	0.232565	1.56924	0.0102185	up
AT4G12560	2	147	AT4G12560_2	0.662752	0.589843	0.716853	0.454995	0.288087	0.291469	-1.57003	-0.611769	36.2857	18.2494	0.656483	0.34485	0.95826	0.01447	up
AT1G64280	1	110	AT1G64280_1	0.140865	0.188956	0.150474	0.0227856	0.00714794	0.000496532	-7.85327	-2.65464	9.13939	0.50303	0.160098	0.0101434	5.19864	0.0338147	up
AT4G35440	3	67	AT4G35440_3	0.258451	0.154755	0.272141	0.0263998	0.0207392	0.000928378	-6.96927	-2.17385	9.14428	0.691542	0.228449	0.0160225	4.79542	0.0383476	up
AT5G26110	6	132	AT5G26110_6	0.315657	0.240216	0.299914	0	0	0	-15.5735	-1.81952	6.58081	0	0.285262	0	13.754	0.000169995	up
AT3G07630	10	70	AT3G07630_10	0.140215	0.161361	0.213011	0.00180251	0.00163736	0.00455759	-8.7159	-2.56564	13.3381	0.138095	0.171529	0.00266582	6.15026	0.000257184	up
AT4G04750	3	121	AT4G04750_3	0.26143	0.148094	0.158516	0.0263296	0.0144132	0.0172657	-5.73986	-2.44941	5.31956	0.548209	0.189347	0.0193362	3.29045	0.00083777	up
AT5G43930	2	78	AT5G43930_2	0.180534	0.398321	0.503206	0.0688926	0.000470094	0.00391372	-7.63717	-1.59614	7.95299	0.465812	0.360687	0.0244255	6.04103	0.0472	up
AT5G17880	2	85	AT5G17880_2	0.434016	0.379467	0.287025	0	0	0.000684281	-13.29	-1.46763	8.09412	0.00392157	0.366836	0.000228094	11.8223	0.0013701	up
AT3G02830	5	96	AT3G02830_5	0.208203	0.173121	0.155984	0.124081	0.0912365	0.0841446	-3.34529	-2.49154	55.2882	31.8681	0.179103	0.0998207	0.853756	0.0152028	up
AT4G38360	3	140	AT4G38360_3	0.201409	0.209508	0.172191	0.0291051	0.0393737	0.0403737	-4.79988	-2.36821	9.08571	2.01429	0.194369	0.0362842	2.43167	0.000154147	up
AT1G18340	2	84	AT1G18340_2	0.433727	0.320202	0.259402	0.0425371	0.0833163	0.038643	-4.27801	-1.59827	6.35714	1.49206	0.337777	0.0548321	2.67974	0.00282536	up
AT5G49570	10	213	AT5G49570_10	0.26411	0.155144	0.205017	0.0503702	0.011557	0.0484849	-5.03757	-2.29843	6.20344	1.00156	0.20809	0.036804	2.73913	0.0201978	up
AT1G11020	2	114	AT1G11020_2	0.301358	0.262618	0.177969	0.0198958	0.0129261	0.07733	-5.20593	-2.0499	7.79532	1.17544	0.247315	0.0367173	3.15603	0.0176093	up
AT1G09010	6	110	AT1G09010_6	0.126917	0.152019	0.191604	0.0326292	0.0348777	0.0228025	-5.07797	-2.69317	8.28182	2.48788	0.156847	0.0301031	2.3848	0.000745234	up
AT1G72770	4	123	AT1G72770_4	0.481241	0.524111	0.505619	0.247743	0.318416	0.367147	-1.70322	-0.990367	54.2547	29.1274	0.503657	0.311102	0.712857	0.0136852	up
AT2G45380	5	76	AT2G45380_5	0.136461	0.27238	0.148475	0.0492088	0.0223065	0.066191	-4.58285	-2.50048	8.42982	3.32895	0.185772	0.0459021	2.08237	0.0209665	up
AT5G62090	4	91	AT5G62090_4	0.125954	0.0893824	0.235795	0	0.000588542	0.000771413	-11.6954	-2.85243	6.12454	0.018315	0.150377	0.000453318	8.84292	0.00201575	up
AT5G56870	13	92	AT5G56870_13	0.321359	0.185016	0.132146	0.08	0.0654307	0.0223148	-4.35453	-2.33061	8.8913	3.47464	0.21284	0.0559152	2.02393	0.0414391	up
AT5G49840	12	84	AT5G49840_12	0.240767	0.163607	0.173053	0.0544497	0.00512134	0.0242279	-5.72513	-2.3989	7.72222	1.30952	0.192475	0.027933	3.32623	0.0306415	up
AT3G01770	3	84	AT3G01770_3	0.352164	0.208948	0.260275	0.0465492	0.0874998	0.0669554	-3.94678	-1.90212	13.6667	3.75	0.273796	0.0670015	2.04466	0.00395327	up
AT1G07650	10	156	AT1G07650_10	0.651075	0.393941	0.493098	0.154105	0.0390779	0.140923	-3.40085	-0.994368	8.13034	2.90598	0.512705	0.111369	2.40648	0.0232451	up
AT3G14020	4	80	AT3G14020_4	1.01229	0.428456	0.682921	0.0995949	0.00094689	0.00295586	-7.25817	-0.585125	6.64167	0.4625	0.707887	0.0344992	6.67304	0.0313695	up
AT1G75760	3	73	AT1G75760_3	0.203931	0.107248	0.216189	0.000807782	0.00192407	0.00952314	-8.66991	-2.57482	9.75799	0.205479	0.17579	0.004085	6.09509	0.00504597	up
AT1G50200	9	87	AT1G50200_9	0.203266	0.207145	0.292216	0.0983979	0.137657	0.117254	-3.09945	-2.11491	34.3831	26.1303	0.234209	0.11777	0.98454	0.0110818	up
AT5G12950	11	119	AT5G12950_11	0.315378	0.247538	0.314869	0.0938261	0.0438775	0.0776773	-3.8702	-1.7821	9.40056	2.40336	0.292595	0.0717937	2.0881	0.00394176	up
AT1G13770	13	101	AT1G13770_13	0.539026	0.659067	0.385093	0.150147	0.163488	0.0425647	-3.30083	-0.956599	10.7591	3.9736	0.527729	0.118733	2.34423	0.0245906	up
AT5G44572	2	165	AT5G44572_2	0.116785	0.331644	0.232236	0.0567831	0.0677036	0.0881072	-3.84254	-2.26557	6.7697	4.20808	0.226889	0.0708646	1.57697	0.0301045	up
AT1G47490	3	113	AT1G47490_3	0.160623	0.215918	0.205772	0.0705939	0.0917146	0.0816584	-3.62842	-2.37686	26.6401	11.354	0.194104	0.0813223	1.25157	0.00187491	up
AT5G14210	4	93	AT5G14210_4	0.33139	0.219292	0.587679	0.14011	0.143463	0.153632	-2.77969	-1.51646	13.3297	8.57348	0.379454	0.145735	1.26323	0.0380533	up
AT4G14220	1	308	AT4G14220_1	0.322945	0.30403	0.33022	0.0613918	0.164416	0.155477	-3.10521	-1.64895	15.1569	3.25649	0.319065	0.127095	1.45626	0.0345051	up
AT1G76900	3	96	AT1G76900_3	0.169829	0.206067	0.267961	0.0571703	0.0705467	0.0605681	-3.99972	-2.24552	15.2674	4.11458	0.214619	0.0627617	1.7542	0.00114415	up
AT3G47160	2	87	AT3G47160_2	0.367289	0.351476	0.210532	0.078584	0.0570833	0.0553549	-3.99185	-1.7338	5.42529	1.96552	0.309765	0.0636741	2.25805	0.00175787	up
AT5G50130	6	113	AT5G50130_6	0.821257	0.355297	0.358459	0	0	0.0181825	-11.9637	-1.08571	5.28614	0.0825959	0.511671	0.00606085	10.878	0.025514	up
AT3G50210	2	73	AT3G50210_2	0.210405	0.269275	0.109662	0.00343435	0.00037877	0	-11.0118	-2.44349	7.07306	0.0365297	0.196447	0.00127104	8.56828	0.00569945	up
AT5G47500	3	89	AT5G47500_3	0.131591	0.152125	0.184437	0.0653012	0.0647034	0.0578196	-3.99969	-2.69378	14.2509	11.2547	0.156051	0.0626081	1.30591	0.00100686	up
AT3G15650	1	82	AT3G15650_1	0.213282	0.102072	0.403608	0.00061304	0.0105489	0.000683953	-9.25077	-2.27682	5.56098	0.101626	0.239654	0.00394863	6.97395	0.00879571	up
AT4G27820	12	43	AT4G27820_12	0.741604	1.26351	0.824902	0	0.101555	0	-10.0267	-0.12385	8.14729	0.333333	0.943338	0.0338518	9.90288	0.042652	up
AT4G15010	6	149	AT4G15010_6	0.519815	0.535865	0.417045	0.19484	0.163116	0.1169	-2.69077	-1.03524	12.5526	4.58837	0.490908	0.158285	1.65553	0.00247201	up
AT5G66550	2	95	AT5G66550_2	0.129453	0.219365	0.182011	0.0211155	0.0742496	0.0307845	-4.77956	-2.532	9.36491	2.44211	0.176943	0.0420498	2.24756	0.0181012	up
AT1G08910	12	164	AT1G08910_12	0.749456	0.560252	0.379487	0.219975	0.197908	0.117037	-2.53888	-0.883271	15.8028	2.81098	0.563065	0.178307	1.65561	0.0144078	up
AT4G03190	1	82	AT4G03190_1	0.195609	0.208318	0.0770095	0.015712	0.0247117	0.0129055	-5.86884	-2.77197	5.18699	0.882114	0.160312	0.0177764	3.09687	0.0046028	up
AT3G51830	11	173	AT3G51830_11	0.266749	0.267169	0.30967	0.0686925	0.0594731	0.0785685	-3.86841	-1.83394	6.02505	2.82274	0.281196	0.0689114	2.03447	0.000116969	up
AT1G61660	2	99	AT1G61660_2	0.134632	0.21216	0.121232	0.0825183	0.0327029	0.0233775	-4.65077	-2.72461	16.8249	3.41751	0.156008	0.0461996	1.92616	0.0322258	up
AT3G02740	2	90	AT3G02740_2	0.175083	0.227117	0.149646	0.00219568	0.0402249	0.0233481	-6.29581	-2.46425	7.28519	1.00741	0.183949	0.0219229	3.83156	0.042046	up
AT5G46560	2	89	AT5G46560_2	0.149909	0.236119	0.330672	0.000501155	0	0.000513155	-11.2224	-2.13893	7.25468	0.00749064	0.2389	0.000338103	9.0835	3.0101e-05	up
AT4G27860	5	76	AT4G27860_5	0.245925	0.201956	0.593993	0.0656596	0.0259496	0.114601	-4.10743	-1.69436	7.64474	2.45614	0.347291	0.0687368	2.41307	0.0374537	up
AT3G53500	4	117	AT3G53500_4	0.323484	0.287936	0.244612	0.16852	0.14462	0.143276	-2.7206	-1.81861	43.9459	19.6524	0.285344	0.152139	0.901984	0.00293946	up
AT5G47480	5	77	AT5G47480_5	0.206165	0.243288	0.260567	0.0181418	0.0471694	0.0137056	-5.45988	-2.08589	11.0736	1.20779	0.236673	0.0263389	3.37399	0.00355411	up
AT5G08470	15	216	AT5G08470_15	0.225931	0.289651	0.191642	0.103602	0.00990114	0.0126995	-5.40938	-2.10573	6.10648	1.25	0.235741	0.0420675	3.30366	0.0385507	up
AT3G26080	2	87	AT3G26080_2	0.205913	0.15672	0.203871	0.0430214	0.0226313	0.0321974	-4.98708	-2.41597	12.8161	1.95785	0.188835	0.0326167	2.57112	0.000984134	up
AT2G34357	9	70	AT2G34357_9	0.1673	0.252206	0.23195	0.00527028	0.004573	0.022394	-6.94043	-2.22498	23.2	0.509524	0.217152	0.0107458	4.71545	0.00333669	up
AT2G25605	2	102	AT2G25605_2	0.227288	0.361589	0.608024	0.138511	0.188812	0.0934158	-2.89236	-1.44093	10.9118	8.26471	0.398967	0.140246	1.45144	0.0451229	up
AT1G79810	2	73	AT1G79810_2	0.286089	0.208131	0.325519	0.0274102	0.0287519	0.00306253	-6.22013	-1.89636	12.105	0.762557	0.273247	0.0197415	4.32377	0.0162204	up
AT1G08830	4	178	AT1G08830_4	0.230056	0.181721	0.213423	0.106905	0.0683295	0.0988546	-3.4785	-2.26945	13.4532	8.94757	0.2084	0.0913632	1.20904	0.00560875	up
AT1G59620	2	114	AT1G59620_2	0.682214	0.426989	0.320474	0.0633853	0	0.000590408	-9.30316	-1.14038	7.7807	0.307018	0.476559	0.0213252	8.16277	0.0422975	up
AT5G10710	10	75	AT5G10710_10	0.312946	0.347705	0.410331	0.0602549	0.00179187	0.00116507	-7.64082	-1.49507	9.08444	0.284444	0.356994	0.0210706	6.14575	0.0272287	up
AT3G16260	8	88	AT3G16260_8	0.212844	0.128269	0.125544	0.0186043	0.0131207	0.00799109	-6.32254	-2.72954	7.46212	0.765152	0.155552	0.0132387	3.593	0.0011465	up
AT3G16560	1	89	AT3G16560_1	0.11696	0.183032	0.202924	0.0329616	0.0460182	0.0395138	-4.67541	-2.61558	9.48689	2.22472	0.167639	0.0394979	2.05983	0.0018402	up
AT1G06630	3	73	AT1G06630_3	0.28124	0.112676	0.210667	0.00350116	0	0	-12.2628	-2.40894	6.59361	0.0319635	0.201528	0.00116705	9.85383	0.00983831	up
AT1G69850	4	130	AT1G69850_4	0.199522	0.0707127	0.269943	0.0173522	0.0384204	0.0478364	-4.97882	-2.67885	5.87692	1.55385	0.180059	0.0345363	2.29998	0.0351902	up
AT1G51830	9	76	AT1G51830_9	0.268442	0.503404	0.352201	0.0238149	0.060017	0.0108938	-5.32361	-1.46435	6.54825	0.929825	0.374683	0.0315752	3.85926	0.0070392	up
AT2G27210	16	66	AT2G27210_16	0.115922	0.209552	0.32786	0.00114079	0.0511444	0.00076841	-8.13696	-2.32408	6.57071	0.550505	0.217778	0.0176845	5.81288	0.0425118	up
AT5G22050	5	70	AT5G22050_5	0.385947	0.153246	0.163702	0.0237311	0.0482991	0.0967456	-4.37953	-2.23015	9.7619	4.09524	0.234298	0.0562586	2.14938	0.041494	up
AT1G61660	4	129	AT1G61660_4	0.180338	0.244742	0.210308	0.0705334	0.0330582	0.0401277	-4.46122	-2.25044	19.0439	2.52455	0.211796	0.0479064	2.21078	0.00327197	up
AT3G58640	16	98	AT3G58640_16	0.512911	0.40987	0.400315	0.185082	0.172217	0.150238	-2.56871	-1.19026	20.4592	12.034	0.441032	0.169179	1.37846	0.000667459	up
AT5G44785	4	80	AT5G44785_4	0.260223	0.295776	0.325279	0.079191	0.127253	0.123076	-3.21837	-1.77329	25.1917	9.47083	0.293759	0.10984	1.44509	0.00379917	up
AT2G04305	3	201	AT2G04305_3	0.205085	0.179636	0.364964	0.0820279	0.0657784	0.0149604	-4.53223	-2.07224	6.98342	1.12438	0.249895	0.0542556	2.45999	0.0417228	up
AT4G13670	1	212	AT4G13670_1	0.154938	0.16413	0.176823	0.106574	0.0669601	0.0790961	-3.59696	-2.59898	25.1384	20.75	0.165297	0.0842102	0.997975	0.00805343	up
AT1G17330	3	380	AT1G17330_3	0.318415	0.32368	0.306536	0.109071	0.145898	0.125131	-2.99071	-1.66142	8.74211	3.97281	0.31621	0.1267	1.32929	0.000421449	up
AT1G54210	3	87	AT1G54210_3	0.394265	0.356736	0.53667	0.0611602	0.189958	0.168839	-2.99793	-1.24258	18.069	4.91571	0.429223	0.139986	1.75535	0.0328817	up
AT1G01920	9	133	AT1G01920_9	0.470158	0.788594	0.670109	0.382395	0.152605	0.171959	-2.21295	-0.669653	11.2907	5.95739	0.642954	0.235653	1.5433	0.0305446	up
AT2G39090	2	94	AT2G39090_2	0.285684	0.0895417	0.336087	0.013424	0.0549284	0.0220179	-5.30351	-2.2873	5.85461	1.09574	0.237104	0.0301234	3.01621	0.0234633	up
AT1G62020	1	129	AT1G62020_1	0.185985	0.164614	0.110283	0.0425557	0.0198351	0.045746	-4.88684	-2.73677	9.20672	1.88372	0.153627	0.0360456	2.15007	0.00864406	up
AT1G13880	1	390	AT1G13880_1	0.167609	0.302524	0.162931	0.0704724	0.0617903	0.0676804	-3.90946	-2.30646	5.08034	1.72821	0.211021	0.0666477	1.603	0.00566008	up
AT1G06560	1	287	AT1G06560_1	0.186227	0.14904	0.341772	0.0539973	0.102343	0.0885638	-3.66554	-2.24	5.41115	1.58188	0.225679	0.0816346	1.42554	0.0348223	up
AT3G56690	8	387	AT3G56690_8	0.438113	0.32446	0.276827	0.1175	0.0664959	0.142135	-3.27151	-1.55582	5.61068	1.60724	0.346467	0.10871	1.71569	0.0109177	up
AT5G42050	1	80	AT5G42050_1	0.125519	0.164869	0.16729	0.110086	0.0861414	0.0756448	-3.48169	-2.72473	62.7583	16.075	0.15256	0.0906239	0.756956	0.0220525	up
AT5G05930	3	245	AT5G05930_3	0.28634	0.186623	0.250793	0.127044	0.076142	0.124375	-3.233	-2.07381	10.7197	5.34558	0.241252	0.109187	1.15919	0.0185909	up
AT4G39420	21	70	AT4G39420_21	0.382303	0.328933	0.248758	0	0	0	-14.4266	-1.66618	6.48095	0	0.319998	0	12.7604	1.42571e-06	up
AT1G16260	2	80	AT1G16260_2	0.6099	0.686399	0.413461	0.106202	0.122542	0.0491036	-3.53727	-0.843472	11.7083	1.2625	0.56992	0.0926158	2.69379	0.00443082	up
AT4G02075	2	119	AT4G02075_2	0.22165	0.275072	0.179718	0.0817097	0.0468611	0.0794536	-3.89419	-2.17065	14.9832	3.33894	0.22548	0.0693415	1.72353	0.00545551	up
AT3G06760	4	104	AT3G06760_4	0.245875	0.21888	0.295699	0.0833481	0.10969	0.0242815	-4.04573	-1.9912	15.6538	3.41026	0.253485	0.07244	2.05454	0.0392488	up
AT5G58720	9	124	AT5G58720_9	0.521882	0.307763	0.4836	0.184478	0.208401	0.113042	-2.61537	-1.22881	12.7312	9.37634	0.437748	0.16864	1.38656	0.0181998	up
AT3G16840	8	155	AT3G16840_8	0.266774	0.387617	0.229056	0.0924039	0.116991	0.175842	-3.01303	-1.79994	18.8946	5.80645	0.294482	0.128412	1.21308	0.0262864	up
AT3G59320	8	112	AT3G59320_8	1.01416	0.933536	0.944015	0.34814	0.268376	0.232357	-1.84184	-0.0540193	6.04762	5.94048	0.963903	0.282958	1.78782	0.000514431	up
AT1G67400	4	78	AT1G67400_4	0.574998	0.384546	0.456218	0.0274474	0.01172	0.0203003	-5.74148	-1.10312	7.75214	0.384615	0.471921	0.0198225	4.63836	0.000306198	up
AT1G70590	1	172	AT1G70590_1	0.361812	0.203354	0.231483	0.0627696	0.0543162	0.124267	-3.73492	-1.95855	10.1589	2.1686	0.26555	0.080451	1.77637	0.0163661	up
AT4G16860	1	116	AT4G16860_1	0.29746	0.809452	0.714802	0.190519	0.214825	0.205731	-2.29731	-0.8462	7.98276	12	0.607238	0.203692	1.45111	0.0337516	up
AT3G47390	11	85	AT3G47390_11	0.666628	0.569824	0.653779	0.200295	0.183236	0.175553	-2.42602	-0.669861	23.2118	7.81569	0.630077	0.186361	1.75616	4.18081e-05	up
AT4G03000	2	302	AT4G03000_2	0.245778	0.178798	0.211099	0.0594519	0.125552	0.0694001	-3.63823	-2.25073	8.97241	3.73179	0.211892	0.0848012	1.38751	0.0173182	up
AT5G61140	32	64	AT5G61140_32	0.12766	0.351418	0.26763	0	0.00197517	0.000967207	-11.1213	-2.12668	5.64062	0.03125	0.248903	0.000980792	8.99459	0.00620522	up
AT3G04910	5	82	AT3G04910_5	0.308719	0.363238	0.219238	0.0914699	0.186783	0.132046	-2.93067	-1.78203	25.3252	13.9715	0.297065	0.136766	1.14864	0.0351219	up
AT2G18860	4	121	AT2G18860_4	0.115552	0.174321	0.167601	0.039777	0.0364244	0.0257341	-4.90368	-2.73682	6.30854	1.82094	0.152491	0.0339785	2.16686	0.00129441	up
AT2G26280	2	138	AT2G26280_2	0.194578	0.284625	0.249943	0.134026	0.108199	0.105813	-3.11602	-2.05826	24.6739	9.52174	0.243049	0.116013	1.05777	0.00552656	up
AT4G17730	3	72	AT4G17730_3	0.136676	0.143108	0.249044	0.0801453	0.0137248	0.0309957	-4.9467	-2.5605	10.3009	2.77778	0.176276	0.0416219	2.38619	0.0386263	up
AT4G09760	7	11	AT4G09760_7	0.175487	0.245583	0.2138	0.0672134	0.0209286	0.0376195	-4.73529	-2.25398	18.3636	3.66667	0.211623	0.0419205	2.4813	0.00801523	up
AT2G20180	1	80	AT2G20180_1	0.18718	0.188323	0.110911	0.0457021	0.0512074	0.00899702	-5.17848	-2.66625	9.22083	2.95417	0.162138	0.0353022	2.51223	0.041585	up
AT3G18040	11	87	AT3G18040_11	0.148148	0.140805	0.219358	0.00283947	0.00878462	0.0271354	-6.83155	-2.59059	7.07663	0.547893	0.169437	0.0129198	4.24096	0.0115953	up
AT3G03350	4	194	AT3G03350_4	0.410446	1.04737	0.699656	0.321755	0.202571	0.173827	-2.15458	-0.577748	8.73368	1.70447	0.719158	0.232718	1.57683	0.02916	up
AT1G60270	12	67	AT1G60270_12	0.438786	0.636272	0.647347	0.0676311	0.111419	0.280891	-2.96134	-0.822695	15.5274	3.22388	0.574135	0.153314	2.13865	0.0272727	up
AT5G15310	1	73	AT5G15310_1	0.284264	0.136172	0.154811	0.0175506	0.000721711	0.0205551	-7.291	-2.46087	11.8904	0.474886	0.191749	0.0129425	4.83012	0.0397724	up
AT1G79880	2	92	AT1G79880_2	0.347368	0.23162	0.142326	0.0375055	0.000359655	0.00337168	-8.13006	-2.14945	5.48188	0.402174	0.240438	0.0137456	5.98061	0.0386323	up
AT4G34020	1	79	AT4G34020_1	0.114446	0.165985	0.17719	0.0573384	0.0355339	0.0129395	-5.07036	-2.73826	12.7384	2.57384	0.15254	0.0352706	2.33211	0.0244821	up
AT3G14150	5	73	AT3G14150_5	0.236248	0.529926	0.182696	0.0461645	0.026715	0.0422101	-4.74318	-1.81675	5.08219	1.58904	0.31629	0.0383632	2.92643	0.00502087	up
AT5G51690	3	92	AT5G51690_3	0.555769	0.638703	0.715384	0.185788	0.072226	0.189341	-2.87352	-0.659145	9.90942	2.73188	0.636619	0.149118	2.21437	0.00929225	up
AT5G42620	1	315	AT5G42620_1	0.232788	0.196899	0.153529	0.0913516	0.0508002	0.0700496	-3.86231	-2.3836	6.91958	3.48148	0.194405	0.0707338	1.47871	0.00793081	up
AT1G78915	6	108	AT1G78915_6	0.126004	0.171127	0.189176	0.0363534	0.0217767	0.0502551	-4.87247	-2.64584	7.42901	2.83025	0.162102	0.0361284	2.22664	0.0047853	up
AT1G02880	3	131	AT1G02880_3	0.234833	0.197799	0.150534	0.00106231	0.0189863	0.0310842	-6.86839	-2.38668	8.13486	0.643766	0.194389	0.0170443	4.48171	0.0428865	up
AT2G26550	2	84	AT2G26550_2	0.212864	0.155901	0.238245	0.0830342	0.0369984	0.0694469	-4.06483	-2.32759	10.8175	5.71429	0.202336	0.0631598	1.73724	0.0120388	up
AT1G05710	3	110	AT1G05710_3	0.36664	0.185694	0.240624	0.0690003	0.0568705	0.0951215	-3.79584	-1.97724	10.2	2.11212	0.26432	0.0736641	1.8186	0.00712608	up
AT3G50240	10	78	AT3G50240_10	0.161101	0.287182	0.172846	0	0.000697727	0.00165067	-11.0777	-2.32212	5.54274	0.025641	0.207043	0.000782797	8.75555	0.00247915	up
AT1G76020	3	220	AT1G76020_3	0.188394	0.209567	0.321084	0.0771596	0.0364262	0.0984325	-3.93987	-2.10056	5.11667	3.83636	0.239682	0.0706728	1.83931	0.0200718	up
AT3G24530	6	246	AT3G24530_6	0.213345	0.254938	0.307223	0.0700492	0.0496112	0.0280159	-4.4421	-1.96772	8.96612	1.33875	0.258502	0.0492254	2.47437	0.00395102	up
AT4G27860	2	75	AT4G27860_2	0.367575	0.292396	0.542504	0.182351	0.111811	0.149083	-2.7873	-1.36673	9.80889	4.68444	0.400825	0.147748	1.42057	0.0127516	up
AT2G17820	12	168	AT2G17820_12	0.170427	0.232613	0.120536	0.0107534	0.0557851	0.0569725	-4.94554	-2.56975	6.07937	0.97619	0.174525	0.0411704	2.37579	0.0478442	up
AT2G44500	3	79	AT2G44500_3	0.317349	0.324629	0.397708	0.101053	0.0748581	0.0875133	-3.52029	-1.5364	18.8101	4.05907	0.346562	0.0878081	1.98389	0.000257174	up
AT4G09760	3	115	AT4G09760_3	0.527688	0.484117	0.459864	0.264145	0.230057	0.208663	-2.10043	-1.02985	37.4116	18.9043	0.490556	0.234288	1.07058	0.000726399	up
AT2G32870	1	115	AT2G32870_1	0.364401	0.238533	0.411779	0.0792953	0.139395	0.158016	-3.05374	-1.6014	12.0609	9.53623	0.338238	0.125569	1.45234	0.0200679	up
AT3G55270	1	319	AT3G55270_1	0.190046	0.156546	0.142073	0.0603476	0.0897111	0.0394791	-4.06397	-2.62874	9.56008	2.98224	0.162888	0.0631793	1.43523	0.0168405	up
AT2G26350	10	75	AT2G26350_10	0.193673	0.355333	0.445798	0.0968204	0.0288482	0.0482335	-4.28591	-1.67553	10.2	1.32	0.331601	0.0579674	2.61038	0.0136262	up
AT2G45950	5	135	AT2G45950_5	0.149038	0.0930881	0.235792	0.010764	0.0177313	0.0333352	-5.754	-2.75197	7.00247	0.77284	0.159306	0.0206102	3.00203	0.00793576	up
AT2G20340	5	76	AT2G20340_5	0.0512205	0.283132	0.144332	0	0	0.000783146	-12.1963	-2.96671	5.2807	0.00877193	0.159561	0.000261049	9.22958	0.00162403	up
AT5G62100	1	103	AT5G62100_1	0.235641	0.488327	0.418987	0.0542646	0.00240103	0.0315218	-5.9645	-1.45815	7.78964	0.566343	0.380985	0.0293958	4.50635	0.0340212	up
AT1G19690	3	69	AT1G19690_3	0.514358	0.280465	0.345349	0.0362247	0.0279568	0.190017	-4.11445	-1.44238	8.56039	2.34783	0.380058	0.0847329	2.67207	0.0416333	up
AT5G64470	3	129	AT5G64470_3	0.291366	0.276744	0.537199	0.00387512	0.024039	0.0336484	-6.09445	-1.50965	5.94315	0.405685	0.368436	0.0205208	4.5848	0.01073	up
AT1G18440	3	113	AT1G18440_3	0.237759	0.140351	0.18963	0.0154902	0.0221129	0.0676905	-5.13212	-2.43469	11.2242	1.88496	0.189247	0.0350979	2.69744	0.0164034	up
AT4G05400	1	136	AT4G05400_1	0.753873	0.754527	1.56796	0.105788	0.0800654	0.277658	-2.91068	-0.0550251	9.08333	1.69853	1.02545	0.154504	2.85566	0.0116015	up
AT1G33050	1	118	AT1G33050_1	0.210398	0.184387	0.331795	0.057146	0.0741254	0.0994566	-3.73763	-2.09321	9.27684	4.02542	0.242193	0.0769093	1.64442	0.00889091	up
AT3G53610	8	99	AT3G53610_8	0.235743	0.357697	0.330003	0.0932045	0.099301	0.133981	-3.21847	-1.72245	30.1582	11.2761	0.307815	0.108829	1.49602	0.00363789	up
AT4G16690	1	117	AT4G16690_1	0.148771	0.143097	0.207006	0.051635	0.0560763	0.0444792	-4.30757	-2.60868	11.453	3.09402	0.166291	0.0507302	1.69889	0.00096071	up
AT5G01990	6	77	AT5G01990_6	0.243522	0.259671	0.299025	0.00207564	0.00190516	0.0573656	-7.35726	-1.90826	8.87013	0.506494	0.267406	0.0204488	5.449	0.0281868	up
AT5G58450	19	77	AT5G58450_19	0.237294	0.149212	0.120828	0.000704747	0	0.0211866	-10.041	-2.62293	9.12121	0.363636	0.169111	0.00729713	7.41809	0.0407115	up
AT4G28680	5	71	AT4G28680_5	0.216546	0.45693	0.232352	0.041033	0.000606143	0	-9.87517	-1.81427	7.12676	0.314554	0.301943	0.0138797	8.0609	0.0477513	up
AT3G01690	3	94	AT3G01690_3	0.201816	0.249861	0.331854	0.108095	0.172649	0.123913	-2.91877	-1.96702	29.6809	24.3085	0.261177	0.134886	0.951745	0.0300661	up
[truncated: 1,059 more rows]

## Sheet: 3 IR in ap
GeneID	intronNo	intronLength	GeneIso	mut1.IR	mut2.IR	mut3.IR	mut4.IR	wt1.IR	wt2.IR	wt3.IR	wt4.IR	avg.log.WT	avg.log.mut	mean.mut.int.depth	mean.wt.int.depth	mean.mut.ir	mean.WT.ir	log.avg.diff	log.depth.pvalue	regulation
AT1G58602	1	7384	AT1G58602_1	0.175194	0.16053	0.186656	0.143377	0.0371069	0.0516904	0.0469811	0.059095	-4.37968	-2.59393	186.464	44.2363	0.166439	0.0487184	1.78575	3.53107e-05	up
AT3G52840	6	647	AT3G52840_6	0.380257	0.405041	0.385779	0.368407	0.0213277	0.0409565	0.0300773	0.0458563	-4.9157	-1.3784	234.376	18.9656	0.384871	0.0345544	3.5373	7.67781e-06	up
AT2G30600	11	92	AT2G30600_11	0.543406	0.594438	0.577913	0.478217	0.103242	0.11824	0.1203	0.11086	-3.14615	-0.87141	885.826	204.174	0.548493	0.11316	2.27474	1.91315e-07	up
AT3G63520	6	224	AT3G63520_6	0.254991	0.219595	0.234097	0.263527	0.031425	0.0488464	0.0492487	0.0621681	-4.42475	-2.04434	235.403	98.8583	0.243053	0.0479221	2.38041	3.14937e-05	up
AT1G01790	10	224	AT1G01790_10	0.354729	0.262775	0.351939	0.343263	0.0300095	0.0448066	0.0457881	0.0597386	-4.51316	-1.61813	92.4408	34.9174	0.328177	0.0450857	2.89503	1.52364e-05	up
AT2G13540	10	462	AT2G13540_10	0.4121	0.498918	0.464739	0.472422	0.0296941	0.0641842	0.0458005	0.0382985	-4.54759	-1.11735	100.307	10.9502	0.462045	0.0444943	3.43024	7.48115e-06	up
AT1G70620	8	104	AT1G70620_8	0.418897	0.586958	0.43972	0.476245	0.0518705	0.0599805	0.0488848	0.102732	-3.99145	-1.06989	101.272	31.125	0.480455	0.065867	2.92156	3.43808e-05	up
AT1G07110	8	225	AT1G07110_8	0.210343	0.239013	0.195964	0.187263	0.0357856	0.0763881	0.0377998	0.0772083	-4.23389	-2.27056	202.443	62.4911	0.208146	0.0567954	1.96334	0.000809424	up
AT1G47490	3	113	AT1G47490_3	0.506301	0.482863	0.540994	0.588548	0.0820699	0.117825	0.100121	0.126379	-3.24916	-0.920833	161.374	62.677	0.529676	0.106599	2.32833	4.83669e-06	up
AT1G72710	3	93	AT1G72710_3	0.333761	0.320679	0.333918	0.306379	0.0565195	0.0644614	0.0595734	0.0665105	-4.02	-1.62824	199.11	53.0618	0.323684	0.0617662	2.39176	1.84674e-08	up
AT2G35630	47	152	AT2G35630_47	0.642728	0.47212	0.556597	0.698201	0.0580301	0.0739173	0.071711	0.076774	-3.84247	-0.771018	126.75	19.6957	0.592412	0.0701081	3.07146	1.00934e-06	up
AT5G13980	20	85	AT5G13980_20	0.279882	0.342469	0.223765	0.266948	0.011663	0.0156157	0.00774581	0.00841922	-6.58181	-1.8621	42.6353	6.45294	0.278266	0.0108609	4.71972	1.96565e-06	up
AT2G21385	5	88	AT2G21385_5	0.520135	0.534453	0.499362	0.461733	0.0723834	0.0874372	0.0978917	0.127665	-3.40651	-0.990905	103.705	80.1847	0.503921	0.0963443	2.41561	9.6731e-06	up
AT2G30766	1	598	AT2G30766_1	2.25278	3.18316	2.71564	2.54189	1.09807	0.445438	0.99619	0.355136	-0.632701	1.40734	128.392	24.3729	2.67337	0.723707	2.04004	0.00290309	up
AT4G10060	12	135	AT4G10060_12	0.68886	0.69139	0.756375	0.757198	0.100114	0.192879	0.165876	0.125337	-2.82061	-0.468557	108.141	52.9407	0.723456	0.146052	2.35206	3.37537e-05	up
AT5G41080	2	222	AT5G41080_2	0.67804	0.717883	0.745334	0.702026	0.330616	0.45085	0.424842	0.460002	-1.27533	-0.493295	1453.64	671.399	0.710821	0.416578	0.78204	0.000462413	up
AT3G28460	3	94	AT3G28460_3	0.593654	0.684658	0.630594	0.761845	0.0247756	0.0622694	0.0441872	0.0378755	-4.64077	-0.589124	102.96	10.6117	0.667688	0.0422769	4.05165	7.80875e-06	up
AT5G23210	10	109	AT5G23210_10	0.274649	0.354301	0.232297	0.283699	0.0446118	0.0840006	0.0706743	0.083367	-3.86673	-1.8212	217.45	61.5963	0.286236	0.0706634	2.04553	0.000172817	up
AT2G45990	7	101	AT2G45990_7	0.390095	0.376983	0.402191	0.322208	0.0855556	0.107494	0.119421	0.0882361	-3.33326	-1.42838	175.285	93.7203	0.372869	0.100177	1.90488	8.03667e-06	up
AT5G53170	1	109	AT5G53170_1	0.208231	0.194434	0.231678	0.24788	0.0632434	0.0829526	0.0571171	0.0693356	-3.88868	-2.18712	182.11	68.9748	0.220556	0.0681622	1.70156	1.76925e-05	up
AT3G62750	8	64	AT3G62750_8	0.593064	0.332196	0.452353	0.452802	0.0671678	0.0753199	0.0994355	0.0704357	-3.69614	-1.15779	76.7383	42.4023	0.457604	0.0780897	2.53835	2.09565e-05	up
AT3G61010	10	81	AT3G61010_10	0.881786	0.724645	0.650633	0.772258	0.061206	0.0820875	0.0614165	0.101463	-3.74077	-0.409771	94.9784	20.0926	0.75733	0.0765433	3.331	2.93131e-06	up
AT4G30690	5	114	AT4G30690_5	0.589328	0.591404	0.61724	0.576854	0.156772	0.199964	0.192955	0.16538	-2.49131	-0.752615	154.682	167.836	0.593707	0.178768	1.7387	1.04299e-06	up
AT4G30690	6	104	AT4G30690_6	0.676794	0.776046	0.757566	0.794432	0.230197	0.267714	0.276626	0.277736	-1.93063	-0.415389	206.954	260.142	0.75121	0.263068	1.51524	1.60985e-06	up
AT2G36810	35	506	AT2G36810_35	0.970769	0.924664	1.03813	0.909434	0.117261	0.208012	0.197206	0.234203	-2.44847	-0.0596923	112.959	16.6255	0.96075	0.18917	2.38877	4.09952e-05	up
AT5G13980	10	75	AT5G13980_10	0.489407	0.441786	0.358873	0.457939	0.0610212	0.0441163	0.0516347	0.0405593	-4.35911	-1.20368	63.23	23.2433	0.437001	0.0493329	3.15543	1.18561e-06	up
AT4G20380	7	100	AT4G20380_7	0.221245	0.2349	0.252432	0.251764	0.0505139	0.059488	0.0503823	0.0765905	-4.09902	-2.06051	143.91	52.3025	0.240085	0.0592437	2.0385	9.61299e-06	up
AT1G65540	9	161	AT1G65540_9	0.615396	0.808879	0.669213	0.793343	0.111616	0.183156	0.169411	0.238705	-2.56008	-0.479966	105.295	48.618	0.721708	0.175722	2.08012	0.000151534	up
AT1G73660	5	92	AT1G73660_5	0.369787	0.497682	0.492146	0.385855	0.0721026	0.0790268	0.066012	0.0885157	-3.71859	-1.20966	117.546	35.4864	0.436367	0.0764143	2.50893	2.39514e-06	up
AT5G21222	5	171	AT5G21222_5	0.257751	0.282875	0.300912	0.285452	0.0162311	0.0405171	0.0123469	0.0317622	-5.47167	-1.82974	70.386	8.33918	0.281748	0.0252143	3.64192	0.000105265	up
AT5G22640	7	270	AT5G22640_7	0.356592	0.343906	0.350108	0.305881	0.132015	0.213856	0.166585	0.195605	-2.52154	-1.56266	395.458	190.011	0.339122	0.177015	0.95888	0.00099045	up
AT2G26780	17	743	AT2G26780_17	0.192986	0.241262	0.220373	0.380661	0.0167728	0.0194408	0.0203673	0.0304343	-5.55956	-2.00004	32.43	2.05249	0.258821	0.0217538	3.55953	1.48757e-05	up
AT1G53780	7	77	AT1G53780_7	0.571057	0.493444	0.501222	0.575158	0.0858394	0.0861941	0.0687639	0.125929	-3.4825	-0.905446	120.87	30.0032	0.53522	0.0916816	2.57706	1.01571e-05	up
AT5G11800	8	85	AT5G11800_8	0.686449	0.869345	0.922322	0.968869	0.0770454	0.0802852	0.0637373	0.0830636	-3.72456	-0.226765	101.25	20.3176	0.861746	0.0760329	3.49779	2.62402e-07	up
AT5G13980	12	130	AT5G13980_12	0.271015	0.228223	0.290461	0.245268	0.00795795	0.0261714	0.0146159	0.038936	-5.75208	-1.95655	35.0538	8.67885	0.258742	0.0219203	3.79553	0.000289885	up
AT3G27340	3	113	AT3G27340_3	0.285068	0.258612	0.39932	0.3645	0.0978049	0.0966554	0.0931319	0.0826233	-3.43671	-1.63554	174.418	55.6527	0.326875	0.0925539	1.80117	2.64947e-05	up
AT3G11964	23	329	AT3G11964_23	0.710289	0.709274	0.701468	0.604177	0.0464917	0.0660604	0.0458707	0.0829134	-4.09637	-0.556903	60.7416	5.47112	0.681302	0.0603341	3.53947	3.21752e-06	up
AT5G18630	2	378	AT5G18630_2	0.18613	0.175155	0.219052	0.181936	0.0498474	0.0875043	0.0582281	0.0729172	-3.93014	-2.39702	129.038	34.4689	0.190568	0.0671243	1.53313	0.000206775	up
AT2G30170	3	70	AT2G30170_3	0.67871	0.696972	0.755024	0.695976	0.211902	0.257504	0.221471	0.140724	-2.29993	-0.502064	201.104	111.836	0.706671	0.2079	1.79787	7.77328e-05	up
AT5G13980	6	82	AT5G13980_6	0.224543	0.291169	0.343449	0.222432	0.00787594	0.0254783	0.0375671	0.0500906	-5.33415	-1.91135	35.5884	13.7561	0.270398	0.030253	3.4228	0.00132109	up
AT3G02600	7	77	AT3G02600_7	0.330235	0.399641	0.511002	0.350526	0.0761654	0.0869964	0.0862996	0.128291	-3.43366	-1.35067	119.841	44.6201	0.397851	0.0944381	2.08299	6.8897e-05	up
AT3G63520	5	85	AT3G63520_5	0.280883	0.196944	0.213214	0.259233	0.0814125	0.110681	0.107677	0.106629	-3.30967	-2.08835	226.359	198.456	0.237569	0.1016	1.22132	0.00024643	up
AT1G03090	6	301	AT1G03090_6	0.29266	0.35282	0.288134	0.333772	0.131163	0.241403	0.213329	0.23563	-2.32383	-1.66349	428.927	277.477	0.316847	0.205381	0.660338	0.0231193	up
AT4G01130	1	605	AT4G01130_1	0.283665	0.3617	0.192154	0.359743	0.0506049	0.0382351	0.0744658	0.103538	-4.00815	-1.78487	29.6037	8.6219	0.299316	0.0667109	2.22327	0.0011143	up
AT5G64460	4	148	AT5G64460_4	0.24913	0.19544	0.197132	0.262108	0.0554449	0.0649395	0.0684926	0.086599	-3.87874	-2.15869	88.9544	68.7416	0.225953	0.068869	1.72005	6.05085e-05	up
AT1G28110	8	605	AT1G28110_8	0.223246	0.193689	0.214415	0.261489	0.0321283	0.0476777	0.042494	0.054926	-4.52338	-2.17205	23.2083	7.57438	0.223209	0.0443065	2.35133	1.55356e-05	up
AT1G73660	8	112	AT1G73660_8	0.291768	0.268101	0.398445	0.271068	0.0292501	0.0901538	0.0448892	0.0829351	-4.15906	-1.72177	75.0647	28.0536	0.307345	0.0618071	2.43729	0.000975479	up
AT4G27040	9	130	AT4G27040_9	0.688677	0.755284	0.599134	0.626117	0.108048	0.121284	0.218135	0.16847	-2.75499	-0.589389	131.735	28.3481	0.667303	0.153984	2.1656	0.000108867	up
AT5G45140	23	424	AT5G45140_23	0.307733	0.500804	0.552244	0.510503	0.0431086	0.0288122	0.0383389	0.0681829	-4.55814	-1.13114	24.3473	3.33785	0.467821	0.0446106	3.427	4.06375e-05	up
AT5G44750	16	340	AT5G44750_16	0.222323	0.261212	0.171985	0.358494	0.0215598	0.0540315	0.0626309	0.0578806	-4.46333	-2.0314	27.6103	11.7544	0.253504	0.0490257	2.43193	0.00120337	up
AT4G27800	2	84	AT4G27800_2	0.15629	0.141223	0.150723	0.161502	0.0607675	0.0671589	0.0795103	0.0628246	-3.89552	-2.71551	259.542	150.521	0.152435	0.0675653	1.18	1.74185e-05	up
AT3G50380	34	596	AT3G50380_34	0.12818	0.244198	0.156732	0.53182	0.00582368	0.0248192	0	0	-9.62098	-2.14556	10.9769	0.354446	0.265233	0.00766073	7.47542	0.00944538	up
AT4G38350	9	71	AT4G38350_9	0.284144	0.128045	0.216945	0.31195	0.0180222	0.0262848	0.0033129	0.0192324	-6.24543	-2.16645	29.243	5.78169	0.235271	0.0167131	4.07898	0.00143389	up
AT2G21385	7	98	AT2G21385_7	0.188118	0.194546	0.171458	0.208724	0.0343263	0.0415638	0.0400614	0.0378685	-4.70439	-2.39413	48.6148	41.449	0.190711	0.038455	2.31027	1.54755e-07	up
AT1G10090	1	89	AT1G10090_1	0.17369	0.592106	0.473138	0.38499	0.0184179	0.0438117	0.0409476	0.0522226	-4.78614	-1.43457	68.0955	6.71629	0.405981	0.03885	3.35157	0.000593019	up
AT2G41700	25	455	AT2G41700_25	0.329551	0.251893	0.375427	0.334153	0.0256328	0.0674895	0.105407	0.0727425	-4.05052	-1.64634	61.439	7.76703	0.322756	0.067818	2.40418	0.00179394	up
AT3G29185	5	489	AT3G29185_5	0.240241	0.217885	0.17007	0.190068	0.069512	0.0880451	0.0770659	0.112229	-3.55136	-2.30175	75.9796	47.6058	0.204566	0.086713	1.24961	0.000514922	up
AT3G09600	4	118	AT3G09600_4	0.598383	0.611276	0.720059	0.518242	0.154406	0.282615	0.227292	0.25929	-2.15076	-0.71827	143.333	115.019	0.61199	0.230901	1.43249	0.000563339	up
AT3G48190	42	497	AT3G48190_42	0.394098	0.589704	0.528855	0.599756	0.0101475	0.000828165	0	0	-11.6587	-0.940479	16.4235	0.140845	0.528103	0.00274392	10.7182	0.0022389	up
AT1G62800	9	251	AT1G62800_9	0.710567	0.440841	0.651112	0.563789	0.0689446	0.14476	0.130355	0.0898571	-3.2656	-0.780106	36.2829	16.004	0.591577	0.108479	2.48549	0.00013574	up
AT4G36980	10	138	AT4G36980_10	0.30375	0.347935	0.295414	0.304867	0.110694	0.0854129	0.0896129	0.122669	-3.30801	-1.67877	85.2464	64.1123	0.312992	0.102097	1.62924	1.94475e-05	up
AT1G02120	8	604	AT1G02120_8	0.248609	0.202136	0.187715	0.250545	0.0695765	0.154164	0.132233	0.126118	-3.11218	-2.18122	83.0406	49.3249	0.222251	0.120523	0.930959	0.0143721	up
AT1G75850	8	305	AT1G75850_8	0.338295	0.176214	0.291187	0.36048	0.0287054	0.0820609	0.074093	0.121609	-3.88097	-1.83006	44.1623	16.8246	0.291544	0.0766171	2.05091	0.00632926	up
AT5G12170	1	1352	AT5G12170_1	0.295038	0.243356	0.273285	0.278725	0.140869	0.182685	0.210362	0.141781	-2.58687	-1.87862	142.765	50.608	0.272601	0.168924	0.708244	0.00369175	up
AT3G06510	6	102	AT3G06510_6	0.26292	0.242816	0.24986	0.25776	0.0757115	0.0962147	0.089214	0.102583	-3.46817	-1.98152	210.397	72.4461	0.253339	0.0909307	1.48665	5.11647e-06	up
AT5G65685	5	91	AT5G65685_5	0.563875	0.765786	0.371666	0.649601	0.107101	0.107176	0.132051	0.163654	-2.99426	-0.815458	76.0879	36.9725	0.587732	0.127495	2.1788	0.000181376	up
AT1G75850	14	398	AT1G75850_14	0.35286	0.381457	0.370126	0.394892	0.0508569	0.08167	0.128406	0.134251	-3.44242	-1.41691	67.62	15.8291	0.374834	0.098796	2.02551	0.000850539	up
AT1G04200	14	121	AT1G04200_14	0.444175	0.47513	0.520252	0.491419	0.0640401	0.150657	0.0945375	0.103363	-3.34318	-1.05302	110.758	26.5909	0.482744	0.10315	2.29015	0.000113189	up
AT1G59750	9	225	AT1G59750_9	0.441418	0.408843	0.364944	0.474158	0.138166	0.212078	0.14369	0.178455	-2.59455	-1.25024	134.023	68.7011	0.422341	0.168097	1.34431	0.000185209	up
AT5G66030	13	92	AT5G66030_13	0.303482	0.221164	0.203702	0.302764	0.0106705	0.0430245	0.025513	0.0551365	-5.1406	-1.97908	53.3668	11.2337	0.257778	0.0335861	3.16152	0.001151	up
AT3G04610	7	486	AT3G04610_7	0.489596	0.394976	0.456466	0.454826	0.217708	0.220239	0.229341	0.291964	-2.07074	-1.15963	203.131	74.6826	0.448966	0.239813	0.911107	0.000257427	up
AT3G06670	11	240	AT3G06670_11	0.132801	0.195941	0.169964	0.144762	0.0166313	0.0153026	0.0291047	0.0350351	-5.46942	-2.65228	49.9823	7.55833	0.160867	0.0240184	2.81715	0.00011987	up
AT4G39690	2	82	AT4G39690_2	0.277833	0.184189	0.227908	0.249045	0.000330457	0.000124259	0.000251781	0	-12.3936	-2.10686	45.3384	0.0426829	0.234744	0.000176624	10.2868	2.14488e-07	up
AT5G64960	5	91	AT5G64960_5	0.20561	0.156031	0.13439	0.198022	0.0231052	0.0218563	0.0338972	0.0272755	-5.2576	-2.54847	94.9011	13.1896	0.173513	0.0265335	2.70913	1.108e-05	up
AT3G01770	3	84	AT3G01770_3	0.325033	0.437025	0.35719	0.276878	0.0639903	0.0894315	0.142002	0.0934243	-3.42129	-1.53837	125.687	43.7768	0.349031	0.0972119	1.88292	0.000458115	up
AT1G12930	5	178	AT1G12930_5	0.287326	0.293298	0.156545	0.361968	0.0171545	0.00692682	0.0135246	0.0291103	-6.08737	-1.92755	27.1854	2.60534	0.274784	0.016679	4.15981	0.000167863	up
AT1G02080	36	100	AT1G02080_36	0.190933	0.234509	0.238839	0.157729	0.0197705	0.0131614	0.016404	0.0276424	-5.75371	-2.30288	69.4	6.05	0.205503	0.0192446	3.45083	1.31729e-05	up
AT3G51950	8	121	AT3G51950_8	0.365081	0.32839	0.373962	0.369241	0.140324	0.16132	0.191655	0.212536	-2.5207	-1.47916	207.89	90.1116	0.359168	0.176459	1.04154	0.000296629	up
AT2G40730	16	242	AT2G40730_16	0.239324	0.216772	0.1786	0.118254	0.0113792	0.037565	0.0252043	0.0703575	-5.08282	-2.45849	43.0269	8.23657	0.188237	0.0361265	2.62433	0.00449965	up
AT3G48110	22	170	AT3G48110_22	0.155919	0.200416	0.187611	0.204386	0.0283916	0.0701286	0.0319281	0.0598762	-4.50079	-2.42622	96.075	19.4412	0.187083	0.0475811	2.07457	0.000835209	up
AT1G53165	10	149	AT1G53165_10	0.451277	0.443595	0.773697	0.534795	0.050509	0.123477	0.117272	0.117276	-3.37727	-0.898424	52.3289	18.7584	0.550841	0.102133	2.47885	0.000477891	up
AT4G17330	6	240	AT4G17330_6	0.233544	0.238492	0.256579	0.189681	0.0377972	0.0719351	0.0582852	0.104643	-3.96998	-2.13177	71.5656	23.0104	0.229574	0.068165	1.83821	0.00121849	up
AT5G06690	2	91	AT5G06690_2	0.331088	0.439571	0.371218	0.365374	0.154406	0.202657	0.150052	0.170467	-2.57175	-1.41569	291.769	148.332	0.376813	0.169396	1.15606	0.00011056	up
AT3G09600	7	172	AT3G09600_7	0.316408	0.303657	0.338817	0.257828	0.0960973	0.109416	0.107022	0.109469	-3.24672	-1.72414	75.9927	60.939	0.304178	0.105501	1.52258	3.7465e-06	up
AT3G43220	9	73	AT3G43220_9	0.287361	0.515658	0.266145	0.270721	0.0556694	0.0763397	0.0554484	0.0422188	-4.15427	-1.63735	59.0274	12.9452	0.334971	0.0574191	2.51691	0.000123304	up
AT3G54500	1	116	AT3G54500_1	0.168569	0.161034	0.14235	0.166209	0.0598303	0.0790629	0.0678331	0.078463	-3.81939	-2.65114	139.884	119.045	0.159541	0.0712973	1.16825	4.26383e-05	up
AT1G27595	16	234	AT1G27595_16	0.328201	0.421946	0.290427	0.205965	0.0414133	0.0326637	0.0227641	0.0345084	-4.96098	-1.72887	34.8194	4.0203	0.311635	0.0328374	3.23211	2.59564e-05	up
AT3G26085	5	95	AT3G26085_5	0.172502	0.191559	0.253388	0.362403	0.0550902	0.0505612	0.01791	0.0684238	-4.54008	-2.09109	53.1947	16.7658	0.244963	0.0479963	2.44899	0.00253263	up
AT1G68890	18	85	AT1G68890_18	0.315926	0.274508	0.335229	0.342215	0.0198637	0.00565702	0.0140645	0.043026	-5.95248	-1.66281	89.3559	3.98824	0.31697	0.0206528	4.28967	0.000416672	up
AT1G08660	9	126	AT1G08660_9	0.25603	0.321145	0.359719	0.311572	0.0353057	0.0350178	0.0364725	0.0514028	-4.6797	-1.69044	60.7738	8.89484	0.312116	0.0395497	2.98926	2.00656e-06	up
AT4G10060	7	61	AT4G10060_7	0.405925	0.362442	0.432154	0.392886	0.0568422	0.0735914	0.0707061	0.0723843	-3.87785	-1.33077	50.418	22.9795	0.398352	0.068381	2.54708	2.70103e-07	up
AT1G27520	13	85	AT1G27520_13	0.267433	0.491363	0.305878	0.192183	0.0514681	0.0630614	0.0363552	0.0715706	-4.21336	-1.75408	28.2353	19.1206	0.314214	0.0556138	2.45929	0.000432267	up
AT3G05970	5	228	AT3G05970_5	0.2236	0.221768	0.201031	0.23474	0.0707919	0.113546	0.100979	0.0809104	-3.47358	-2.18482	124.628	52.4112	0.220285	0.0915566	1.28877	0.000200685	up
AT1G27020	4	96	AT1G27020_4	0.26256	0.241478	0.227729	0.238708	0.127114	0.156778	0.147111	0.177466	-2.7271	-2.04515	465.799	349.81	0.242619	0.152117	0.681952	0.000769168	up
AT3G56140	3	186	AT3G56140_3	0.203702	0.234079	0.247513	0.391808	0.0886071	0.150169	0.0899221	0.211488	-2.98708	-1.93915	107.786	72.0995	0.269276	0.135047	1.04793	0.0290704	up
AT1G79350	22	318	AT1G79350_22	0.505415	0.337406	0.479131	0.426703	0.132002	0.18709	0.164328	0.18829	-2.58847	-1.21053	105.235	29.9057	0.437164	0.167927	1.37795	0.000232105	up
AT3G45190	17	287	AT3G45190_17	0.267925	0.342994	0.350481	0.33929	0.0520986	0.131694	0.129677	0.120385	-3.29716	-1.62896	90.0871	21.8868	0.325172	0.108464	1.6682	0.00252496	up
AT2G29310	4	107	AT2G29310_4	0.260352	0.221213	0.218077	0.209066	0.0636169	0.0376587	0.0616895	0.0594046	-4.19936	-2.14325	84.6051	22.229	0.227177	0.0555924	2.0561	3.84108e-05	up
AT5G22620	4	97	AT5G22620_4	0.526919	0.440153	0.506817	0.453853	0.141813	0.200312	0.194453	0.22705	-2.40976	-1.05711	83.799	97.5722	0.481935	0.190907	1.35265	0.000135738	up
AT5G49840	14	83	AT5G49840_14	0.29856	0.406574	0.390799	0.420234	0.0570916	0.0591974	0.0520163	0.0574985	-4.14853	-1.41214	65.4066	13.2319	0.379042	0.0564509	2.73639	4.58281e-07	up
AT5G01010	2	112	AT5G01010_2	0.176012	0.191867	0.19195	0.172312	0.071815	0.0680299	0.0688654	0.0855418	-3.77114	-2.45154	187.578	64.7478	0.183035	0.073563	1.3196	5.09253e-06	up
AT3G13445	8	106	AT3G13445_8	0.609632	0.655531	0.653253	0.622244	0.170815	0.245217	0.242096	0.266852	-2.1324	-0.655498	156.483	75.4009	0.635165	0.231245	1.4769	5.1797e-05	up
AT4G38350	33	89	AT4G38350_33	0.500721	0.404034	0.278273	0.484287	0.0466264	0.0616989	0.0652892	0.024736	-4.42889	-1.29922	37.0449	10.3764	0.416829	0.0495876	3.12968	0.000161083	up
AT2G35630	29	101	AT2G35630_29	0.204272	0.169466	0.185804	0.334451	0.0289447	0.0139878	0.0182142	0.000420067	-7.06653	-2.21516	46.2946	3.79703	0.223498	0.0153917	4.85137	0.0140957	up
AT3G43220	13	184	AT3G43220_13	0.181524	0.254127	0.399148	0.337619	0.0414664	0.0572388	0.0600799	0.0613556	-4.2006	-1.83242	47.2568	10.0734	0.293104	0.0550352	2.36818	0.000155343	up
AT3G59660	2	87	AT3G59660_2	0.58467	0.634042	0.554556	0.533793	0.173748	0.211268	0.212648	0.221019	-2.29475	-0.796975	165.316	72.8477	0.576765	0.204671	1.49777	4.07403e-06	up
AT3G18860	10	80	AT3G18860_10	0.169125	0.173989	0.123896	0.155845	0.00667727	0.0112728	0.014331	0.00916992	-6.64778	-2.69535	46.9156	3.95312	0.155714	0.0103628	3.95243	4.95307e-06	up
AT4G39690	1	192	AT4G39690_1	0.188493	0.325479	0.174197	0.176118	0.0156716	0	0	0.00739739	-10.1223	-2.26334	39.6159	1.26953	0.216072	0.00576724	7.85898	0.00951924	up
AT4G04920	5	444	AT4G04920_5	0.591791	0.466737	0.495665	0.446549	0.0883956	0.199818	0.144913	0.194165	-2.74363	-1.00796	71.5659	18.0113	0.500186	0.156823	1.73567	0.000928266	up
AT1G43130	5	88	AT1G43130_5	0.296853	0.245608	0.286373	0.380291	0.0492803	0.105881	0.0550511	0.0532764	-3.99894	-1.74415	61.267	23.0767	0.302281	0.0658722	2.25479	0.000224288	up
AT3G50380	25	303	AT3G50380_25	0.449621	0.552947	0.483311	0.34655	0.0208857	0.0822226	0.000676667	0.0828905	-5.82689	-1.14646	32.5932	3.19059	0.458107	0.0466689	4.68043	0.0291497	up
AT2G22980	2	66	AT2G22980_2	0.770862	0.852238	0.629148	0.701496	0.291067	0.372836	0.341547	0.34152	-1.57594	-0.446538	142.458	159.152	0.738436	0.336743	1.1294	8.02279e-05	up
AT1G54210	3	87	AT1G54210_3	0.211615	0.339706	0.293734	0.338092	0.0605148	0.055574	0.0485957	0.121546	-3.90487	-1.78251	77.3764	23.6609	0.295787	0.0715576	2.12235	0.000736059	up
AT1G07780	5	264	AT1G07780_5	0.75752	0.676457	0.883624	1.08433	0.094718	0.101561	0.215762	0.0771727	-3.15201	-0.256566	64.8816	9.00568	0.850483	0.122303	2.89545	0.000186181	up
AT4G17330	13	153	AT4G17330_13	0.303258	0.442711	0.252782	0.248865	0.0584691	0.0975057	0.0992834	0.169834	-3.33617	-1.72189	84.1029	21.6144	0.311904	0.106273	1.61428	0.00468315	up
AT1G01790	4	189	AT1G01790_4	0.137898	0.156421	0.116091	0.234044	0.0659068	0.0453486	0.0808915	0.0706316	-3.95941	-2.68416	32.7857	36.7447	0.161113	0.0656946	1.27525	0.00385497	up
AT5G51200	23	104	AT5G51200_23	0.24047	0.125107	0.220214	0.145195	0.0116322	0.0273291	0.0141232	0.014252	-5.97441	-2.50545	37.5625	4.79327	0.182747	0.0168341	3.46896	6.39204e-05	up
AT3G05165	2	352	AT3G05165_2	0.156597	0.219178	0.172028	0.204077	0.0785189	0.116794	0.105975	0.10355	-3.31964	-2.4242	97.3679	69.1349	0.18797	0.10121	0.895445	0.00166021	up
AT5G24810	18	167	AT5G24810_18	0.390212	0.42501	0.402826	0.433938	0.080039	0.118603	0.105641	0.125636	-3.2386	-1.27708	74.1272	24.6063	0.412997	0.10748	1.96152	1.17357e-05	up
AT2G45540	8	162	AT2G45540_8	0.195245	0.189941	0.248348	0.404091	0.0386007	0.0758377	0.0436668	0.0727524	-4.17859	-2.01746	56.9568	12.8102	0.259406	0.0577144	2.16113	0.000893813	up
AT3G24740	2	312	AT3G24740_2	0.551423	0.694435	0.760428	0.611661	0.33252	0.425666	0.454034	0.331817	-1.38784	-0.622293	126.489	78.0561	0.654487	0.386009	0.765548	0.00269399	up
AT1G16460	2	61	AT1G16460_2	0.20665	0.21104	0.28099	0.146669	0.0483022	0.0426565	0.0495196	0.0746964	-4.25038	-2.27998	80.6721	27.5492	0.211337	0.0537937	1.9704	0.000275235	up
AT2G25670	3	108	AT2G25670_3	0.635193	0.650027	0.605466	0.694337	0.390518	0.385348	0.360457	0.357125	-1.42248	-0.631583	526.005	292.275	0.646256	0.373362	0.790894	5.45672e-06	up
AT1G05570	16	83	AT1G05570_16	0.199744	0.181459	0.188284	0.0817425	0.0241369	0.021475	0.00403901	0.0163208	-6.20069	-2.70196	48.2982	5.21386	0.162807	0.0164929	3.49872	0.00195902	up
AT5G51140	5	223	AT5G51140_5	0.246104	0.308677	0.310746	0.283317	0.0791892	0.0971814	0.158818	0.12571	-3.16703	-1.80605	86.5146	44.9114	0.287211	0.115225	1.36098	0.00109018	up
AT5G47040	7	305	AT5G47040_7	0.156337	0.180485	0.158172	0.123553	0.0648458	0.0990163	0.0970138	0.137602	-3.37753	-2.70614	130.399	114.005	0.154637	0.0996194	0.671396	0.0360489	up
AT1G49670	8	87	AT1G49670_8	0.159643	0.215274	0.220347	0.149627	0.0271982	0.0184582	0.0268208	0.0415634	-5.19225	-2.44638	46.3879	8.97989	0.186223	0.0285101	2.74586	6.39977e-05	up
AT3G16840	8	155	AT3G16840_8	0.54431	0.649676	0.600561	0.711744	0.169746	0.260372	0.273764	0.215976	-2.14499	-0.681473	116.765	44.6048	0.626573	0.229964	1.46352	0.000167343	up
AT3G05090	7	150	AT3G05090_7	0.177553	0.210712	0.182042	0.252597	0.0472506	0.0127009	0.0237606	0.054068	-5.0767	-2.29577	53.3667	10.1483	0.205726	0.034445	2.78093	0.00138844	up
AT3G07180	8	136	AT3G07180_8	0.405584	0.419662	0.292911	0.200264	0.0780138	0.117796	0.077762	0.189486	-3.2126	-1.66153	51.2096	28.0349	0.329605	0.115764	1.55107	0.00763092	up
AT5G20580	7	618	AT5G20580_7	0.205834	0.271939	0.291002	0.228783	0.0579431	0.0434821	0.0640122	0.113262	-3.93511	-2.01698	23.2569	7.43002	0.24939	0.0696749	1.91812	0.000837958	up
AT5G19450	5	270	AT5G19450_5	0.22169	0.207876	0.180319	0.221902	0.0752526	0.11258	0.0979102	0.112374	-3.34728	-2.27074	98.987	46.8454	0.207947	0.0995292	1.07653	0.000422871	up
AT1G15290	11	168	AT1G15290_11	0.150526	0.166195	0.170743	0.169385	0.0203789	0.055759	0.0654704	0.0334424	-4.65416	-2.60817	51.0104	15.6786	0.164212	0.0437627	2.04598	0.00178028	up
AT5G65685	11	73	AT5G65685_11	0.307223	0.630709	0.511549	0.398223	0.0570572	0.140051	0.100682	0.114574	-3.3513	-1.16575	39.2705	20.4212	0.461926	0.103091	2.18555	0.000870972	up
AT5G04360	23	84	AT5G04360_23	0.384973	0.24473	0.487776	0.334529	0.0417186	0.0252154	0.103355	0.0321574	-4.53144	-1.50585	24.256	12.6637	0.363002	0.0506115	3.02558	0.000835674	up
AT3G14150	6	110	AT3G14150_6	0.309045	0.331948	0.301195	0.114021	0.0509823	0.0438934	0.061735	0.0325684	-4.44047	-2.03723	17.3523	11.6	0.264052	0.0472948	2.40323	0.00115883	up
AT1G01920	9	133	AT1G01920_9	0.850867	0.742195	0.702793	0.662897	0.137067	0.24911	0.183146	0.140033	-2.53932	-0.441274	40.8139	20.9887	0.739688	0.177339	2.09805	6.84605e-05	up
AT1G21580	8	92	AT1G21580_8	0.251171	0.348205	0.319169	0.422558	0.0583154	0.0395864	0.0623507	0.0284007	-4.47505	-1.60141	67.4864	8.35054	0.335276	0.0471633	2.87364	8.34619e-05	up
AT5G66250	1	332	AT5G66250_1	0.643039	0.553676	0.773554	0.690237	0.381671	0.477247	0.410916	0.411328	-1.25538	-0.598793	206.523	143.377	0.665126	0.42029	0.656586	0.00165774	up
AT4G14350	8	86	AT4G14350_8	0.18361	0.141503	0.232319	0.192887	0.0295606	0.00870405	0.0164983	0.0281329	-5.74935	-2.43659	39.9855	6.35465	0.18758	0.020724	3.31276	0.000274889	up
AT3G27260	6	246	AT3G27260_6	0.754071	0.894985	0.812156	0.942493	0.400474	0.432391	0.512125	0.496033	-1.12668	-0.238227	181.308	148.426	0.850926	0.460256	0.888457	0.00019387	up
AT5G46150	1	244	AT5G46150_1	0.704285	0.850618	0.971881	1.06538	0.240379	0.322977	0.335304	0.337286	-1.70788	-0.172241	81.2951	29.5523	0.898041	0.308986	1.53564	0.000120109	up
AT3G13060	7	69	AT3G13060_7	0.425626	0.491135	0.56982	0.326331	0.054958	0.102194	0.140323	0.269308	-3.0505	-1.17129	101.007	30.6884	0.453228	0.141696	1.87921	0.0100176	up
AT5G35560	10	81	AT5G35560_10	0.197083	0.24802	0.286788	0.393356	0.00912916	0.0445843	0.0583361	0.0318417	-5.08376	-1.87566	42.2284	6.40123	0.281312	0.0359728	3.2081	0.00218956	up
AT1G58180	8	115	AT1G58180_8	0.270834	0.351115	0.342755	0.346897	0.133002	0.209412	0.208954	0.197124	-2.44191	-1.61667	220.7	220.726	0.3279	0.187123	0.82524	0.00387182	up
AT1G05830	12	124	AT1G05830_12	0.213732	0.207462	0.222577	0.207127	0.0173633	0.0111039	0.00305787	0.0196606	-6.59061	-2.23356	35.7359	2.50806	0.212725	0.0127964	4.35705	0.000393601	up
AT1G54370	8	92	AT1G54370_8	0.523872	0.464604	0.608566	0.572392	0.157305	0.168449	0.223949	0.185067	-2.45765	-0.89002	108.342	56.2663	0.542358	0.183693	1.56763	2.93415e-05	up
AT5G25270	5	89	AT5G25270_5	0.388553	0.353011	0.38615	0.374468	0.152711	0.210608	0.211344	0.192575	-2.39433	-1.41397	180.11	123.098	0.375545	0.19181	0.98036	0.000139487	up
AT4G02120	8	70	AT4G02120_8	0.275483	0.399482	0.290787	0.40582	0.124204	0.123176	0.189055	0.174917	-2.7372	-1.5667	100.693	64.7393	0.342893	0.152838	1.1705	0.00176801	up
AT4G13550	11	217	AT4G13550_11	0.299069	0.143931	0.19381	0.144495	0.00894586	0.00672141	0.000118586	0.0076405	-8.52387	-2.42405	17.6498	0.822581	0.195326	0.00585659	6.09982	0.007199	up
AT1G72440	4	195	AT1G72440_4	0.418225	0.414009	0.357216	0.400726	0.0350271	0.0724418	0.0448585	0.0817465	-4.1784	-1.33359	47.8346	6.93974	0.397544	0.0585184	2.84481	6.80193e-05	up
AT4G19420	4	89	AT4G19420_4	0.219228	0.229485	0.199779	0.189659	0.106402	0.102809	0.103182	0.112084	-3.23711	-2.25877	162.581	129.18	0.209538	0.106119	0.978346	7.55118e-06	up
AT1G53440	8	67	AT1G53440_8	0.766944	0.802838	0.757135	0.855082	0.284893	0.265351	0.333765	0.345697	-1.71026	-0.331718	127.735	99.3806	0.7955	0.307427	1.37854	8.72863e-06	up
AT4G30993	6	93	AT4G30993_6	0.286312	0.338182	0.293595	0.310771	0.113433	0.148011	0.123427	0.142834	-2.93054	-1.70566	128.013	86.2715	0.307215	0.131926	1.22488	2.33235e-05	up
AT3G54350	4	230	AT3G54350_4	0.220329	0.180259	0.146524	0.153228	0.0317098	0.0682416	0.0553937	0.0440385	-4.38284	-2.53279	43.313	13.2076	0.175085	0.0498459	1.85005	0.000493328	up
AT1G18270	26	63	AT1G18270_26	0.336739	0.307474	0.365046	0.36075	0.0693333	0.128954	0.089533	0.187542	-3.17538	-1.54913	147.69	38.7063	0.342502	0.118841	1.62625	0.00219884	up
AT3G61420	2	197	AT3G61420_2	0.536766	0.594489	0.490473	0.484286	0.153851	0.144349	0.18455	0.150975	-2.66458	-0.930434	60.4048	37.9924	0.526504	0.158431	1.73414	2.93874e-06	up
AT5G26760	5	210	AT5G26760_5	0.310924	0.325506	0.263154	0.346398	0.090315	0.0936502	0.137692	0.188924	-3.03752	-1.69003	65.4607	24.1262	0.311496	0.127645	1.34749	0.0022957	up
AT3G13340	4	160	AT3G13340_4	0.286018	0.345546	0.283507	0.229956	0.0855064	0.119605	0.160786	0.18845	-2.914	-1.8195	130.412	55.0297	0.286257	0.138587	1.0945	0.00770159	up
AT1G32750	2	80	AT1G32750_2	0.137845	0.194022	0.302137	0.126772	0.00170749	0.01024	0.0216334	0.0104039	-6.98022	-2.48275	36.1812	2.18438	0.190194	0.0109962	4.49747	0.00163535	up
AT5G65440	13	106	AT5G65440_13	0.190324	0.24298	0.1832	0.26103	0.0123324	0.0503925	0.0744915	0.00499154	-5.51128	-2.2052	47.0495	8.96226	0.219383	0.035552	3.30609	0.0110647	up
AT1G53165	18	117	AT1G53165_18	0.146346	0.217894	0.282162	0.146921	0.0218517	0.0255645	0.0139313	0.033154	-5.4715	-2.39079	23.9145	5.83333	0.198331	0.0236254	3.08072	0.000119462	up
AT1G03000	8	225	AT1G03000_8	0.305708	0.228777	0.253233	0.173082	0.0635961	0.0517405	0.0853226	0.069521	-3.9112	-2.08742	41.1111	10.8456	0.2402	0.0675451	1.82378	0.00020055	up
AT2G22400	9	156	AT2G22400_9	0.305503	0.318101	0.454873	0.39929	0.0786323	0.106031	0.149272	0.129955	-3.14852	-1.45603	38.0337	25.0817	0.369442	0.115972	1.69249	0.000432404	up
AT5G42620	1	315	AT5G42620_1	0.269543	0.271833	0.341221	0.324074	0.0941639	0.154838	0.13087	0.15991	-2.91958	-1.73686	69.4611	24.3254	0.301667	0.134946	1.18271	0.000921106	up
AT3G20810	2	407	AT3G20810_2	0.326508	0.361704	0.433985	0.355403	0.164557	0.194256	0.187709	0.163582	-2.49816	-1.44467	79.3458	48.8857	0.3694	0.177526	1.05349	6.50371e-05	up
AT3G02690	2	89	AT3G02690_2	0.223449	0.202909	0.261896	0.278918	0.0998973	0.112937	0.150549	0.125112	-3.05005	-2.05953	150.006	111.907	0.241793	0.122124	0.990528	0.000912024	up
AT1G34340	9	148	AT1G34340_9	0.469882	0.690342	0.662727	0.823146	0.152748	0.152468	0.196326	0.156641	-2.61184	-0.624635	54.9189	26.1588	0.661524	0.164546	1.9872	4.58965e-05	up
AT5G35210	11	88	AT5G35210_11	0.142716	0.264462	0.154715	0.171218	0.0578025	0.0436926	0.0266605	0.0391245	-4.63353	-2.49152	63.3068	16.1932	0.183278	0.04182	2.14202	0.000413061	up
AT1G70100	7	101	AT1G70100_7	0.510817	0.448907	0.540138	0.609897	0.238729	0.293127	0.331631	0.280044	-1.81639	-0.931649	189.569	118.139	0.52744	0.285883	0.884746	0.000586512	up
AT3G26085	3	87	AT3G26085_3	0.686801	0.812632	0.55036	0.633636	0.263964	0.321958	0.359328	0.438938	-1.5553	-0.590297	164.649	119.345	0.670857	0.346047	0.964999	0.00245099	up
AT1G70820	7	102	AT1G70820_7	0.152417	0.180739	0.181891	0.137577	0.0497904	0.0475387	0.0303713	0.0626541	-4.44008	-2.62562	66.5221	29.8162	0.163156	0.0475886	1.81447	0.000275505	up
AT1G77480	1	139	AT1G77480_1	0.479195	0.342802	0.678111	0.349132	0.166893	0.196527	0.157216	0.189119	-2.5005	-1.17111	95.5791	32.5	0.46231	0.177439	1.3294	0.00158316	up
AT5G17890	6	109	AT5G17890_6	0.36152	0.364553	0.278109	0.321722	0.0676262	0.121904	0.0962234	0.117424	-3.34753	-1.60151	89.5183	17.0642	0.331476	0.100794	1.74602	0.000186996	up
AT1G55810	6	133	AT1G55810_6	0.209732	0.312459	0.280197	0.255895	0.115907	0.163521	0.0936729	0.11171	-3.07495	-1.93338	108.848	52.2726	0.264571	0.121203	1.14158	0.0015173	up
AT1G76850	6	140	AT1G76850_6	0.475914	0.438695	0.392201	0.604183	0.163135	0.210025	0.230367	0.160382	-2.40641	-1.0843	82.0696	56.3375	0.477748	0.190977	1.3221	0.000390291	up
AT2G42810	8	339	AT2G42810_8	0.239297	0.189326	0.190641	0.161685	0.0454642	0.112093	0.079787	0.111753	-3.60642	-2.371	62.3525	21.0251	0.195237	0.0872743	1.23542	0.00932594	up
AT4G30310	2	42	AT4G30310_2	0.303857	0.325263	0.435895	0.400269	0.093406	0.164738	0.195312	0.217609	-2.64461	-1.46444	78.6726	94.8036	0.366321	0.167766	1.18017	0.00743566	up
AT1G68820	5	79	AT1G68820_5	0.797974	0.764377	0.790149	0.798381	0.18223	0.375056	0.198423	0.289057	-1.99873	-0.344471	146.962	40.4462	0.78772	0.261192	1.65426	0.000491526	up
AT1G58025	5	238	AT1G58025_5	0.573195	0.645296	0.418063	0.744418	0.207607	0.260405	0.165308	0.294951	-2.14187	-0.779723	69.7195	31.5221	0.595243	0.232067	1.36215	0.0017821	up
AT4G00060	13	88	AT4G00060_13	0.301062	0.212974	0.421967	0.281968	0.00746266	0.0278966	0.0355135	0.015419	-5.76612	-1.75858	37.9062	3.10227	0.304493	0.021573	4.00755	0.000311248	up
AT5G49555	10	227	AT5G49555_10	0.132423	0.152447	0.25269	0.311697	0.0510426	0.0390778	0.0652695	0.0646199	-4.21475	-2.32418	22.1938	11.2434	0.212314	0.0550025	1.89056	0.00145822	up
AT1G50500	10	434	AT1G50500_10	0.163007	0.139466	0.185206	0.143362	0.0294651	0.0671025	0.0249817	0.0876008	-4.45456	-2.67352	36.3358	9.81279	0.15776	0.0522875	1.78104	0.00764197	up
AT2G30170	6	37	AT2G30170_6	0.186948	0.127882	0.228171	0.223816	0.0345609	0.056826	0.0509288	0.0539035	-4.37522	-2.41946	54.9324	23.6757	0.191704	0.0490548	1.95576	0.000247004	up
AT4G36980	2	174	AT4G36980_2	0.755961	0.58939	0.765793	0.663944	0.412449	0.46246	0.431752	0.435945	-1.19995	-0.535541	219.49	345.319	0.693772	0.435652	0.664413	0.000428295	up
AT1G20540	6	179	AT1G20540_6	0.684901	0.698746	0.516407	0.686265	0.238577	0.260075	0.358375	0.27255	-1.84158	-0.639944	65.2137	75.2458	0.64658	0.282394	1.20164	0.000334822	up
AT1G66980	6	87	AT1G66980_6	0.541133	0.439206	0.187922	0.176315	0.138322	0.044645	0.0755269	0.0461904	-3.8756	-1.74714	32.5489	9.59195	0.336144	0.076171	2.12846	0.00927147	up
AT2G46560	6	76	AT2G46560_6	0.46915	0.482177	0.466543	0.394663	0.13487	0.148787	0.162724	0.154539	-2.73812	-1.14637	95.25	33.2993	0.453133	0.15023	1.59175	1.74249e-06	up
AT3G59320	8	112	AT3G59320_8	0.841999	0.848562	0.827966	0.729816	0.387962	0.262736	0.210683	0.267535	-1.86085	-0.302943	39.433	47.7455	0.812086	0.282229	1.5579	0.000175344	up
AT3G16840	5	254	AT3G16840_5	0.251982	0.232852	0.196502	0.256308	0.0390776	0.0699449	0.129543	0.0955888	-3.71266	-2.10064	45.8268	21.128	0.234411	0.0835387	1.61203	0.00539639	up
AT1G06840	10	132	AT1G06840_10	0.351178	0.266838	0.191096	0.388763	0.0203887	0.0200855	0.0305788	0.0448831	-5.1907	-1.79159	23.6742	3.62879	0.299469	0.028984	3.39911	7.89426e-05	up
AT3G43740	2	90	AT3G43740_2	0.254833	0.297019	0.306864	0.247565	0.0646301	0.0860101	0.117966	0.129221	-3.38166	-1.86055	107.142	28.0417	0.27657	0.0994569	1.52111	0.000734346	up
AT1G48430	1	108	AT1G48430_1	0.365836	0.599969	0.566485	0.379417	0.174678	0.206993	0.272156	0.269098	-2.14022	-1.10145	102.236	75.4977	0.477927	0.230731	1.03876	0.00528521	up
AT5G44090	3	101	AT5G44090_3	0.122811	0.185794	0.203035	0.140294	0.0467457	0.0354505	0.0534428	0.0687239	-4.33149	-2.64685	61.0941	21.948	0.162983	0.0510907	1.68465	0.000663272	up
AT3G06880	6	114	AT3G06880_6	0.293491	0.346031	0.578973	0.346668	0.0122845	0.0781545	0.132952	0.099973	-4.06447	-1.40411	29.9496	10.6689	0.391291	0.0808409	2.66036	0.0163453	up
AT5G04420	13	267	AT5G04420_13	0.513348	0.579536	0.427511	0.384894	0.185824	0.224875	0.176957	0.264341	-2.24971	-1.08811	121.494	39.6957	0.476322	0.212999	1.1616	0.0008124	up
AT3G18520	7	102	AT3G18520_7	0.239122	0.187086	0.255427	0.191615	0.0266832	0.0627266	0.0353881	0.114879	-4.29128	-2.20878	46.2426	19.4044	0.218313	0.0599191	2.08249	0.00488769	up
AT1G21700	4	195	AT1G21700_4	0.319625	0.232909	0.302109	0.381004	0.0820523	0.0825376	0.105545	0.131045	-3.34551	-1.71667	46.759	19.9192	0.308912	0.100295	1.62884	0.000300802	up
AT1G10940	4	80	AT1G10940_4	0.132494	0.196245	0.193177	0.109105	0.0487013	0.0581602	0.0612476	0.0615014	-4.12904	-2.70837	53.5094	32.6219	0.157755	0.0574026	1.42067	0.000707413	up
AT5G14270	7	88	AT5G14270_7	0.456338	0.474658	0.504381	0.46631	0.195112	0.186908	0.190255	0.118741	-2.56133	-1.07373	107.497	43.4119	0.475422	0.172754	1.4876	0.000141326	up
AT1G47550	17	81	AT1G47550_17	0.172274	0.127244	0.146002	0.204613	0.0201316	0.0311732	0.0503809	0.0487182	-4.82708	-2.64413	53.9167	14.5093	0.162533	0.037601	2.18295	0.000733504	up
AT3G12020	13	403	AT3G12020_13	0.309891	0.190078	0.183429	0.30522	0.0822737	0.0778859	0.121991	0.140617	-3.28781	-2.06107	37.3071	18.9163	0.247154	0.105692	1.22673	0.00601038	up
AT2G31970	11	86	AT2G31970_11	0.504397	0.6063	0.522259	0.785926	0.10187	0.051812	0.0247292	0.0319131	-4.46828	-0.74849	31.8343	4.92733	0.604721	0.0525811	3.71979	0.000221826	up
AT5G35560	15	173	AT5G35560_15	0.141714	0.221364	0.156853	0.088073	0.0149325	0.0594399	0.0185115	0.0106513	-5.61152	-2.79303	20.6286	4.26301	0.152001	0.0258838	2.81849	0.00345867	up
AT3G27190	5	184	AT3G27190_5	0.163679	0.237459	0.120536	0.233308	0.0614393	0.0664905	0.0706403	0.0318274	-4.18309	-2.45937	34.5992	12.2717	0.188746	0.0575994	1.72372	0.00280669	up
AT5G56850	8	74	AT5G56850_8	0.397774	0.500096	0.411833	0.473762	0.0392946	0.0447486	0.0180351	0.112819	-4.52313	-1.17183	41.1892	5.14527	0.445866	0.0537243	3.35129	0.000871563	up
AT5G05550	2	272	AT5G05550_2	0.837613	0.815326	0.855151	0.950823	0.529448	0.493883	0.582701	0.539879	-0.900915	-0.212174	128.777	106.402	0.864728	0.536478	0.688742	5.86677e-05	up
AT3G15160	11	163	AT3G15160_11	0.499341	0.528029	0.484109	0.361279	0.19081	0.183241	0.151687	0.151759	-2.56974	-1.10966	55.2423	39.7868	0.468189	0.169374	1.46008	6.94471e-05	up
AT3G17360	8	361	AT3G17360_8	0.798592	0.17178	0.290839	0.188572	0.00709837	0.000139316	0.00946324	0.130944	-7.40102	-1.76359	5.89681	0.84349	0.362446	0.0369113	5.63743	0.0362098	up
AT5G51660	13	402	AT5G51660_13	0.20983	0.143776	0.157447	0.128787	0.00325635	0.0105643	0.0255207	0.0137048	-6.57714	-2.6687	17.3109	1.07649	0.15996	0.0132616	3.90843	0.000878975	up
AT1G34760	1	90	AT1G34760_1	0.518675	0.451536	0.564548	0.57776	0.26971	0.216092	0.2777	0.279028	-1.94768	-0.927617	75.1778	96.6528	0.52813	0.260632	1.02006	0.000140897	up
AT5G04290	5	121	AT5G04290_5	0.547767	0.558341	0.634242	0.499649	0.0486611	0.141111	0.0737302	0.245264	-3.24384	-0.841764	70.2727	12.8678	0.56	0.127192	2.40208	0.003581	up
AT4G11670	12	132	AT4G11670_12	0.230012	0.281307	0.414108	0.604916	0.0350053	0.0696063	0.0507755	0.0961131	-4.08994	-1.48678	32.2064	4.81439	0.382586	0.062875	2.60316	0.00102463	up
AT4G22540	1	165	AT4G22540_1	0.161269	0.179066	0.169029	0.156786	0.046465	0.0718719	0.0411591	0.0759904	-4.13671	-2.58792	70.4288	26.7742	0.166537	0.0588716	1.54878	0.000474441	up
AT5G11800	17	110	AT5G11800_17	0.570526	0.614926	0.373913	0.855786	0.138934	0.114292	0.109127	0.157345	-2.96016	-0.788764	38.7841	17.8659	0.603788	0.129924	2.1714	0.000217726	up
AT2G27900	20	72	AT2G27900_20	0.235092	0.267847	0.277026	0.234831	0.0388367	0.109481	0.0528669	0.0588582	-4.05145	-1.98286	68.7188	16.6528	0.253699	0.0650108	2.06859	0.000647781	up
AT5G14220	10	169	AT5G14220_10	0.28955	0.233959	0.184467	0.202213	0.0339317	0.146907	0.0494733	0.11029	-3.79152	-2.1571	37.5133	17.2219	0.227547	0.0851504	1.63442	0.0188268	up
AT1G71440	10	200	AT1G71440_10	0.34374	0.219644	0.180107	0.312451	0.0297302	0.0542309	0.0967389	0.0794884	-4.07488	-1.96969	34.2563	11.66	0.263985	0.0650471	2.1052	0.0028351	up
AT1G49730	4	67	AT1G49730_4	0.275612	0.24933	0.279185	0.282558	0.10803	0.0587325	0.0610827	0.0654403	-3.81674	-1.88181	66.2239	20.1194	0.271671	0.0733214	1.93493	8.91909e-05	up
AT3G63510	11	73	AT3G63510_11	0.418372	0.275541	0.349848	0.437841	0.10065	0.0439377	0.0982139	0.116468	-3.56773	-1.45588	58.7226	18.2534	0.370401	0.0898174	2.11184	0.000972196	up
AT1G49050	5	32	AT1G49050_5	0.442836	0.515306	0.561207	0.473874	0.13158	0.178923	0.147237	0.207299	-2.61064	-1.01062	87.0859	37.5156	0.498306	0.16626	1.60003	6.56692e-05	up
AT1G75850	20	84	AT1G75850_20	0.141751	0.218643	0.184628	0.236941	0.0046275	0.0264216	0.0382581	0.0152985	-5.93406	-2.38166	41.1071	3.82143	0.195491	0.0211514	3.5524	0.0020426	up
AT5G28350	11	176	AT5G28350_11	0.250962	0.207402	0.201889	0.24892	0.0565408	0.0801322	0.106221	0.113427	-3.54027	-2.14464	66.7756	20.4702	0.227293	0.0890801	1.39562	0.00123081	up
AT3G19520	5	71	AT3G19520_5	0.280447	0.399906	0.233761	0.387435	0.15559	0.162645	0.134422	0.138759	-2.76222	-1.65533	94.0035	62.6761	0.325387	0.147854	1.10689	0.00140506	up
AT3G58760	8	111	AT3G58760_8	0.46297	0.332912	0.499708	0.443331	0.137675	0.262227	0.228926	0.197978	-2.31385	-1.21805	74.6644	43.4347	0.43473	0.206701	1.09581	0.00364636	up
AT5G02880	9	333	AT5G02880_9	0.287682	0.277973	0.247648	0.208413	0.090845	0.105325	0.13428	0.200227	-2.98112	-1.98014	49.5758	27.9324	0.255429	0.132669	1.00099	0.0100375	up
AT1G32380	1	412	AT1G32380_1	0.271288	0.268391	0.207149	0.409235	0.0560733	0.106088	0.134088	0.207581	-3.14005	-1.83499	32.5722	15.2209	0.289016	0.125958	1.30506	0.0257564	up
AT1G11930	2	115	AT1G11930_2	0.319343	0.407537	0.461574	0.431621	0.155096	0.190935	0.149975	0.188764	-2.55504	-1.31734	74.4087	135.533	0.405019	0.171192	1.23771	0.000157532	up
AT2G04940	8	141	AT2G04940_8	0.220029	0.194589	0.164764	0.11201	0.00498936	0.024006	0.0224506	0.0296983	-5.89449	-2.57639	23.6277	3.72695	0.172848	0.0202861	3.3181	0.00184901	up
AT2G25760	11	150	AT2G25760_11	0.617667	0.526554	0.553087	0.481572	0.165603	0.258363	0.352783	0.257582	-2.00169	-0.882261	101.957	60.0983	0.54472	0.258583	1.11943	0.00321424	up
AT1G67140	42	465	AT1G67140_42	0.0593131	0.218129	0.210808	0.159332	0.00899522	0.0236149	0.00351337	0.00744193	-6.85596	-2.79204	13.3726	0.651075	0.161895	0.0108913	4.06392	0.00129219	up
AT3G08840	10	193	AT3G08840_10	0.351951	0.550235	0.326817	0.664673	0.145824	0.161609	0.0492315	0.0852533	-3.32587	-1.14279	19.4067	9.21373	0.473419	0.110479	2.18308	0.00340173	up
AT5G11700	6	102	AT5G11700_6	0.315422	0.286348	0.248179	0.321922	0.0844181	0.180441	0.181743	0.191065	-2.72115	-1.77864	137.61	85.2549	0.292968	0.159417	0.942506	0.0187237	up
AT1G48090	51	139	AT1G48090_51	0.315511	0.35475	0.418013	0.18653	0.0137468	0.0159982	0.033957	0.0199337	-5.66988	-1.71007	23.1169	1.4982	0.318701	0.0209089	3.95981	4.60749e-05	up
AT5G46510	8	172	AT5G46510_8	0.429095	0.25507	0.409688	0.320793	0.125265	0.156865	0.150422	0.123259	-2.85562	-1.52984	56.641	23.3852	0.353662	0.138953	1.32579	0.000497671	up
AT5G55390	5	162	AT5G55390_5	0.0908094	0.225244	0.112226	0.309321	0.0656424	0.0294889	0.0248576	0.0123746	-5.16989	-2.61495	14.946	4.17593	0.1844	0.0330909	2.55494	0.00749319	up
AT5G66030	18	111	AT5G66030_18	0.181207	0.20037	0.27569	0.215865	0.0760125	0.0974261	0.107106	0.0572801	-3.60647	-2.21356	51.4212	34.3423	0.218283	0.0844562	1.39291	0.00114246	up
AT5G37850	1	92	AT5G37850_1	0.654956	0.554145	0.551215	0.464444	0.262834	0.29681	0.256749	0.357125	-1.78181	-0.856982	252.109	166.269	0.55619	0.29338	0.924825	0.000797719	up
AT5G19150	4	112	AT5G19150_4	0.244692	0.183974	0.20387	0.333412	0.0711417	0.0509978	0.0552132	0.035649	-4.27385	-2.08807	41.6763	14.4821	0.241487	0.0532504	2.18578	0.000228345	up
AT3G63400	1	259	AT3G63400_1	0.370304	0.290854	0.402154	0.374065	0.129806	0.114627	0.220407	0.160615	-2.72266	-1.48692	102.811	31.7355	0.359344	0.156364	1.23574	0.001712	up
AT1G15290	3	81	AT1G15290_3	0.392777	0.382806	0.42651	0.40534	0.161023	0.17351	0.244143	0.258001	-2.28758	-1.31642	144.571	82.7222	0.401858	0.209169	0.971163	0.00143543	up
AT2G41540	2	186	AT2G41540_2	0.802339	0.993658	0.851751	0.813265	0.556249	0.55562	0.4549	0.624452	-0.877436	-0.214149	158.496	102.492	0.865253	0.547805	0.663288	0.00137883	up
AT3G48190	22	131	AT3G48190_22	0.400158	0.763631	0.378697	1.07526	0.0185033	0.0231305	0.00159019	0	-8.48662	-0.751651	19.124	0.45229	0.654437	0.010806	7.73497	0.00672677	up
AT1G19400	2	298	AT1G19400_2	0.376511	0.439571	0.37935	0.361865	0.236082	0.254441	0.230345	0.261151	-2.02811	-1.36499	137.046	102.989	0.389324	0.245504	0.663119	0.000117343	up
AT2G31970	16	196	AT2G31970_16	0.529588	0.500128	0.610421	0.466315	0.0668439	0.286761	0.109513	0.180394	-2.84169	-0.932359	29.2258	13.9477	0.526613	0.160878	1.90933	0.00605655	up
AT5G59830	1	141	AT5G59830_1	0.540116	0.473628	0.406676	0.322952	0.0787125	0.173937	0.155712	0.0949689	-3.06752	-1.22387	58.9273	16.3032	0.435843	0.125833	1.84364	0.00116091	up
AT1G06960	4	117	AT1G06960_4	0.796724	0.699735	0.6824	0.707137	0.374746	0.372704	0.349409	0.455971	-1.37248	-0.473554	105.556	107.479	0.721499	0.388208	0.898923	8.82969e-05	up
AT5G12350	3	199	AT5G12350_3	0.280357	0.146355	0.153089	0.242876	0.0236979	0.0438657	0.0557943	0.0356706	-4.72068	-2.3391	32.7173	4.59171	0.205669	0.0397571	2.38158	0.000510804	up
AT1G54920	6	68	AT1G54920_6	0.163426	0.308132	0.179471	0.235024	0.0626133	0.0954226	0.0339052	0.0773944	-3.99022	-2.21974	54.4816	19.4632	0.221513	0.0673338	1.77048	0.00358653	up
AT2G32880	1	115	AT2G32880_1	0.484271	0.383952	0.321827	0.452405	0.16402	0.275175	0.257968	0.215625	-2.15944	-1.30177	140.374	103.135	0.410614	0.228197	0.857675	0.00685636	up
AT2G32870	1	115	AT2G32870_1	0.17588	0.247672	0.192557	0.285687	0.0845997	0.15382	0.100193	0.105045	-3.20849	-2.17624	58.8978	58.3087	0.225449	0.110915	1.03225	0.00541715	up
AT3G02600	3	589	AT3G02600_3	0.707152	0.704345	0.655941	0.846621	0.391556	0.469209	0.458135	0.406921	-1.21694	-0.463532	88.0815	49.3565	0.728515	0.431455	0.753403	0.000301582	up
AT4G13495	1	50	AT4G13495_1	0.248336	0.265419	0.255969	0.240128	0.189684	0.161278	0.157769	0.162058	-2.58006	-1.98684	260.73	300.425	0.252463	0.167697	0.593218	0.000130525	up
AT5G58720	9	124	AT5G58720_9	0.342753	0.40074	0.412987	0.227862	0.200921	0.209373	0.17315	0.204452	-2.34781	-1.5684	117.075	106.776	0.346086	0.196974	0.779402	0.00932781	up
AT3G13062	4	159	AT3G13062_4	0.131959	0.171114	0.16798	0.144232	0.0880105	0.0807894	0.103116	0.0791143	-3.51836	-2.70899	135.099	80.5079	0.153821	0.0877575	0.809369	0.000644763	up
AT5G35980	10	356	AT5G35980_10	0.157535	0.165195	0.151604	0.176193	0.0572004	0.0902816	0.0943021	0.121497	-3.51121	-2.6226	66.3919	32.2676	0.162632	0.0908203	0.888604	0.00848857	up
AT3G55630	9	67	AT3G55630_9	0.151473	0.177016	0.220545	0.108126	0.0518149	0.0334617	0.0465865	0.025464	-4.72279	-2.65275	26.0672	13.7575	0.16429	0.0393318	2.07005	0.000628143	up
AT3G08840	21	93	AT3G08840_21	0.402765	0.458459	0.29508	0.295789	0.0418599	0.0519532	0.0566684	0.0671918	-4.22045	-1.48883	22.7473	6.11022	0.363023	0.0544183	2.73163	1.43474e-05	up
AT3G55070	5	142	AT3G55070_5	0.419242	0.171405	0.241959	0.24545	0.111236	0.124542	0.110218	0.132123	-3.0688	-1.96808	50.993	33.7799	0.269514	0.11953	1.10072	0.00697223	up
AT5G39940	3	150	AT5G39940_3	0.434618	0.649624	0.54854	0.145315	0.0651967	0.151349	0.0833187	0.128118	-3.30319	-1.3684	14.0867	7.43833	0.444524	0.106996	1.9348	0.0136072	up
AT5G03830	7	67	AT5G03830_7	0.437506	0.536922	0.506466	0.605393	0.166326	0.155324	0.162972	0.101104	-2.79949	-0.94884	49.4925	24.6157	0.521572	0.146432	1.85065	8.02899e-05	up
AT5G63640	5	104	AT5G63640_5	0.182735	0.282197	0.157545	0.245167	0.0273098	0.101334	0.0322629	0.0256183	-4.68448	-2.24293	30.5721	8.83173	0.216911	0.0466311	2.44155	0.00286729	up
AT5G14220	7	127	AT5G14220_7	0.330503	0.335173	0.401306	0.494718	0.135772	0.183168	0.266178	0.264147	-2.28991	-1.37671	69.9606	58.4823	0.390425	0.212316	0.913201	0.0149415	up
AT5G16630	10	95	AT5G16630_10	0.565943	0.506319	0.544148	0.77042	0.153657	0.133304	0.16377	0.192503	-2.64918	-0.764342	45.3368	16.3737	0.596707	0.160809	1.88484	3.54202e-05	up
AT3G29390	8	116	AT3G29390_8	0.303812	0.32973	0.186167	0.157916	0.0937174	0.103057	0.0520795	0.0741814	-3.67749	-2.10187	43.5884	28.5	0.244406	0.0807589	1.57562	0.0036029	up
AT2G47410	3	93	AT2G47410_3	0.413367	0.527692	0.536006	0.856856	0.131023	0.0981898	0.16357	0.141417	-2.9286	-0.829823	47.4435	9.00269	0.58348	0.13355	2.09877	0.000232961	up
AT5G13690	5	120	AT5G13690_5	0.336938	0.208011	0.351863	0.44232	0.0722911	0.168637	0.0464896	0.112327	-3.48481	-1.62962	22.1792	14.2188	0.334783	0.0999361	1.85519	0.00697539	up
AT1G04200	5	163	AT1G04200_5	0.287755	0.365039	0.453474	0.30595	0.0922293	0.221495	0.144055	0.224999	-2.64015	-1.52513	60.7454	30.3267	0.353054	0.170695	1.11502	0.0165793	up
AT3G27990	3	962	AT3G27990_3	0.361451	0.324988	0.385961	0.205391	0.195601	0.154462	0.127044	0.149194	-2.69251	-1.68668	15.1913	10.8825	0.319448	0.156575	1.00583	0.00600061	up
AT2G45540	13	112	AT2G45540_13	0.175507	0.12567	0.157286	0.191051	0.0202492	0.00565602	0.0739009	0.0602005	-5.22608	-2.6398	33.0692	7.17634	0.162378	0.0400016	2.58628	0.0239664	up
AT2G11225	8	43	AT2G11225_8	0.634147	0.648448	0.704686	0.660435	0.430066	0.439768	0.450936	0.41827	-1.20226	-0.596377	411.035	549.395	0.661929	0.43476	0.605886	5.28254e-06	up
AT3G50590	11	133	AT3G50590_11	0.176536	0.150605	0.219415	0.143507	0.0241281	0.036138	0.0208174	0.0360074	-5.13628	-2.55555	27.6504	5.22368	0.172516	0.0292727	2.58073	4.34824e-05	up
AT3G46590	6	83	AT3G46590_6	0.200954	0.252152	0.234583	0.18635	0.113804	0.106744	0.066665	0.0875499	-3.44596	-2.20461	81.5422	41.494	0.21851	0.0936906	1.24135	0.000812406	up
AT5G63810	5	88	AT5G63810_5	0.347345	0.522431	0.464639	0.359489	0.0802809	0.210248	0.14843	0.344833	-2.5442	-1.26101	54.9062	52.5568	0.423476	0.195948	1.28319	0.0327627	up
AT3G16220	4	73	AT3G16220_4	0.395251	0.363315	0.306787	0.240172	0.104366	0.203843	0.27135	0.175622	-2.48649	-1.64061	118.442	85.4521	0.326381	0.188795	0.845887	0.0425195	up
AT5G22010	16	88	AT5G22010_16	0.153997	0.13278	0.195848	0.309944	0	0.00690402	0.00715731	0.0394337	-8.18128	-2.41351	22.6847	1.27273	0.198142	0.0133738	5.76777	0.0262025	up
AT5G16800	1	75	AT5G16800_1	0.408208	0.297669	0.357585	0.398	0.180574	0.153251	0.173989	0.194899	-2.51438	-1.46341	111.093	59.8967	0.365366	0.175678	1.05097	0.000163937	up
AT1G63490	16	85	AT1G63490_16	0.641859	0.585778	0.653836	0.300785	0.0702783	0.126952	0.110381	0.0845527	-3.38797	-0.93936	30.7618	7.53529	0.545565	0.0980409	2.44861	0.00029969	up
AT3G16260	9	95	AT3G16260_9	0.210181	0.219539	0.286997	0.143915	0.0137783	0.0745554	0.0612864	0.058138	-4.51492	-2.25884	33.8632	8.77105	0.215158	0.0519395	2.25608	0.0092001	up
AT5G35080	1	199	AT5G35080_1	0.210106	0.174131	0.168717	0.190438	0.0458171	0.102599	0.106579	0.0565783	-3.77662	-2.43312	47.8882	18.0729	0.185848	0.0778932	1.3435	0.00524992	up
AT1G08600	19	84	AT1G08600_19	0.197982	0.138916	0.130426	0.227353	0.0319029	0	0.0144939	0.0136248	-7.66617	-2.56499	27.8333	2.10119	0.173669	0.0150054	5.10118	0.0389169	up
AT3G59320	4	76	AT3G59320_4	0.425706	0.421281	0.231411	0.296855	0.0714694	0.0936595	0.0322881	0.0993554	-3.87677	-1.58571	18.727	12.9967	0.343813	0.0741931	2.29105	0.00177619	up
AT5G04110	8	169	AT5G04110_8	0.112162	0.0946646	0.097562	0.297884	8.48e-05	0.0106688	0.0160619	9.54e-05	-9.84797	-2.91552	9.87278	0.440828	0.150568	0.00672773	6.93245	0.0168648	up
AT3G52155	4	86	AT3G52155_4	0.197239	0.252891	0.253542	0.275595	0.11374	0.13221	0.12476	0.0556472	-3.3064	-2.04112	79.3459	35.5436	0.244817	0.106589	1.26528	0.00636425	up
AT3G10160	5	93	AT3G10160_5	0.647022	0.607702	0.55627	0.509883	0.225016	0.327625	0.228487	0.409032	-1.79533	-0.791146	66.9113	77.8522	0.580219	0.29754	1.00418	0.00408743	up
AT4G11830	3	78	AT4G11830_3	0.244479	0.258625	0.246241	0.181663	0.0772856	0.0483667	0.071018	0.10123	-3.79587	-2.11645	33.9679	29.3462	0.232752	0.074475	1.67941	0.000517325	up
AT5G05570	19	76	AT5G05570_19	0.154908	0.169495	0.206664	0.112326	0.0329308	0.0331599	0.0146441	0.0311936	-5.23374	-2.67002	20.7303	4.83224	0.160848	0.0279821	2.56373	0.000285651	up
AT1G23960	6	183	AT1G23960_6	0.172701	0.215296	0.177755	0.177202	0.0762258	0.0673424	0.0800348	0.0902085	-3.67993	-2.43446	95.0806	30.3593	0.185739	0.0784529	1.24548	3.51345e-05	up
AT1G21580	1	263	AT1G21580_1	0.532394	0.530577	0.636493	0.436008	0.2291	0.398691	0.363832	0.397485	-1.56057	-0.918289	108.468	70.3736	0.533868	0.347277	0.642284	0.0271536	up
AT3G61080	8	78	AT3G61080_8	0.168697	0.161362	0.183972	0.204341	0.0821749	0.0676162	0.0618011	0.0518277	-3.9445	-2.48313	49.1442	39.4359	0.179593	0.065855	1.46137	8.844e-05	up
AT1G02160	2	82	AT1G02160_2	0.175081	0.204956	0.182402	0.103574	0.0751343	0.0715611	0.108424	0.0922429	-3.54568	-2.63165	107.762	57.6128	0.166503	0.0868407	0.914032	0.0123297	up
AT1G33270	2	174	AT1G33270_2	0.296128	0.201461	0.23943	0.417112	0.0716102	0.166127	0.165826	0.153964	-2.92123	-1.84774	56.7184	24.25	0.288533	0.139382	1.07349	0.0278086	up
AT4G15540	5	98	AT4G15540_5	0.287246	0.15347	0.282543	0.264506	0.0650101	0.106347	0.0706489	0.134812	-3.47263	-2.06143	35.9668	28.2934	0.246941	0.0942045	1.4112	0.00514789	up
AT3G15160	12	65	AT3G15160_12	0.547385	0.689404	0.665268	0.513061	0.271122	0.26072	0.260787	0.161765	-2.09737	-0.739185	67.9577	58.8192	0.603779	0.238598	1.35819	0.000582446	up
AT1G11350	6	79	AT1G11350_6	0.450418	0.609604	0.547926	0.567551	0.132017	0.254441	0.237263	0.183838	-2.35368	-0.887462	131.984	36.2152	0.543875	0.20189	1.46622	0.000763827	up
AT4G29950	1	165	AT4G29950_1	0.173557	0.208266	0.192236	0.188173	0.0729269	0.151373	0.0926768	0.16603	-3.13084	-2.39474	186.983	80.8894	0.190558	0.120752	0.736102	0.0435881	up
AT1G01920	13	172	AT1G01920_13	0.579054	0.359148	0.213059	0.329772	0.0907745	0.164063	0.138157	0.11576	-3.00892	-1.52418	22.327	17.7515	0.370258	0.127188	1.48474	0.00524335	up
AT1G02120	15	44	AT1G02120_15	0.502723	0.420788	0.294768	0.313845	0.184904	0.180216	0.211482	0.261689	-2.2707	-1.41881	123.341	79.2955	0.383031	0.209573	0.851899	0.00805414	up
AT3G56160	2	75	AT3G56160_2	0.384382	0.245643	0.36061	0.383063	0.135007	0.207727	0.163326	0.189683	-2.54216	-1.56515	96.1367	103.21	0.343425	0.173935	0.977017	0.00318547	up
AT3G01320	19	102	AT3G01320_19	0.20454	0.17715	0.134246	0.246569	0.035977	0.0951881	0.0554471	0.0161601	-4.57851	-2.42587	32.3873	9.56863	0.190626	0.0506931	2.15263	0.00929144	up
AT1G80850	2	89	AT1G80850_2	0.433418	0.501527	0.389165	0.641045	0.167258	0.184301	0.228968	0.109457	-2.58452	-1.05121	47.4916	20.0056	0.491289	0.172496	1.53331	0.00134403	up
AT5G44520	5	86	AT5G44520_5	0.202453	0.229646	0.27581	0.186883	0.0616303	0.0685788	0.0677186	0.0695799	-3.90395	-2.17622	40.2791	25.9506	0.223698	0.0668769	1.72772	1.05439e-05	up
AT5G44290	1	82	AT5G44290_1	0.19965	0.21263	0.210832	0.178593	0.120158	0.115137	0.069701	0.107622	-3.30855	-2.32228	130.671	75.25	0.200426	0.103154	0.98627	0.00203639	up
AT5G58510	10	146	AT5G58510_10	0.435674	0.339118	0.567551	0.534643	0.0924498	0.231642	0.139444	0.261377	-2.58081	-1.11984	39.2979	22.7414	0.469247	0.181228	1.46098	0.00897625	up
AT5G38880	7	199	AT5G38880_7	0.121641	0.262944	0.129071	0.122242	0.0372881	0.0385282	0.0823606	0.0918667	-4.12232	-2.73811	28.0766	10.8367	0.158975	0.0625109	1.38422	0.0200521	up
AT2G24120	9	93	AT2G24120_9	0.666892	0.444474	0.526836	0.485279	0.11865	0.213223	0.260956	0.218914	-2.35861	-0.930498	92.7823	30.75	0.53087	0.202936	1.42812	0.00212587	up
AT1G29940	9	84	AT1G29940_9	0.1895	0.264894	0.147874	0.147384	0.000168086	0.0232392	0	0.0187723	-8.93958	-2.45904	27.7738	1.19643	0.187413	0.0105449	6.48055	0.0160281	up
AT2G26780	6	146	AT2G26780_6	0.299667	0.134088	0.300296	0.118453	0.0164023	0.00564158	0.0262686	0.000125584	-7.90231	-2.36262	23.5377	0.972603	0.213126	0.0121095	5.53969	0.0210523	up
AT5G51620	2	48	AT5G51620_2	0.598411	0.588909	0.547448	0.681807	0.274347	0.38472	0.383383	0.371392	-1.51404	-0.731612	213.766	116.953	0.604144	0.353461	0.782431	0.00115694	up
AT3G21215	6	116	AT3G21215_6	0.152758	0.163948	0.146233	0.140753	0.0383019	0.0266561	0.0655208	0.0466192	-4.57267	-2.73045	41.0129	14.7931	0.150923	0.0442745	1.84222	0.000539274	up
AT4G28760	1	409	AT4G28760_1	0.140915	0.289779	0.0882936	0.204869	0.0529619	0.102678	0.0250099	0.0833052	-4.10738	-2.60071	16.3747	6.86491	0.180964	0.0659887	1.50666	0.0412841	up
AT2G48110	10	137	AT2G48110_10	0.25973	0.254457	0.273261	0.35527	0.0534489	0.0726583	0.044252	0.0439126	-4.25394	-1.82102	37.6843	6.7208	0.285679	0.053568	2.43292	2.07191e-05	up
AT2G28130	7	95	AT2G28130_7	0.690849	0.422287	0.567652	0.643348	0.142757	0.386008	0.207632	0.17811	-2.23468	-0.807628	39.7763	26.3684	0.581034	0.228627	1.42705	0.00613654	up
AT1G58060	9	242	AT1G58060_9	0.263586	0.28289	0.274315	0.176198	0.0605262	0.049708	0.0730903	0.0854477	-3.92492	-2.02904	23.4659	7.58781	0.249247	0.0671931	1.89588	0.000184203	up
AT1G56140	15	87	AT1G56140_15	0.310792	0.265547	0.282337	0.382082	0.0283623	0.0919736	0.0828021	0.132568	-3.77298	-1.70287	35.6638	11.0517	0.31019	0.0839265	2.0701	0.00563353	up
AT3G48110	10	193	AT3G48110_10	0.211708	0.210589	0.150862	0.168376	0.0525896	0.0891565	0.0831767	0.0993593	-3.66387	-2.44657	72.0777	21.3497	0.185384	0.0810705	1.21729	0.00209043	up
AT3G50380	19	70	AT3G50380_19	0.300262	0.274889	0.192989	0.0708968	0.0418426	0.00058249	0.000140473	0.00359909	-9.05998	-2.44758	16.9107	1.06429	0.209759	0.0115412	6.6124	0.011381	up
AT3G57470	2	80	AT3G57470_2	0.266381	0.231085	0.221052	0.260439	0.111219	0.0497764	0.0820544	0.0538182	-3.82999	-2.03512	30.2688	22.425	0.244739	0.0742171	1.79487	0.000670088	up
AT1G13120	7	82	AT1G13120_7	0.280883	0.558867	0.600682	0.390543	0.0835799	0.107185	0.144568	0.193272	-2.991	-1.19079	52.2988	15.2683	0.457744	0.132151	1.80021	0.00260902	up
AT3G05210	7	96	AT3G05210_7	0.867513	0.895498	0.859586	0.721469	0.352257	0.379636	0.405635	0.513749	-1.29131	-0.26339	87.9062	87.0521	0.836016	0.412819	1.02792	0.000291648	up
AT2G31870	8	426	AT2G31870_8	0.47204	0.440855	0.65404	0.542492	0.124527	0.156175	0.244985	0.193782	-2.52024	-0.93988	17.3404	6.2811	0.527357	0.179867	1.58036	0.000643235	up
AT2G17900	1	445	AT2G17900_1	0.154675	0.146463	0.158269	0.317048	0.00795759	0.0216465	0.0446731	0.0552673	-5.29126	-2.44521	5.4764	1.9618	0.194114	0.0323861	2.84605	0.00593463	up
AT1G63260	1	132	AT1G63260_1	0.770598	0.726355	0.61152	0.751439	0.400419	0.467913	0.437663	0.530455	-1.13073	-0.48975	119.53	114.239	0.714978	0.459112	0.640978	0.00134717	up
AT1G60860	5	84	AT1G60860_5	0.668828	0.241018	0.322652	0.19236	0.0538174	0.0715563	0.0629603	0.0177543	-4.45642	-1.66079	15.6696	4.08631	0.356215	0.051522	2.79563	0.00359707	up
AT1G22940	4	219	AT1G22940_4	0.160951	0.279408	0.18082	0.287884	0.0706671	0.0927156	0.0821866	0.105897	-3.52452	-2.18467	36.6153	14.2888	0.227266	0.0878667	1.33985	0.00166173	up
AT2G22980	3	73	AT2G22980_3	0.173922	0.202338	0.145303	0.192381	0.101934	0.0532493	0.0676772	0.0925602	-3.71101	-2.49737	39.6438	43.6027	0.178486	0.0788553	1.21364	0.00226553	up
AT5G27730	11	94	AT5G27730_11	0.377879	0.41617	0.462134	0.484053	0.220866	0.260729	0.100369	0.193946	-2.45026	-1.20729	52.4574	47.8298	0.435059	0.193977	1.24297	0.00726173	up
AT1G53780	14	125	AT1G53780_14	0.336871	0.257735	0.312718	0.256352	0.125427	0.0986611	0.117753	0.191811	-2.95121	-1.79166	57.582	37.836	0.290919	0.133413	1.15955	0.002175	up
AT1G31540	3	568	AT1G31540_3	0.155938	0.269362	0.159594	0.144877	0.076719	0.0997524	0.0619928	0.129654	-3.4972	-2.50199	33.8605	12.1501	0.182443	0.0920295	0.995209	0.0181172	up
AT5G11350	13	108	AT5G11350_13	0.165503	0.2271	0.186233	0.0399342	0.0256727	0.0296145	0.0277623	0.0249429	-5.21428	-2.95118	8.74306	3.13426	0.154693	0.0269981	2.2631	0.00769432	up
AT1G08910	11	76	AT1G08910_11	0.398384	0.480254	0.516613	0.508357	0.194978	0.142476	0.084858	0.118844	-2.95037	-1.07871	46.5789	12.9441	0.475902	0.135289	1.87167	0.000404531	up
AT5G04360	11	182	AT5G04360_11	0.175514	0.219294	0.173907	0.177553	0.00657725	0.0507697	0.0399333	0.03677	-5.23994	-2.42917	8.97527	4.40385	0.186567	0.0335126	2.81077	0.00618298	up
AT5G55390	9	67	AT5G55390_9	0.675583	0.79927	0.673899	0.873637	0.344553	0.279966	0.319417	0.438102	-1.55276	-0.413332	64.8619	47.8731	0.755597	0.34551	1.13942	0.00044636	up
AT1G10130	28	161	AT1G10130_28	0.313497	0.35966	0.277202	0.407575	0.11779	0.216125	0.186705	0.141149	-2.63541	-1.57366	75.8292	41.1957	0.339484	0.165442	1.06176	0.00369743	up
AT1G65985	2	1333	AT1G65985_2	0.25484	0.164532	0.171445	0.34042	0.0770744	0.128447	0.138242	0.128146	-3.11931	-2.16867	9.53976	7.4683	0.23281	0.117977	0.950636	0.0237946	up
AT1G23900	12	126	AT1G23900_12	0.23516	0.219413	0.250514	0.255803	0.109263	0.0853411	0.0908483	0.160182	-3.21184	-2.06012	80.4702	26.8611	0.240222	0.111409	1.15171	0.00155224	up
AT1G10240	3	470	AT1G10240_3	0.243579	0.100684	0.204196	0.337515	0.0456487	0.0919149	0.042755	0.0646359	-4.09903	-2.30215	15.9426	3.12021	0.221494	0.0612386	1.79689	0.00703382	up
AT3G09410	6	135	AT3G09410_6	0.560379	0.705269	0.618586	0.689097	0.274304	0.382007	0.318688	0.337909	-1.61739	-0.642363	71.5852	57.9648	0.643333	0.328227	0.975026	0.000236663	up
AT1G77030	2	84	AT1G77030_2	0.150896	0.230596	0.244962	0.186895	0.0464273	0.107759	0.0354063	0.0451409	-4.23307	-2.3235	41.8363	10.5833	0.203337	0.0586833	1.90957	0.00255454	up
AT5G62980	2	304	AT5G62980_2	0.272922	0.282039	0.367006	0.261137	0.178814	0.198721	0.142804	0.221367	-2.44951	-1.77068	113.035	60.4893	0.295776	0.185427	0.678828	0.00807246	up
AT2G36680	2	82	AT2G36680_2	0.400485	0.377628	0.478499	0.414028	0.181889	0.199201	0.19543	0.184097	-2.39583	-1.26519	137.409	80.3018	0.41766	0.190154	1.13064	7.50351e-06	up
AT5G38140	4	245	AT5G38140_4	0.212587	0.155613	0.294129	0.314349	0.0691908	0.122893	0.0306486	0.0480133	-4.07157	-2.08822	9.6398	8.06531	0.244169	0.0676863	1.98335	0.00636589	up
AT3G17680	1	56	AT3G17680_1	0.22701	0.143902	0.132533	0.465376	0.0501182	0.0347263	0.0565756	0.0468998	-4.43107	-2.23878	8.26339	1.75446	0.242205	0.04708	2.1923	0.00253365	up
AT2G23980	4	69	AT2G23980_4	0.329685	0.390526	0.398807	0.325684	0.162832	0.237098	0.183331	0.156382	-2.45483	-1.47551	137.014	68.692	0.361176	0.184911	0.97932	0.000758905	up
AT5G23050	9	87	AT5G23050_9	0.241309	0.270301	0.339003	0.230948	0.139061	0.15093	0.122755	0.205078	-2.72154	-1.90335	95.7385	74.1983	0.27039	0.154456	0.818192	0.00649426	up
AT2G07680	20	85	AT2G07680_20	1.17067	0.730491	1.17927	1.09611	0.194777	0.381784	0.35702	0.334464	-1.70382	0.0361381	42.2353	22.6529	1.04413	0.317011	1.73996	0.000752104	up
AT1G18340	5	99	AT1G18340_5	0.52619	0.585883	0.415614	0.31382	0.125534	0.211418	0.171819	0.0965973	-2.78715	-1.15908	38.5859	20.8636	0.460377	0.151342	1.62806	0.00221627	up
AT2G13540	7	223	AT2G13540_7	0.206496	0.222091	0.184653	0.161229	0.042384	0.0892892	0.10551	0.023188	-4.18018	-2.37913	32.8094	9.79372	0.193617	0.0650928	1.80105	0.0129136	up
AT4G16130	23	115	AT4G16130_23	0.0882624	0.231371	0.198057	0.192877	0.0311917	0.053838	0.0367165	0.100033	-4.3267	-2.58101	34.4109	9.98261	0.177642	0.0554447	1.74569	0.0115743	up
AT1G13220	5	190	AT1G13220_5	0.750955	0.82961	0.830829	0.443096	0.398447	0.325281	0.217547	0.383899	-1.6324	-0.531096	37.6171	28.5789	0.713622	0.331294	1.1013	0.00970679	up
AT1G02100	5	138	AT1G02100_5	0.295081	0.251898	0.216611	0.221727	0.133247	0.145491	0.0883542	0.161516	-2.95491	-2.03247	84.9239	50.2482	0.246329	0.132152	0.92244	0.00529488	up
AT1G58180	9	93	AT1G58180_9	0.188629	0.277417	0.228164	0.191272	0.110921	0.149785	0.181558	0.125766	-2.84103	-2.1936	103.632	112.965	0.221371	0.142008	0.647424	0.0185974	up
AT2G39580	5	56	AT2G39580_5	0.163478	0.137641	0.263853	0.13143	0.0508263	0.0356799	0.0560795	0.0269801	-4.61884	-2.58092	26.3125	8.08482	0.174101	0.0423915	2.03792	0.000882032	up
AT3G06550	8	100	AT3G06550_8	0.24433	0.191589	0.212848	0.124406	0.0490299	0.0615399	0.0907916	0.0866474	-3.84063	-2.414	41.8575	22.885	0.193293	0.0720022	1.42664	0.00303138	up
AT1G14710	2	105	AT1G14710_2	0.220226	0.266055	0.320496	0.292998	0.108038	0.126021	0.153855	0.151737	-2.90484	-1.87645	113.605	62.8857	0.274944	0.134913	1.02839	0.000860119	up
AT1G64430	12	331	AT1G64430_12	0.197013	0.125916	0.132437	0.182859	0.0847847	0.111713	0.0855217	0.115643	-3.3455	-2.67523	58.8973	56.784	0.159556	0.0994156	0.670268	0.016204	up
AT3G27930	10	99	AT3G27930_10	0.464968	0.262657	0.725914	0.587909	0.0686582	0.159902	0.133979	0.214036	-2.90829	-1.0655	43.0051	12.2626	0.510362	0.144144	1.84279	0.00780369	up
AT1G21170	9	44	AT1G21170_9	0.344387	0.530702	0.327165	0.482831	0.049116	0.0149765	0.113207	0.0818016	-4.29088	-1.27856	26.3864	5.72727	0.421271	0.0647753	3.01232	0.00392697	up
AT3G09410	11	79	AT3G09410_11	0.208787	0.0426182	0.135821	0.212876	0.0286245	0.0165516	0.0210877	0.0195553	-5.57181	-2.9811	17.0538	3.61392	0.150026	0.0214548	2.59071	0.00388788	up
AT5G06670	12	193	AT5G06670_12	0.430646	0.286165	0.287113	0.307256	0	0.0234049	0	0.051494	-9.52202	-1.63082	8.45596	0.584197	0.327795	0.0187247	7.89119	0.0281966	up
AT4G20340	7	231	AT4G20340_7	0.284292	0.383471	0.440033	0.251521	0.163996	0.118117	0.155213	0.10036	-2.9236	-1.59323	32.2662	15.1082	0.339829	0.134422	1.33037	0.00181426	up
AT1G26170	12	106	AT1G26170_12	0.296584	0.350745	0.227051	0.299905	0.0714149	0.0657549	0.0361939	0.0709517	-4.08488	-1.78533	27.7099	6.43868	0.293571	0.0610789	2.29955	0.000142	up
AT4G16765	3	82	AT4G16765_3	0.353926	0.25432	0.337107	0.426219	0.127394	0.141373	0.117439	0.155919	-2.89155	-1.5682	49.2652	19.8049	0.342893	0.135531	1.32334	0.000303892	up
AT5G06970	6	121	AT5G06970_6	0.217606	0.116216	0.133056	0.147784	0.0514396	0.079324	0.0668597	0.0918929	-3.82092	-2.74342	33.2727	21.3926	0.153665	0.072379	1.07751	0.00658333	up
AT5G42810	4	82	AT5G42810_4	0.199596	0.226593	0.268876	0.155517	0.0182611	0.034091	0.0568686	0.0570014	-4.72966	-2.26163	20.1982	7.57927	0.212645	0.0415555	2.46803	0.0011258	up
AT3G59300	4	109	AT3G59300_4	0.395528	0.302481	0.296897	0.284154	0.0990235	0.254581	0.200288	0.145222	-2.60335	-1.65761	51.711	45.344	0.319765	0.174779	0.945739	0.0237715	up
AT1G54370	9	86	AT1G54370_9	0.399553	0.272911	0.320349	0.291036	0.13312	0.135543	0.185002	0.145127	-2.75285	-1.65501	79.8372	47.7413	0.320962	0.149698	1.09783	0.000515543	up
AT5G07890	5	98	AT5G07890_5	0.38849	0.349759	0.428633	0.395319	0.0863414	0.191026	0.151458	0.109431	-2.95922	-1.36018	48.8827	20.7423	0.39055	0.134564	1.59904	0.000843157	up
AT4G00760	6	253	AT4G00760_6	1.18101	1.01885	1.22981	1.38631	0.253195	0.588579	0.283505	0.284687	-1.59437	0.259162	46.9289	23.2125	1.20399	0.352491	1.85353	0.000742375	up
AT3G55630	14	92	AT3G55630_14	0.209622	0.106424	0.157361	0.156168	0.0363039	0.0487989	0.0667221	0.0750385	-4.19566	-2.70823	26.5707	24.9348	0.157394	0.0567159	1.48743	0.00298697	up
AT1G29170	2	100	AT1G29170_2	0.564583	0.622748	0.390818	0.515367	0.185427	0.100385	0.186726	0.296966	-2.48002	-0.954944	51.655	21.23	0.523379	0.192376	1.52508	0.00491646	up
AT1G66980	2	81	AT1G66980_2	0.254204	0.251126	0.277856	0.223545	0.0866992	0.0665363	0.0489853	0.120748	-3.70975	-1.9946	37.6543	13.6512	0.251683	0.0807421	1.71514	0.000937627	up
AT3G15220	9	182	AT3G15220_9	0.395789	0.456692	0.476511	0.49742	0.144313	0.223286	0.141373	0.209112	-2.50896	-1.1362	37.8668	18.6635	0.456603	0.179521	1.37276	0.000334157	up
AT5G05680	5	431	AT5G05680_5	0.197234	0.22942	0.32514	0.129981	0.0731139	0.0894071	0.128263	0.0456043	-3.66867	-2.25761	22.0789	5.34977	0.220444	0.0840971	1.41106	0.0144309	up
AT1G05830	25	173	AT1G05830_25	0.224445	0.18735	0.271446	0.210521	0.095377	0.130609	0.110045	0.159464	-3.03985	-2.17525	43.8179	32.9523	0.22344	0.123874	0.864608	0.00442743	up
AT3G45040	1	85	AT3G45040_1	0.19345	0.254024	0.155904	0.0957147	0.050494	0.0506577	0.1089	0.0845618	-3.8434	-2.60333	39.3	21.2765	0.174773	0.0736535	1.24007	0.0225295	up
AT3G48190	64	278	AT3G48190_64	0.5583	0.49949	0.421533	0.552142	0.160616	0.184995	0.189222	0.147019	-2.56013	-0.986383	22.0594	11.4946	0.507866	0.170463	1.57375	1.72338e-05	up
AT1G05570	38	84	AT1G05570_38	0.155229	0.140117	0.209503	0.23556	0.0441125	0.0349811	0.010673	0.0727383	-4.91775	-2.4659	37.0506	7.78571	0.185102	0.0406262	2.45185	0.00712047	up
AT5G66055	4	96	AT5G66055_4	0.158476	0.204227	0.190841	0.151122	0.0804426	0.0937669	0.100132	0.101397	-3.41815	-2.5163	111.307	72.9505	0.176166	0.0939346	0.901855	0.000434595	up
AT4G17140	39	72	AT4G17140_39	0.137892	0.28478	0.11675	0.130463	0.000375756	0.00070188	0.000883234	0.0158074	-9.49564	-2.67681	10.7361	0.211806	0.167471	0.00444207	6.81883	0.00148253	up
AT4G18020	1	60	AT4G18020_1	0.288139	0.300691	0.195249	0.27799	0.0922871	0.185923	0.0772082	0.191482	-2.98619	-1.93308	60.6292	30.7958	0.265517	0.136725	1.05311	0.0287756	up
AT2G47410	16	252	AT2G47410_16	0.269495	0.3218	0.237528	0.330846	0.0963086	0.128594	0.143585	0.0953443	-3.13151	-1.79926	38.5089	13.2431	0.289917	0.115958	1.33225	0.00038262	up
AT1G48540	5	351	AT1G48540_5	0.248643	0.221216	0.291472	0.295897	0.0934401	0.116978	0.131508	0.10974	-3.15753	-1.92993	33.0328	16.6809	0.264307	0.112917	1.2276	0.000139062	up
AT5G38360	3	67	AT5G38360_3	0.570511	0.491756	0.473695	0.445961	0.237908	0.202897	0.145784	0.272244	-2.25696	-1.01916	65.3433	53.791	0.495481	0.214708	1.2378	0.0010158	up
AT5G43930	5	70	AT5G43930_5	0.591395	0.415183	0.541488	0.58653	0.121272	0.134017	0.164188	0.14538	-2.83297	-0.920178	57.4179	10.5429	0.533649	0.141214	1.91279	1.48988e-05	up
AT1G79950	14	218	AT1G79950_14	0.451497	0.460498	0.617192	0.418573	0.172834	0.330282	0.182003	0.22336	-2.18782	-1.05465	55.8922	27.6032	0.48694	0.22712	1.13317	0.00361567	up
AT4G25940	7	88	AT4G25940_7	0.170009	0.168653	0.177311	0.221268	0.00763092	0.0663493	0.0560504	0.0745506	-4.71262	-2.44899	31.7358	9.4375	0.18431	0.0511453	2.26363	0.0277684	up
AT4G02390	6	214	AT4G02390_6	0.487621	0.672221	0.552587	0.317425	0.033131	0.134465	0.0446195	0.118162	-3.84443	-1.0301	34.41	1.82944	0.507464	0.0825946	2.81433	0.00225251	up
AT2G28360	11	192	AT2G28360_11	0.228778	0.262707	0.262326	0.32993	0.0686504	0.1082	0.0901439	0.0612782	-3.64323	-1.8967	23.4961	7.66536	0.270935	0.0820681	1.74653	0.000191794	up
AT5G35210	1	84	AT5G35210_1	0.803363	0.864468	0.762536	0.683956	0.453452	0.445738	0.403822	0.524338	-1.13659	-0.366285	198.021	119.28	0.778581	0.456838	0.770302	0.000332645	up
AT3G63340	8	63	AT3G63340_8	0.132668	0.366298	0.244687	0.248904	0.0582941	0.0600709	0.0581451	0.0834511	-3.9612	-2.10009	30.1984	9.74603	0.248139	0.0649903	1.86112	0.00129375	up
AT3G15180	6	97	AT3G15180_6	0.415286	0.250456	0.37837	0.508139	0.0859688	0.148729	0.161378	0.11164	-3.02096	-1.41101	33.3763	13.6366	0.388063	0.126929	1.60996	0.00167	up
AT4G21410	2	74	AT4G21410_2	0.256333	0.229516	0.387194	0.301124	0.133517	0.178164	0.155021	0.154972	-2.69325	-1.79692	76.5372	100.605	0.293542	0.155419	0.89633	0.00282977	up
AT1G12860	3	119	AT1G12860_3	0.109611	0.156737	0.140954	0.24484	0.0701857	0.0787864	0.0789856	0.0766729	-3.7165	-2.67998	40.7458	24.9307	0.163035	0.0761576	1.03652	0.00553878	up
AT1G01950	16	136	AT1G01950_16	0.154003	0.270583	0.104338	0.07663	0.0461705	0.0466412	0.0254409	0.0182712	-4.98253	-2.88786	17.0478	7.14706	0.151389	0.034131	2.09467	0.00660741	up
AT1G73980	8	184	AT1G73980_8	0.872991	0.580064	0.86477	0.621972	0.389932	0.459994	0.545992	0.533981	-1.0643	-0.469092	112.832	88.1033	0.734949	0.482475	0.59521	0.0209439	up
AT5G11860	4	198	AT5G11860_4	0.107335	0.257942	0.18737	0.12279	0.0241712	0.0373732	0.0525322	0.0393593	-4.75756	-2.65412	25.6124	3.44571	0.168859	0.038359	2.10344	0.00128171	up
AT2G33435	7	119	AT2G33435_7	0.319318	0.280717	0.219154	0.278638	0.1171	0.0767671	0.0927855	0.0685938	-3.52332	-1.87832	36.2479	10.1218	0.274457	0.0888116	1.64501	0.000191599	up
AT4G09140	8	114	AT4G09140_8	0.249869	0.188943	0.143849	0.151623	0.000226445	0	0	0.0105206	-11.4873	-2.48089	10.2346	0.177632	0.183571	0.00268675	9.00642	0.00176888	up
AT3G15354	6	98	AT3G15354_6	0.171504	0.20515	0.158636	0.107738	0.0438651	0.0868467	0.0523064	0.0608845	-4.0827	-2.67488	38.4949	11.3444	0.160757	0.0609757	1.40782	0.00268455	up
AT5G11350	5	73	AT5G11350_5	0.662004	0.658355	0.812571	0.440511	0.170755	0.245366	0.246288	0.204861	-2.22146	-0.670084	46.8904	22.0993	0.64336	0.216818	1.55138	0.000445147	up
AT1G51270	7	76	AT1G51270_7	0.602773	0.627378	0.726613	0.611812	0.216093	0.268035	0.21782	0.294359	-2.01823	-0.643122	57.0526	41.3618	0.642144	0.249077	1.37511	3.70366e-05	up
AT1G30420	24	69	AT1G30420_24	0.457654	0.213291	0.231119	0.183206	0.0907974	0.0516516	0.0460041	0.0378519	-4.22546	-1.97963	17.7464	5.36232	0.271317	0.0565763	2.24582	0.00133929	up
AT3G61420	8	183	AT3G61420_8	0.807057	0.899558	0.884626	1.07372	0.442824	0.5187	0.574889	0.519934	-0.966117	-0.134053	103.314	93.556	0.91624	0.514087	0.832064	0.000371152	up
AT1G48360	9	100	AT1G48360_9	0.67699	0.900239	0.780516	0.768421	0.13239	0.230678	0.0829759	0.131412	-2.88804	-0.362986	19.815	6.02	0.781541	0.144364	2.52506	0.000195176	up
AT1G32750	15	99	AT1G32750_15	0.257154	0.25697	0.289939	0.34165	0.0500629	0.160298	0.0304686	0.133342	-3.72615	-1.8138	35.0101	9.81061	0.286428	0.093543	1.91235	0.0164236	up
AT2G02960	7	160	AT2G02960_7	0.498793	0.641214	0.589038	0.449385	0.325007	0.36397	0.319652	0.348144	-1.56181	-0.890539	145.65	132.997	0.544607	0.339193	0.671272	0.00161672	up
AT2G30800	4	488	AT2G30800_4	0.48748	0.331091	0.491681	0.367966	0.174495	0.202842	0.140866	0.273584	-2.37946	-1.27446	20.7597	8.79559	0.419555	0.197947	1.105	0.00427256	up
AT1G73960	10	85	AT1G73960_10	0.292881	0.198079	0.143555	0.1825	0.058954	0.0488999	0.0567942	0.0175306	-4.6026	-2.34046	21.9	6.02353	0.204254	0.0455447	2.26214	0.00285144	up
AT3G58640	16	98	AT3G58640_16	0.459154	0.475498	0.484076	0.471673	0.282047	0.266126	0.233288	0.250771	-1.9578	-1.08157	158.105	74.3291	0.4726	0.258058	0.876228	6.95729e-06	up
AT3G63340	6	75	AT3G63340_6	0.137018	0.103352	0.139502	0.237562	0.0303942	0.0634303	0.0600953	0.0193303	-4.69209	-2.7643	24	8.57	0.154359	0.0433125	1.92779	0.00713197	up
AT3G16785	7	84	AT3G16785_7	0.26454	0.256674	0.237895	0.125641	0.0403865	0.10807	0.0088293	0.0503486	-4.74383	-2.23616	33.2143	7.29762	0.221188	0.0519086	2.50767	0.0200633	up
AT3G48120	4	94	AT3G48120_4	0.611295	0.639327	0.509182	0.992897	0.232191	0.358056	0.414488	0.296184	-1.6536	-0.584867	60.3271	33.2261	0.688175	0.32523	1.06873	0.00781313	up
AT1G21060	8	85	AT1G21060_8	0.104567	0.291406	0.193758	0.190637	0.0369528	0.0757548	0.0246009	0.102715	-4.27728	-2.44879	27.2029	10.4912	0.195092	0.0600059	1.82849	0.017295	up
AT1G21650	23	63	AT1G21650_23	0.268474	0.117046	0.273938	0.181324	0	0.000583762	0	0.0140872	-11.0197	-2.33086	9.47222	0.261905	0.210196	0.00366775	8.68886	0.00282042	up
AT4G25970	9	99	AT4G25970_9	0.165685	0.252428	0.177617	0.207304	0.0743183	0.108626	0.137459	0.141397	-3.15945	-2.33572	49.2652	44.6717	0.200759	0.11545	0.82373	0.0174368	up
AT5G43930	4	93	AT5G43930_4	0.617559	0.464327	0.3838	0.513402	0.115148	0.17159	0.187301	0.16107	-2.67805	-1.03639	45.9301	10.5699	0.494772	0.158777	1.64166	0.000230315	up
AT2G22980	6	83	AT2G22980_6	0.797518	0.75649	0.799431	0.751552	0.432967	0.504367	0.484218	0.496541	-1.06285	-0.366007	126.431	212.645	0.776248	0.479523	0.696846	1.51833e-05	up
AT3G12520	3	83	AT3G12520_3	0.197158	0.314152	0.346645	0.234477	0.065529	0.0666605	0.0244837	0.00244913	-5.46607	-1.9085	14.6807	4.95783	0.273108	0.0397806	3.55758	0.0203414	up
AT3G48190	17	423	AT3G48190_17	1.10308	0.676415	0.441086	1.07671	0.269407	0.366246	0.23165	0.44573	-1.65425	-0.374179	23.0816	11.3245	0.824324	0.328258	1.28007	0.0149982	up
AT2G43070	9	197	AT2G43070_9	0.211709	0.15378	0.279714	0.2225	0.0974894	0.125761	0.133362	0.0955018	-3.16119	-2.23675	48.7652	31.0102	0.216926	0.113029	0.924438	0.0052884	up
AT1G55325	12	244	AT1G55325_12	0.197702	0.208967	0.224493	0.301125	0.0240832	0.0363858	0.0290968	0.199094	-4.39695	-2.12102	24.4232	3.47439	0.233072	0.0721649	2.27593	0.0187945	up
AT4G21910	1	79	AT4G21910_1	0.364682	0.460942	0.404626	0.373794	0.159135	0.219726	0.261028	0.155607	-2.36491	-1.32441	141.68	52.288	0.401011	0.198874	1.0405	0.00188472	up
AT3G28430	4	116	AT3G28430_4	0.266865	0.236614	0.385281	0.14405	0.0343745	0.0650507	0.0585543	0.00833629	-4.95132	-2.03914	20.4483	3.55172	0.258203	0.0415789	2.91217	0.00777888	up
AT5G44520	2	72	AT5G44520_2	0.430334	0.475768	0.387658	0.490239	0.292062	0.228966	0.268469	0.255821	-1.9416	-1.17093	97.8368	112.115	0.446	0.26133	0.770671	0.00034688	up
AT2G36810	44	241	AT2G36810_44	0.24836	0.311416	0.256703	0.32454	0.0625606	0.118781	0.101079	0.15204	-3.27404	-1.81949	29.0394	7.9305	0.285255	0.108615	1.45455	0.00229752	up
AT1G15960	8	119	AT1G15960_8	0.382412	0.335195	0.721987	0.431869	0.0698868	0.0575641	0.144081	0.0725705	-3.63426	-1.16126	10.5168	8.03361	0.467865	0.0860256	2.47301	0.000602862	up
AT5G24270	7	118	AT5G24270_7	0.165915	0.237874	0.235506	0.203872	0.0568849	0.0892907	0.108674	0.122556	-3.46289	-2.26091	60.9216	19.1229	0.210792	0.0943515	1.20198	0.00446412	up
AT5G04540	8	85	AT5G04540_8	0.206391	0.211355	0.146562	0.183637	0.029763	0.0546677	0.0400144	0.0335286	-4.70133	-2.43357	29.6118	7	0.186986	0.0394934	2.26775	5.64189e-05	up
AT4G04350	4	82	AT4G04350_4	0.230017	0.152611	0.105508	0.116899	0.0272981	0.0480568	0.0740906	0.0354867	-4.53633	-2.79337	30.9665	7.5	0.151259	0.0462331	1.74295	0.00468839	up
AT1G49180	8	71	AT1G49180_8	0.442638	0.436061	0.406115	0.49273	0.0886119	0.155149	0.14282	0.154193	-2.92239	-1.17359	42.7606	14.3486	0.444386	0.135194	1.74879	0.000129655	up
AT1G54360	10	104	AT1G54360_10	0.247562	0.211822	0.242061	0.244165	0.0870268	0.123553	0.110341	0.0981684	-3.26694	-2.08346	70.8221	37.8654	0.236403	0.104772	1.18348	6.48567e-05	up
AT5G08100	3	208	AT5G08100_3	0.149729	0.161456	0.186363	0.149475	0.0631107	0.0956427	0.0888315	0.0666671	-3.69296	-2.63405	40.6238	31.744	0.161756	0.078563	1.05891	0.000709772	up
AT3G52340	3	132	AT3G52340_3	0.326691	0.431573	0.271908	0.227275	0.181277	0.204769	0.154032	0.221804	-2.40575	-1.71066	94.983	40.6856	0.314362	0.190471	0.695094	0.0226737	up
AT1G64430	4	183	AT1G64430_4	0.211241	0.167541	0.180962	0.160893	0.0687233	0.0803724	0.0833904	0.0810088	-3.67749	-2.48063	71.7036	39.6298	0.180159	0.0783737	1.19686	3.0602e-05	up
AT1G75340	4	106	AT1G75340_4	0.228176	0.183753	0.185105	0.242738	0.108804	0.0703563	0.117248	0.0759549	-3.46011	-2.26301	32.1462	19.2382	0.209943	0.0930908	1.1971	0.00128706	up
AT1G22430	6	140	AT1G22430_6	0.306565	0.286572	0.307237	0.288167	0.17641	0.186789	0.166746	0.142826	-2.57886	-1.75159	132.082	81.2429	0.297135	0.168193	0.827273	8.06002e-05	up
AT1G25230	6	68	AT1G25230_6	0.175912	0.177635	0.165181	0.142258	0.0731946	0.101648	0.0899425	0.126506	-3.38201	-2.60285	103.651	77.6287	0.165247	0.0978227	0.779166	0.00505726	up
AT1G73920	4	94	AT1G73920_4	0.132874	0.15434	0.204102	0.21857	0.0771073	0.101956	0.145738	0.12669	-3.18753	-2.52354	95.1622	58.7926	0.177471	0.112873	0.663994	0.0443946	up
AT4G36280	12	79	AT4G36280_12	0.325133	0.598931	0.16819	0.439219	0.00128974	0.0530337	0.000577847	0	-9.36164	-1.52981	8.83544	0.515823	0.382868	0.0137253	7.83183	0.00586856	up
AT2G44710	11	167	AT2G44710_11	0.248971	0.175139	0.266398	0.242417	0.0793188	0.203702	0.102418	0.139922	-3.01911	-2.11804	65.5344	31.9222	0.233231	0.13134	0.901067	0.0316341	up
AT4G13150	3	73	AT4G13150_3	0.429787	0.526147	0.59793	0.419423	0.190671	0.33373	0.266639	0.208053	-2.03653	-1.03506	55.9658	54.226	0.493322	0.249773	1.00147	0.00385379	up
AT5G65685	14	955	AT5G65685_14	0.327299	0.173235	0.15261	0.243197	0.100224	0.139853	0.105276	0.083776	-3.24545	-2.2231	6.44267	4.94215	0.224085	0.107282	1.02235	0.0127813	up
AT2G22980	13	102	AT2G22980_13	0.506232	0.497747	0.59318	0.573591	0.282872	0.23367	0.3178	0.232841	-1.91891	-0.886002	74.1225	83.7353	0.542688	0.266796	1.03291	0.000186127	up
AT2G21630	6	342	AT2G21630_6	0.288595	0.201193	0.336554	0.414897	0.128976	0.104709	0.141897	0.053788	-3.31101	-1.73662	13.2098	6.96711	0.31031	0.107343	1.57438	0.00640878	up
AT5G43600	3	98	AT5G43600_3	0.591283	0.38052	0.333091	0.441437	0.118749	0.139854	0.217573	0.205739	-2.59839	-1.22944	23.8571	34.023	0.436583	0.170479	1.36895	0.00260406	up
AT2G28070	8	83	AT2G28070_8	0.632358	0.801097	0.76839	0.737998	0.251056	0.276914	0.44147	0.398454	-1.58838	-0.449885	54.3404	47.1024	0.734961	0.341974	1.1385	0.00168374	up
AT1G10920	2	150	AT1G10920_2	0.577778	0.531055	0.776941	0.583892	0.209364	0.255096	0.317477	0.203325	-2.04505	-0.711207	44.7333	16.0283	0.617417	0.246316	1.33385	0.000429058	up
[truncated: 658 more rows]

## Sheet: 5 mac3ab
GeneID	intronNo	intronLength	GeneIso	mut1.IR	mut2.IR	mut3.IR	wt1.IR	wt2.IR	wt3.IR	avg.log.WT	avg.log.mut	mean.mut.int.depth	mean.wt.int.depth	mean.mut.ir	mean.WT.ir	log.avg.diff	log.depth.pvalue	regulation
[truncated: 1,419 more rows]

[truncated: 13 more sheets: 6 prp18, 7 prpka, 8 luc7, 9 sac3a, 10 xrn3, 11 spy4, 12 DMSO, 13 DEX, 14 AP txs, 15 spy txs, 16 dex txs, 17 dmso txs, 18 numbers in Fig]
