# Supplementary material for: Next-Generation Mapping of the ACINUS-Mediated Alternative Splicing Machinery and Its Regulation by O-glycosylation in Arabidopsis
Source: bioRxiv. 2025 Sep 19:2025.01.04.631329. Preprint. [Version 3] doi: 10.1101/2025.01.04.631329 (PMC11974692; doi:10.1101/2025.01.04.631329)
Supplement: Supplement 2 [file media-2.xlsx]

## Sheet: table contents
Sheets Number	Name	Description
Sheet 0	Table content	Table content
Sheet 1	TurboID summary	This table sums the 298 proteins enriched by ACINUS, PNN, and SR45, after filtering with stringent criterial
Sheet 2	Evolution conserveness	Compare Arabidopsis to human (by NCBI blast)
Sheet 3	ACINUS-TD_Protein Level	This table contains 395 proteins enriched by ACINUS-TD by protein-level enrichment.
Sheet 4	PNN-TD_Protein Level	This table contains 324 proteins enriched by ACINUS-TD by protein-level enrichment.
Sheet 5	SR45-TD_Protein Level	This table contains 255 proteins enriched by SR45-TD by protein-level enrichment.
Sheet 6	Comparison of ACINUS-TD vs ACINUSΔRSB-TD	This table compares TurboID of full length ACINUS vs ACINUSΔRSB.
Sheet 7	ACINUS-TD_Peptide Level	This table contains ACINUS-TD enriched proteins by peptide-level enrichment.
Sheet 8	Interpro Results	Interpro analysis of the enriched proteins after integration and filtering.
Sheet 9	Interpro results counts	This one counts the numbers of domains.

## Sheet: 1TurboID summary
		Protein-level enrichment						Peptide-level enrichment (Using signature ion filtered List)
								ACINUS-PL-MS peptide level enrichment
		ACINUS PL-MS		PININ PL-MS		SR45 PL-MS		FW1	Rv1	Fw2	Rv2
		p value (-log10)	fold difference (log2 value)	p value (-log10)	fold difference (log 2 value)	p value (-log10)	fold difference (log2 value)	fold	fold	fold	fold	median of replicate	Primary.Gene.Symbol.tair	Gene.Description.tair	Evidence
1	AT4G39680	5.23285	4.20473	3.96431	-5.69161	2.84289	2.52898	100	100	100	100	100	ACINUS (ACINUS)	SAP domain-containing protein;(source:Araport11)	bait
2	AT1G15200	2.57343	-2.22172	3.90904	6.22356	1.96114	6.4902						PININ (PININ)	protein-protein interaction regulator family protein;(source:Araport11)	bait
3	AT1G16610	5.65851	5.76335	2.57964	3.16478	2.50452	4.24528	100	100	100	100	100	ARGININE/SERINE-RICH 45 (SR45)	Encodes SR45; a member of the highly conserved family of serine/arginine-rich (SR) proteins; which play key roles in pre-mRNA splicing and other aspects of RNA metabolism. SR45 is a spliceosome protein; interacts with SR33 and the U1-70K protein of the U1 snRNP. Also involved in plant sugar response. sr45-1 mutation confers hypersensitivity to ABA and glucose during early seedling growth. Phospho…	bait
4	AT3G07790	5.66998	3.69868	2.6016	4.24028	3.20998	6.84642	59.8	36.4964	58.3	34.0136	47.3982		DGCR14-like protein;(source:Araport11)	3overlap_1
5	AT1G32490	4.61819	4.38819	1.89499	4.82537	2.75903	6.6588	78.2	29.8507	100	59.5238	68.8619	ENHANCED SILENCING PHENOTYPE 3 (ESP3)	Encodes a homolog of the yeast PRP2 protein; one of four related DEAH RNA helicases identified as essential cofactors for RNA splicing. Involved in ABI4-regulated ABA signaling under high glucose condition in early seedling growth.	3overlap_2
6	AT5G14610	4.35463	5.50822	3.3767	4.9649	3.65507	6.55681	57.8	20.5339	67.4	13.1752	39.1669	RNA HELICASE 46 (RH46)	DEAD box RNA helicase family protein;(source:Araport11)	3overlap_3
7	AT5G17900	4.76994	4.33426	3.53133	4.66226	2.36451	6.0062	100	37.594	100	33.557	68.797		microfibrillar-associated protein-like protein;(source:Araport11)	3overlap_4
8	AT3G54230	4.50352	5.52745	2.1154	3.67839	3.18999	5.83752	100	49.505	100	28.4091	74.7525	SUPPRESSOR OF ABI3-5 (SUA)	Encodes a splicing factor SUA (suppressor of abi3-5); homologous to the human protein RBM5. Controls alternative splicing of the developmental regulator ABI3.	3overlap_5
9	AT5G51280	3.75963	9.0645	1.86885	3.45948	2.17269	5.80319	100	100	100	100	100		DEAD-box protein abstrakt;(source:Araport11)	3overlap_6
10	AT2G27285	4.4471	4.86616	3.3356	4.88249	2.41351	5.79832	95.8	28.0112	50.3	49.2611	49.7805		nuclear speckle splicing regulatory-like protein (DUF2040);(source:Araport11)	3overlap_7
11	AT4G19190	3.55752	6.74226	1.8809	4.02003	2.51934	5.7976	100	100	100	100	100		zinc knuckle (CCHC-type) family protein;(source:Araport11)	3overlap_8
12	AT2G29210	6.83704	6.72867	5.2493	6.26727	1.98581	5.7327	100	100	100	64.1026	100		splicing factor PWI domain-containing protein;(source:Araport11)	3overlap_9
13	AT3G23900	3.92026	4.66659	3.60632	4.12072	3.20343	5.72145	100	100	100	30.2115	100	IMMUNOREGULATORY RNA-BINDING PROTEIN (IRR)	Physically interacts with; and promotes canonical splicing of; transcripts encoding defense signaling proteins; including the key negative regulator of pattern recognition receptor signaling complexes; CALCIUM-DEPENDENT PROTEIN KINASE 28 (CPK28). Upon immune activation by Plant Elicitor Peptides (Peps); IRR is dephosphorylated; disrupting interaction with CPK28 transcripts and resulting in accumu…	3overlap_10
14	AT2G02160	4.90441	6.91891	3.39951	5.31717	3.10244	5.64706	100	100	100	60.241	100	(ATC3H17)	Non- tandem CCCH zinc finger protein.	3overlap_11
15	AT3G06480	4.69481	3.7147	2.63802	5.26151	3.20555	5.63857	55.9	92.5926	33	100	74.2463	RNA HELICASE 40 (RH40)	DEAD box RNA helicase family protein;(source:Araport11)	3overlap_12
16	AT4G02720	3.53704	7.64937	2.13299	1.77596	2.42058	5.63474	100	71.4286	100	100	100	MORPHOLOGY OF AGO1-52 SUPPRESSED2 (MAS2)	Encodes an ortholog of NKAP (NF-kB activating protein); that interacts with splicing and ribosome biogenesis proteins; colocalizes with the 45S rDNA at the nucleolar organizer regions (NORs) and negatively regulates 45S rDNA expression.	3overlap_13
17	AT5G47430	4.1188	2.92393	3.40509	5.94143	3.05463	5.58596	44	100	47.6	20.1613	45.8		DWNN domain; a CCHC-type zinc finger;(source:Araport11)	3overlap_14
18	AT4G32420	5.05056	4.99481	3.09543	4.13058	4.21637	5.5238	100	43.8596	26.2	100	71.9298		Cyclophilin-like peptidyl-prolyl cis-trans isomerase family protein;(source:Araport11)	3overlap_15
19	AT3G13200	2.87343	2.73139	3.39235	7.19613	3.71379	5.42527	35.4	44.0529	25.4	12.2249	30.4	EMBRYO DEFECTIVE 2769 (EMB2769)	Associates with core components of the Arabidopsis NineTeen complex (NTC) and its loss leads to inefcient splicing.	3overlap_16
20	AT1G03910	5.33345	3.94353	2.76194	2.97529	3.97323	5.4		35.2113	79.2	100	79.2	CACTIN (CTN)	Encodes the Arabidopsis homolog of a conserved eukaryotic protein without known functional domains. The protein that localizes to nuclear speckles and colocalizes with known splicing proteins.	3overlap_17
21	AT4G37120	4.58492	3.90681	4.22117	7.04703	2.75624	5.32789	100	30.2115	100	16.5289	65.1057	SWELLMAP 2 (SMP2)	Encodes a zinc finger containing protein similar to step II splicing factors that is similar to SMP1. SMP2 is also reduced in SMP1 epigenetic alleles; plants make smaller organs having reduced cell numbers but increased cell size. The mRNA is cell-to-cell mobile.	3overlap_18
22	AT5G58040	2.5744	4.954	3.90535	7.28149	2.84574	5.32528	100	87.7193	100	64.5161	93.8596	HOMOLOG OF YEAST FIP1 [V] (FIP1[V])	Encodes a subunit of the polyadenylation apparatus that interacts with and stimulates the activity of poly(A) polymerase. Additionally ; it interacts with several polyadenylation factor subunits and is an RNA-binding protein. It is suggested that this protein coordinates a number of polyadenylation factor subunits with PAP and with RNA. The mRNA is cell-to-cell mobile.	3overlap_19
23	AT1G80930	4.81428	5.53738	4.02688	4.41756	2.41599	5.30568	67.25	100	100	100	100		MIF4G domain-containing protein / MA3 domain-containing protein;(source:Araport11)	3overlap_20
24	AT3G63400	5.48437	5.761	3.73199	5.97097	4.31122	5.26781	100	100	100		100		Cyclophilin-like peptidyl-prolyl cis-trans isomerase family protein;(source:Araport11)	3overlap_21
25	AT5G49400	5.74315	3.98885	1.46974	1.85955	3.12908	5.20844	100	60.9756	100	52.6316	80.4878		zinc knuckle (CCHC-type) family protein;(source:Araport11)	3overlap_22
26	AT4G09980	3.33242	2.39356	1.64298	3.76842	3.27467	5.02461	100	14.8148	100	12.0337	57.4074	EMBRYO DEFECTIVE 1691 (EMB1691)	Encodes a member of a core set of mRNA m6A writer proteins and is required for N6-adenosine methylation of mRNA.	3overlap_23
27	AT5G53930	4.31829	8.84725	2.42559	1.72737	2.71614	4.95687	100	100	100	100	100		transcriptional regulator ATRX-like protein;(source:Araport11)	3overlap_24
28	AT1G28060	4.87683	3.42437	2.59201	2.46056	3.23341	4.91258	94.2	12.5156	100	19.5312	56.8656	RNA-DIRECTED DNA METHYLATION 16 (RDM16)	Pre-mRNA-splicing factor 3;(source:Araport11)	3overlap_25
29	AT1G10580	4.60685	3.50144	3.61869	5.68619	3.40443	4.87527	38.9			7.04225	22.9711		Transducin/WD40 repeat-like superfamily protein;(source:Araport11)	3overlap_26
30	AT3G12640	6.73698	6.71935	3.41299	5.22081	3.63939	4.83447	100	100	100	100	100		RNA binding (RRM/RBD/RNP motifs) family protein;(source:Araport11)	3overlap_27
31	AT3G49601	4.78829	7.11957	2.32529	3.71624	2.482	4.82133	100	100	100	100	100		pre-mRNA-splicing factor;(source:Araport11)	3overlap_28
32	AT1G53720	3.6074	5.53723	1.89587	4.52829	4.11774	4.73919	100	67.5676	15.6	47.3934	57.4805	CYCLOPHILIN 59 (CYP59)	Encodes a cyclophilin; member of a family modular proteins consisting of a peptidyl-prolyl cis? trans isomerase (PPIase) domain; followed by an RNA recognition motif (RRM); and a C-terminal domain enriched in charged amino acids. Interacts with with SCL33/SR33 and with a majority of Arabidopsis SR proteins and the largest subunit of RNA polymerase II. Localizes to the nucleus; but it does not sig…	3overlap_29
33	AT1G70180	3.58467	5.37919	2.71218	3.57078	2.25404	4.724	100	100			100		Sterile alpha motif (SAM) domain-containing protein;(source:Araport11)	3overlap_30
34	AT5G23080	4.10443	4.14891	2.15393	2.30261	2.92997	4.7076	100	16.9205	100	14.556	58.4602	TOUGH (TGH)	Interacts with TATA-box binding protein 2. Contains domains with strong similarity to G-patch and SWAP domains; characteristic of RNA binding and processing proteins. Colocalizes with the splicing regulator SRp34 to subnuclear particles. It is an important component of miRNA and siRNA biogenesis. Mutants display developmental defects; including reduced plant height; polycotyly; and reduced vascul…	3overlap_31
35	AT1G77180	4.24359	4.67806	3.42977	6.05043	3.6156	4.70241	100	29.6736	100	23.4192	64.8368	SNW/SKI-INTERACTING PROTEIN (SKIP)	Encodes a putative transcriptional factor. Shows transcriptional activator activity in yeast. Involved in response to abscisic acid; salt and osmotic stress. SKIP lengthens period of the circadian clock by impairing the alternative splicing of PRR7 and PRR9. SKIP regulates the splicing of SEF pre-mRNA and suppresses flowering by activation of FLC.	3overlap_32
36	AT1G03140	5.07822	3.85164	1.50372	3.23444	2.71888	4.68661		22.0751		100	61.0375	PRE-MRNA PROCESSING FACTOR 18A (PRP18A)	PRP18a is one of two paralogs (the other being PRP18b) which are highly similar to the step II splicing factors in yeast. Loss of function mutations show defects in alternative splicing; mostly intron retention events.	3overlap_33
37	AT5G25060	4.08211	2.8236	2.82855	3.34083	2.59538	4.61998	67.9	13.6986	72.4	15.674	41.787	REDUCED RED-LIGHT RESPONSES IN CRY1CRY2 BACKGROUND 1 (RRC1)	Part of SWAP1-SFPS-RRC1 splicing factor complex which modulates pre-mRNA splicing to promote photomorphogenesis.	3overlap_34
38	AT3G18165	2.17734	3.22345	2.33982	3.60338	2.57759	4.6116						MODIFIER OF SNC1,4 (MOS4)	Encodes MOS4 (Modifier of snc1; 4); a nuclear protein homologous to human Breast Cancer-Amplified Sequence (BCAS2). MOS4 interacts with AtCDC5 and PRL1. All three proteins are essential for plant innate immunity.	3overlap_35
39	AT1G24706	4.2714	5.3013	3.72841	6.65956	3.24465	4.60864	100	48.3092	100	18.1159	74.1546	(THO2)	Encodes a component of the putative Arabidopsis THO/TREX complex: THO1 or HPR1 (At5g09860); THO2 (At1g24706); THO3 or TEX1 (At5g56130); THO5 (At5g42920; At1g45233); THO6 (At2g19430); and THO7 (At5g16790; At3g02950). THO/TREX complexes in animals have been implicated in the transport of mRNA precursors. Mutants of THO3/TEX1; THO1; THO6 accumulate reduced amount of small interfering (si)RNA; sugges…	3overlap_36
40	AT4G33060	4.79807	3.50349	1.63801	4.7182	2.79823	4.5256	33.2	13.7931	65.9	10.2881	23.4966	CYCLOPHILIN 57 (CYP57)	Cyclophilin-like peptidyl-prolyl cis-trans isomerase family protein;(source:Araport11)	3overlap_37
41	AT2G45640	3.53444	4.1628	2.84165	4.98304	2.79985	4.5141	100	1.5361	100		100	SIN3 ASSOCIATED POLYPEPTIDE P18 (SAP18)	Involved in the regulation of salt stress. Expression of AtSAP18 is induced by NaCl; cold; drought; ABA; and ethylene treatment. AtSAP18 and HDA19 associate with ERF3 and ERF4 both in vitro and in vivo.	3overlap_38
42	AT2G36130	5.21871	5.80822	2.14387	3.50491	2.70631	4.49834						CYCLOPHILIN (CYCLOPHILIN)	Cyclophilin-like peptidyl-prolyl cis-trans isomerase family protein;(source:Araport11)	3overlap_39
43	AT2G44200	4.60158	6.5317	1.70907	4.66524	2.534	4.47442	100	100	100	63.6943	100		pre-mRNA splicing factor domain-containing protein;(source:Araport11)	3overlap_40
44	AT1G65660	3.64808	4.47546	4.29361	4.11142	3.12161	4.44978	36.3	55.2486	41.3	14.4718	38.8	SWELLMAP 1 (SMP1)	Encodes a CCHC zinc finger protein that may function as a step II splicing factor. In an epigenetic allele of SMP1 (in which SMP1 and SMP2 mRNA is reduced) organs are smaller and contain fewer cells.	3overlap_41
45	AT5G13010	5.21577	5.39738	1.9299	3.15947	3.0421	4.41058	100	44.0529	33.2	19.9203	38.6264	EMBRYO DEFECTIVE 3011 (EMB3011)	Encodes a nuclear localized DEAH-box containing protein that is involved in miRNA biogenesis. Loss of function mutants are embryo lethal. Gene silencing experiments demonstrated its role in the localization of DCL-1 and HYL1 to the nuclear D-body. In silenced lines; miRNA production is suppressed and plants have developmental abnormalities and are hypersensitive to fungal pathogens.	3overlap_42
46	AT1G13790	3.14741	7.1492	1.49808	4.39256	3.09662	4.39588	11	17.2414	100	27.4725	22.357	FACTOR OF DNA METHYLATION 4 (FDM4)	Belongs to a subgroup of SGS3-like proteins that act redundantly in RNA-directed DNA methylation: AT1G15910 (FDM1); AT4G00380 (FDM2); AT3G12550 (FDM3); AT1G13790 (FDM4); AT1G80790 (FDM5).	3overlap_43
47	AT1G67580	3.59049	5.04111	1.80536	4.48929	2.35093	4.36026	47.2	58.1395	69.1	33.2226	52.6698	CYCLIN-DEPENDENT KINASE G2 (CDKG2)	Cyclin dependent kinase. Regulates stress responses and FLOWERING LOCUS M mRNA splicing. Acts downstream of UBP14/DA3-CDKB1;1 in control of endoreduplication and cell growth pathway.	3overlap_44
48	AT1G60200	4.82274	4.17424	3.64488	3.65337	3.20062	4.29448	71.5	15.949	71.8	10.917	43.7245	RNA-BINDING PROTEIN 25 (RBM25)	RBM25 is an alternative splicing factor involved in mediation of abiotic stress response and ABA response. Its expression is modulated by a variety of stressors and it in turn appears to affect the ratio of splice variants of stress responsive genes such as HAB1.2/HAB1.1.	3overlap_45
49	AT1G07360	4.61023	4.20573	2.52564	5.03259	4.14355	4.29072	74.3	12.87	20.4		20.4	MOS4-ASSOCIATED COMPLEX SUBUNIT 5A (MAC5A)	Encodes MAC5A; a component of the MOS4-associated complex (MAC) that contributes to snc1- mediated autoimmunity. MAC is a highly conserved nuclear protein complex associated with the spliceosome. Homologues include AT1G07360 (MAC5A); AT2G29580 (MAC5B) and AT5G07060 (MAC5C).	3overlap_46
50	AT4G31200	3.63113	2.96652	2.58736	4.1533	1.29445	4.27488						SUPPRESSOROF-WHITE-APRICOT/SURP RNA-BINDING DOMAINCONTAINING PROTEIN1 (SWAP1)	RNA-binding splicing factor; part of SWAP1-SFPS-RRC1 splicing factor complex modulates pre-mRNA splicing to promote photomorphogenesis.	3overlap_47
51	AT5G41770	5.72939	3.26696	3.66851	4.79414	3.51027	4.27075	51.7				51.7		crooked neck protein; putative / cell cycle protein;(source:Araport11)	3overlap_48
52	AT1G02330	4.72163	3.355	2.33129	3.48637	2.59409	4.16756	34.2	13.587	57.2	10.7066	23.8935	COP1 SUPPRESSOR 2 (CSU2)	Encodes a nuclear coiled-coil domain-containing protein that interacts with and negatively regulates COP1's E3 ubiquitin ligase activity; and represses COP1 mediated HY5 degradation in cell-free extracts.	3overlap_49
53	AT1G61620	3.67652	3.67596	2.55677	2.80474	3.18054	4.14851	37.8	16.6667	80.3	15.625	27.2333	COP1 SUPPRESSOR 1 (CSU1)	Encodes a RING-finger E3 ubiquitin ligase that plays a major role in maintaining COP1 homeostasis by targeting COP1 for ubiquitination and degradation in dark-grown seedlings. The mRNA is cell-to-cell mobile.	3overlap_50
54	AT3G26560	4.54221	3.84869	2.57881	2.76631	3.55401	4.11092	100	19.1939	53.7	21.9298	37.8149		ATP-dependent RNA helicase;(source:Araport11)	3overlap_51
55	AT1G31870	3.77914	5.45878	3.37926	4.99598	2.86131	4.06791	100	46.2963	100	33.0033	73.1481	BUD SITESELECTION PROTEIN 13 (BUD13)	Ortholog of yeast BUD13 RES complex protein. Functions in pre mRNA processing of RNAs expressed in embryos.	3overlap_52
56	AT3G20550	4.58958	4.27358	1.78704	2.50756	3.10235	4.06347	100	32.4675	100	31.4465	66.2338	DAWDLE (DDL)	Encodes a nuclear localized FHA (forhkead) domain containing protein.Mutant plants have shortened roots; delayed flowering time; altered floral organ number; defective floral organs and reduced fertility.Ddl mutants also show reduced levels of pri-miRNAs as well as mature miRNAs suggesting involvement in biogenesis of miRNAs. DDL does not affect transcription of miRNAs directly but may act throug…	3overlap_53
57	AT2G44710	3.45478	5.054	4.33745	6.09819	4.18824	4.0498	77.8	98.0392	100		98.0392	, HNRNP R-LIKE PROTEIN (HRLP)	RNA binding protein which cotranscriptional splicing of a key floral repressor gene FLOWERING LOCUS C (FLC); ; facilitates R-loop formation near FLC intron I to repress its transcription; thereby promoting the floral transition. inhibition of cotranscriptional splicing of FLC by nuclear HRLP condensates constitutes the molecular basis for down-regulation of FLC transcript levels.	3overlap_54
58	AT1G75660	3.3033	2.6857	2.23285	2.16369	5.09601	4.04433		14.3266	70.2		42.2633	5'-3' EXORIBONUCLEASE 3 (XRN3)	Encodes a protein with similarity to yeast 5'-3'exonucleases and can functionally complement the yeast mutations. In Arabidopsis XRN3 acts as a suppressor of posttranscriptional gene silencing. Mutants accumulate excised miRNA products suggesting that XRN3 is involved in degradation of these products.	3overlap_55
59	AT5G51410	4.51347	4.43248	1.07754	2.39606	1.37108	4.0398	78	62.5	100	10.9051	70.25	LETHAL UNLESS CBC 7 RL (LUC7RL)	LUC7 N terminus domain-containing protein;(source:Araport11)	3overlap_56
60	AT3G50670	3.70833	2.90873	1.61045	2.49966	2.66872	4.02122	52.4	20.1613	100	100	76.2	U1 SMALL NUCLEAR RIBONUCLEOPROTEIN-70K (U1-70K)	Encodes U1 snRNP 70K	3overlap_57
61	AT4G36690	3.98583	3.09718	1.9039	2.10556	3.44587	3.97102		49.7512	15.4		32.5756	(ATU2AF65A)	Regulates flowering time and displays a redundant role in pollen tube growth together with AtU2AF65b.	3overlap_58
62	AT3G49430	3.13572	2.62461	1.98008	1.92265	2.69679	3.9628						SERINE/ARGININE-RICH PROTEIN SPLICING FACTOR 34A (SR34a)	Barta et al (2010) have proposed a nomenclature for Serine/Arginine-Rich Protein Splicing Factors (SR proteins): Plant Cell. 2010; 22:2926.	3overlap_59
63	AT2G40650	4.87199	3.89404	2.34676	3.10436	3.25893	3.88892	86.5	13.1926	100	9.70874	49.8463	(PRP38)	PRP38 family protein;(source:Araport11)	3overlap_60
64	AT5G64270	4.55407	3.51033	3.36	5.1941	2.51339	3.87476	50.1	8.69565	65.1	11.6686	30.8843		splicing factor;(source:Araport11)	3overlap_61
65	AT1G29220	5.43634	4.0348	2.52355	3.55695	1.58539	3.87326							transcriptional regulator family protein;(source:Araport11)	3overlap_62
66	AT1G33520	4.88551	5.03702	2.19936	3.75756	2.4639	3.82865	100	25.5102	100	57.1429	78.5714	MODIFIER OF SNC1, 2 (MOS2)	Has single homolog in Arabidopsis; also homologs in human; mouse and C. elegans; contains one G-patch domain (known to mediate RNA-protein interactions) and two KOW domains (may bind RNA and/or protein); localized to the nucleus; mutant suppresses high SA levels and constitutive disease resistance in snc1 npr1 background; required for basal resistance against Pseudomonas syringae maculicola ES432…	3overlap_63
67	AT1G61040	3.45225	2.5109	2.78941	3.22848	2.92079	3.8244	35.6			100	67.8	VERNALIZATION INDEPENDENCE 5 (VIP5)	Encodes a yeast Paf1C subunit homolog required for the expression of the MADS box gene FLC and other members of the FLC/MAF MADS-box gene family. Member of PAF-C complex.	3overlap_64
68	AT5G09860	1.58318	2.4555	1.45274	3.54557	2.76153	3.76423			65.6		65.6	(THO1)	Encodes a component of the putative Arabidopsis THO/TREX complex: THO1 or HPR1 (At5g09860); THO2 (At1g24706); THO3 or TEX1 (At5g56130); THO5 (At5g42920; At1g45233); THO6 (At2g19430); and THO7 (At5g16790; At3g02950). THO/TREX complexes in animals have been implicated in the transport of mRNA precursors. Mutants of THO3/TEX1; THO1; THO6 accumulate reduced amount of small interfering (si)RNA; sugges…	3overlap_65
69	AT1G20920	4.21068	5.41354	1.51873	2.84461	3.73667	3.7498						REGULATOR OF CBF GENE EXPRESSION 1 (RCF1)	DEAD-box helicase involved in RNA splicing and miRNA biogenesis.	3overlap_66
70	AT3G07170	4.06875	4.89634	1.70733	2.76133	2.23675	3.71527	100	100	100	100	100	INVOLVED IN RRNA PROCESSING 1 (IRP1)	Sterile alpha motif (SAM) domain-containing protein;(source:Araport11)	3overlap_67
71	AT3G55460	4.40679	4.58653	2.40364	2.89876	1.81263	3.68286	100	100		100	100	SC35-LIKE SPLICING FACTOR 30 (SCL30)	encodes an SC35-like splicing factor that is localized to nuclear specks. Barta et al (2010) have proposed a nomenclature for Serine/Arginine-Rich Protein Splicing Factors (SR proteins): Plant Cell. 2010; 22:2926. The mRNA is cell-to-cell mobile.	3overlap_68
72	AT1G80070	4.93593	3.41644	2.87637	4.17893	3.19145	3.62783						ABNORMAL SUSPENSOR 2 (SUS2)	Encodes a factor that influences pre-mRNA splicing and is required for embryonic development. Mutations result in an abnormal suspensor and embryo lethality. The mRNA is cell-to-cell mobile.	3overlap_69
73	AT4G10760	3.55238	2.63274	2.19752	4.68691	2.62756	3.62276	50.6				50.6	MRNAADENOSINE METHYLASE (MTA)	Encodes a member of a core set of mRNA m6A writer proteins and is required for N6-adenosine methylation of mRNA.	3overlap_70
74	AT4G12640	3.63071	3.1564	1.51797	2.39494	2.9793	3.60743	40.1	31.6456			35.8728	ARABIDOPSIS THALIANA SPLIT ENDS 2 (ATSPEN2)	Encodes a member of the Split ends (Spen) protein family that is characterized by an N-terminal domain; with one or more RNA recognition motifs and a SPOC domain. Knockout and overexpression mutants show no apparent changes in growth; development and flowering time under standard growth conditions.	3overlap_71
75	AT1G06220	4.34622	3.61065	2.54181	5.2696	2.50096	3.5955						MATERNAL EFFECT EMBRYO ARREST 5 (MEE5)	Encodes a protein with similarity to splicing factor Snu114. Snu114 is thought to be involved in activation of the splicosome. Loss of GFA1 function results in reduced female fertility. Approximately 50% of ovules abort due to defects in the female gametophyte. In mutant gametophytes antipodal cells express egg cell markers suggesting a defect in specification of cell fate.GFA1 is also required t…	3overlap_72
76	AT4G15900	4.55372	2.90912	1.82229	4.17547	2.94913	3.58747						PLEIOTROPIC REGULATORY LOCUS 1 (PRL1)	Mutations confer hypersensitivity to glucose and sucrose and augments sensitivity to cytokinin; ethylene; ABA and auxin. Encodes a nuclear WD40 protein that is imported into the nucleus. Essential for plant innate immunity. Interacts with MOS4 and AtCDC5. It is also predicted to have two DWD motifs. It can bind to DDB1a in Y2H assays; and DDB1b in co-IP assays; and may be involved in the formatio…	3overlap_73
77	AT5G40490	5.20116	3.3492	3.27487	3.45578	3.5467	3.54627	47.1		100	5.34759	47.1	(HLP1)	HLP1 is a member of the conserved hnRNP A/B family and contains RNA Recognition Motifs (RRM).It binds mRNA and appears to be involved in targeting alternative polyadenylation (APA). APA targets include genes involved in flowering. Loss of HLP1 function results causes late flowering under long and short day conditions. This phenotype is suppressed by loss of FLC.	3overlap_74
78	AT3G25840	4.70627	7.32786	3.34036	5.38189	2.74016	3.54566	100	100	100	100	100	PRE-MRNA PROCESSING FACTOR 4 KINASE A (PRP4KA)	Spliceosome-associated kinase involved in alternative splicing. May influence alternative splicing patterns by phosphorylating a subset of splicing regulators.	3overlap_75
79	AT2G27100	4.13259	3.16765	1.82586	2.46292	3.19513	3.52799	49.5	72.9927	100	100	86.4964	SERRATE (SE)	Identified as a leaf form mutant by Redei having serrated leaves. Further analysis of the single loss of function allele indicated pleiotropic effects extending to many aspects of shoot development such as taller meristems; alterations in phase transition; phyllotaxy and branching. Encodes a single zinc finger containing protein that is expressed in meristems and organ primordia and forms a compl…	3overlap_76
80	AT2G13370	4.19285	2.45207	3.70551	3.13736	4.18052	3.51307	32.6	13.986	7.9	4.54545	10.943	CHROMATIN REMODELING 5 (CHR5)	Chromatin-remodeling factor; has large number of MAPK docking sites (D-sites).	3overlap_77
81	AT1G04510	3.10378	3.72854	1.88381	4.41504	5.41911	3.50482						MOS4-ASSOCIATED COMPLEX 3A (MAC3A)	Encodes MAC3A; a U-box proteins with homology to the yeast and human E3 ubiquitin ligase Prp19. Associated with the MOS4-Associated Complex (MAC). Involved in plant innate immunity. Regulator of flowering time.	3overlap_78
82	AT5G16780	5.73267	3.03779	2.77599	1.79624	3.00494	3.45653	56.6	10.1112	19.4	6.32911	14.7556	DEFECTIVELY ORGANIZED TRIBUTARIES 2 (DOT2)	Encodes a protein belonging to SART-1 family. The gene is expressed in the basal region of the developing embryo during heart stage. Phenotypic analyses of dot2 mutants suggest that this protein plays a role in root; shoot; and flower development. dot2 mutants are dwarved plants that display an aberrant spurred leaf venation pattern and fail to flower. In the roots DOT2 appears to be require for …	3overlap_79
83	AT5G04280	5.07072	3.37112	2.41367	3.17325	2.86683	3.43865	100	32.0513	100	49.0196	74.5098	RNA-BINDING GLYCINE-RICH PROTEIN B3 (RBGB3)	Encodes one of the zinc finger-containing glycine-rich RNA-binding proteins involved in cold tolerance: AT3G26420 (ATRZ-1A); AT1G60650 (AtRZ-1b); AT5G04280 (AtRZ-1c). It also; along with AtRZ-1b; plays important roles in plant development; pre- mRNA splicing; and general gene expression.	3overlap_80
84	AT3G01540	4.95129	3.21723	2.97788	3.19527	3.34894	3.43166	55.5	7.24638	39.5	100	47.5	DEAD BOX RNA HELICASE 1 (DRH1)	RNA HELICASE DRH1	3overlap_81
85	AT1G30480	4.67315	2.60998	2.78595	4.76648	2.67729	3.42975	33.6	9.70874	100	12.3457	22.9728	DNA-DAMAGE-REPAIR/TOLERATION PROTEIN 111 (DRT111)	recombination and DNA-damage resistance protein (DRT111). Part of SWAP1-SFPS-RRC1 splicing factor complex which modulates pre-mRNA. splicing to promote photomorphogenesis	3overlap_82
86	AT4G21660	3.89643	2.25737	3.01016	2.80207	2.18318	3.42509	32.4	6.25	22	19.5312	20.7656		proline-rich spliceosome-associated (PSP) family protein;(source:Araport11)	3overlap_83
87	AT5G55670	2.95164	3.90838	2.54171	4.4651	2.48744	3.41723	81.3		100		90.65		RNA-binding (RRM/RBD/RNP motifs) family protein;(source:Araport11)	3overlap_84
88	AT1G02840	4.36397	3.40394	2.16374	1.88049	3.34741	3.41662	92.2	62.1118	100	2.50627	77.1559	SERINE/ARGININE-RICH PROTEIN SPLICING FACTOR 34 (SR34)	SR34/SR1 is a plant homologue of the human general/alternative splicing factor SF2/ASF. Barta et al (2010) have proposed a nomenclature for Serine/Arginine-Rich Protein Splicing Factors (SR proteins): Plant Cell. 2010; 22:2926.	3overlap_85
89	AT4G08350	3.33575	2.17554	1.4516	2.54086	2.5386	3.40931	14	7.24638	25.2	5.37634	10.6232	GLOBAL TRANSCRIPTION FACTOR GROUP A2 (GTA2)	global transcription factor group A2;(source:Araport11)	3overlap_86
90	AT2G03150	3.97803	4.50712	2.94052	3.71132	3.57673	3.40897	100	16.0256	100	5.58659	58.0128	SHORT ROOT IN SALT MEDIUM 1 (RSA1)	Encodes a nuclear-localized calcium-binding protein RSA1 (SHORT ROOT IN SALT MEDIUM 1); which is required for salt tolerance.	3overlap_87
91	AT2G39340	3.38293	3.81636	2.66957	3.90162	4.22204	3.39949	100	32.4675	43.1	63.6943	53.3971	YEAST SAC3 HOMOLOG A (SAC3A)	Putative mRNA export factor that is highly co-expressed with PRP4KA.	3overlap_88
92	AT5G53440	2.25184	2.9504	1.78587	4.19866	2.56176	3.39692	100	35.8423	100	100	100	HAKAI-INTERACTING ZINC FINGER PROTEIN 2 (HIZ2)	Component of the m6A writer complex; HAKAI is required for the interaction between HIZ1 and MTA (mRNA adenosine methylase A). Likely the plant equivalent of ZC3H13 (Flacc) of the metazoan m6A-METTL Associated Complex. Retarded growth; reduced apical dominance and small and bushy rosette leaves; shorter primary roots and nearly no lateral roots; mutants have increased percentage of trichomes with …	3overlap_89
93	AT1G60650	4.93204	3.03253	2.48731	5.28257	2.42296	3.3925	12.5	100			56.25	RNA-BINDING GLYCINE-RICH PROTEIN B1 (RBGB1)	Encodes one of the zinc finger-containing glycine-rich RNA-binding proteins involved in cold tolerance: AT3G26420 (ATRZ-1A); AT1G60650 (AtRZ-1b); AT5G04280 (AtRZ-1c). It also; along with AtRZ-1c; plays important roles in plant development; pre- mRNA splicing; and general gene expression.	3overlap_90
94	AT3G18640	5.01783	4.68155	1.79494	3.54451	1.59856	3.37792	100	38.3142		60.6061	60.6061	(ATC3H38)	Zinc finger C-x8-C-x5-C-x3-H type family protein;(source:Araport11)	3overlap_91
95	AT2G26460	4.23374	3.07274	3.11253	4.2601	3.5537	3.36486	62.5	13.0548	100	10.6383	37.7774	SUPPRESSORS OF MEC-8 AND UNC-52 2 (SMU2)	Encodes SMU2; a protein involved in RNA splicing.	3overlap_92
96	AT1G48920	3.60222	3.00651	2.18256	2.51282	3.30883	3.36106						NUCLEOLIN LIKE 1 (NUC-L1)	Encodes ATNUC-L1 (NUCLEOLIN LIKE 1); the predominant form of the two nucleolin proteins found in Arabidopsis. This protein is involved in rRNA processing; ribosome biosynthesis; and vascular pattern formation. PARL1 localizes to the nucleolus and parl1 mutants accumulate elevated levels of the unspliced 35S pre-rRNA. parl1 mutants also have defects in cotyledon; leaf; sepal; and petal vein patter…	3overlap_93
97	AT1G09770	4.18655	2.96612	4.06655	5.94072	3.17822	3.30819	17.9	4.38596	14.7	4.60829	9.65415	CELL DIVISION CYCLE 5 (CDC5)	Member of MYB3R- and R2R3- type MYB- encoding genes. Essential for plant innate immunity. Interacts with MOS4 and PRL1. The mRNA is cell-to-cell mobile.	3overlap_94
98	AT2G33435	1.93169	5.72757	1.9232	1.89128	1.88619	3.20946	100	87.7193		100	100		RNA-binding (RRM/RBD/RNP motifs) family protein;(source:Araport11)	3overlap_95
99	AT5G02770	4.43723	3.43459	4.55775	6.51817	3.16	3.18382	18.7	7.75194	23.8	100	21.25	MODIFIER OF SNC1, 11 (MOS11)	Encodes a conserved eukaryotic protein with homology to the human RNA binding protein CIP29 that localizes to the nucleus. Mutants accumulate more poly(A) mRNAs in the nucleus; likely resulting from reduced mRNA export activity.	3overlap_96
100	AT1G20110	3.89205	2.47273	1.33212	2.01332	3.41872	3.13733	35	11.6686			23.3343	FYVE-DOMAIN PROTEIN 1 (FYVE1)	Encodes a protein that is localized to the peripheral membrane of late endosomal compartments. Involved in the regulation of mulitivesicular/prevacuolar compartment protein sorting. Loss of function mutations are embryo lethal. Regulates IRT1-dependent metal transport and metal homeostasis. The mRNA is cell-to-cell mobile.	3overlap_97
101	AT3G52120	2.95324	3.25125	2.21948	3.74214	1.72657	3.1256	26.5	25.8398	24.5	16.129	25.1699	CRY2 INTERACTING SPLICING FACTOR 1 (CIS1)	Interacts with CRY2 to regulate thermosensory flowering via FLM alternative splicing.	3overlap_98
102	AT3G56720	3.03459	5.22348	3.50424	3.92325	1.83486	3.11871	100	99.0099	98.4	52.0833	98.705		pre-mRNA-splicing factor;(source:Araport11)	3overlap_99
103	AT1G30460	3.26289	2.4869	2.1443	3.2626	2.43779	3.11124						CLEAVAGE AND POLYADENYLATION SPECIFICITY FACTOR 30 (CPSF30)	Encodes AtCPSF30; the 30-KDa subunit of cleavage and polyadenylation specificity factor. AtCPSF30 is a probable processing endonuclease. Nucleus-localized RNA binding protein capable of interacting with itself and with calmodulin. Its RNA-binding activity is inhibited by calmodulin in a calcium-dependent fashion.	3overlap_100
104	AT2G26430	6.15542	5.3156	1.45048	2.96834	1.8517	3.1033	77.1				77.1	ARGININE-RICH CYCLIN 1 (RCY1)	Encodes an ania-6a type arginine-rich cyclin which confers tolerance to LiCl and NaCl when expressed in yeast.	3overlap_101
105	AT5G19960	2.12021	3.06054	3.90661	4.90708	2.22574	3.09773		100			100		RNA-binding (RRM/RBD/RNP motifs) family protein;(source:Araport11)	3overlap_102
106	AT5G28740	3.1108	2.25199	2.47749	3.80177	4.37108	3.05474	33.1		8.69		20.895		Tetratricopeptide repeat (TPR)-like superfamily protein;(source:Araport11)	3overlap_103
107	AT2G33340	4.15499	2.99966	2.19495	4.54204	2.87278	3.03693	4.86		64.5		34.68	MOS4-ASSOCIATED COMPLEX 3B (MAC3B)	Encodes MAC3B; a U-box proteins with homology to the yeast and human E3 ubiquitin ligase Prp19. Associated with the MOS4-Associated Complex (MAC). Involved in plant innate immunity. Regulator of flowering time.	3overlap_104
108	AT3G52250	4.06958	2.32002	2.26627	2.11334	1.24513	3.02569	39.5	5.91716		13.0378	13.0378	POWERDRESS (PWR)	Encodes a protein with a putative role in mRNA splicing. The mRNA is cell-to-cell mobile.	3overlap_105
109	AT3G21810	3.81746	4.29877	3.11667	4.26403	2.16092	3.01518	100	86.2069	100	16.3934	93.1034	(ATC3H40)	Zinc finger C-x8-C-x5-C-x3-H type family protein;(source:Araport11)	3overlap_106
110	AT1G77320	2.87969	1.86613	2.78603	2.70006	3.66332	3.00202	47.3	5.88235			26.5912		Mutant is defective in meiosis and produces abnormal microspores. Encodes a BRCT-domain-containing protein that could be specific to the meiotic cell cycle and that plays a crucial role in some DNA repair events independent of SPO11 DSB recombination repair.	3overlap_107
111	AT1G13190	4.67526	3.30041	1.7592	2.75682	2.63682	2.99199	100	9.90099	49.3	5.52486	29.6005		RNA-binding (RRM/RBD/RNP motifs) family protein;(source:Araport11)	3overlap_108
112	AT5G13590	3.90937	4.9778	2.41333	3.69974	2.19893	2.98753	29.6	12.9366		6.25	12.9366		hypothetical protein;(source:Araport11)	3overlap_109
113	AT5G38600	4.54852	2.58648	2.62581	4.15651	2.67121	2.95572	51.9	7.19424	23.4	3.80228	15.2971	(ZCCHC8A)	Proline-rich spliceosome-associated (PSP) family protein / zinc knuckle (CCHC-type) family protein;(source:Araport11)	3overlap_110
114	AT5G42920	4.1842	1.97082	2.0615	3.24699	2.45643	2.93866	14.3	4.7619	100		14.3	(THO5)	Encodes a component of the putative Arabidopsis THO/TREX complex: THO1 or HPR1 (At5g09860); THO2 (At1g24706); THO3 or TEX1 (At5g56130); THO5 (At5g42920; At1g45233); THO6 (At2g19430); and THO7 (At5g16790; At3g02950). THO/TREX complexes in animals have been implicated in the transport of mRNA precursors. Mutants of THO3/TEX1; THO1; THO6 accumulate reduced amount of small interfering (si)RNA; sugges…	3overlap_111
115	AT4G10710	3.77152	3.50385	2.65487	3.53142	2.62354	2.85858	9.5		8.12		8.81	GLOBAL TRANSCRIPTION FACTOR C (SPT16)	encodes a component of the FAcilitates Chromatin Transcription (FACT) complex; SPT16.Along with SSRP1 binds to the promoter of FLC.	3overlap_112
116	AT3G62840	3.22587	2.39556	2.30473	2.95181	2.18216	2.84424						(SMD2B)	Small nuclear ribonucleoprotein family protein;(source:Araport11)	3overlap_113
117	AT2G20490	3.40794	4.0401	2.13566	2.23736	1.65723	2.83958						(NOP10)	nucleolar RNA-binding Nop10p family protein;(source:Araport11)	3overlap_114
118	AT3G22590	3.07528	1.95128	1.77424	4.08416	2.65685	2.83311	22.6				22.6	PLANT HOMOLOGOUS TO PARAFIBROMIN (PHP)	Encodes PLANT HOMOLOGOUS TO PARAFIBROMIN (PHP); a homolog of human Paf1 Complex (Paf1C) subunit Parafibromin. Human Parafibromin assists in mediating output from the Wnt signaling pathway; and dysfunction of the encoding gene HRPT2 conditions specific cancer-related disease phenotypes. PHP resides in a ~670-kDa protein complex in nuclear extracts; and physically interacts with other known Paf1C-r…	3overlap_115
119	AT5G19920	2.85472	4.87514	1.73265	3.4541	2.59114	2.78686	56.6	100			78.3		Transducin/WD40 repeat-like superfamily protein;(source:Araport11)	3overlap_116
120	AT3G13570	3.92263	2.48198	2.73358	1.87835	2.61468	2.77789	19.1		100		59.55	SC35-LIKE SPLICING FACTOR 30A (SCL30A)	encodes an SC35-like splicing factor of 30 kD that is localized to the nuclear specks. Barta et al (2010) have proposed a nomenclature for Serine/Arginine-Rich Protein Splicing Factors (SR proteins): Plant Cell. 2010; 22:2926.	3overlap_117
121	AT2G47330	2.56026	2.26656	2.28983	2.22395	1.65085	2.77494			22.1		22.1		P-loop containing nucleoside triphosphate hydrolases superfamily protein;(source:Araport11)	3overlap_118
122	AT1G20960	4.08646	1.82322	2.59515	2.65459	3.30794	2.75002	42.2	5.81395	30.9		30.9	EMBRYO DEFECTIVE 1507 (emb1507)	Similar to DEAD/DExH box ATP-dependent RNA helicase . Required for proper splicing of FLC. Mutants have reduced FLC levels and are early flowering.	3overlap_119
123	AT3G19840	4.81128	3.5023	1.73882	3.00175	2.37107	2.7368		100	5.62		52.81	PRE-MRNA-PROCESSING PROTEIN 40C (PRP40C)	Binds the carboxyl-terminal domain (CTD) of the largest subunit of RNA polymerase II and functions as a scaffold for RNA processing machineries.	3overlap_120
124	AT3G03340	2.79249	4.67694	2.95696	2.65919	1.90575	2.7293	100	20.1207	100	14.9031	60.0604	LETHAL UNLESS CBC 7 A (LUC7A)	LUC7 related protein;(source:Araport11)	3overlap_121
125	AT2G13540	4.10051	3.65799	1.06867	2.61511	2.35771	2.68921			90.9	7.57576	49.2379	ABA HYPERSENSITIVE 1 (ABH1)	Encodes a nuclear cap-binding protein that forms a heterodimeric complex with CBP20 and is involved in ABA signaling and flowering. Mutants are early flowering and exhibit hypersensitive response to ABA in germination inhibition.Loss of ABH1 function results in abnormal processing of mRNAs for several important floral regulators (FLC; CO; FLM). Analysis of loss of function mutations suggests a ro…	3overlap_122
126	AT2G16940	4.39087	4.11223	2.85129	2.15094	1.5301	2.62313	29.4	13.8122	100	48.5437	38.9718	CC1- LIKE SPLICING FACTOR (CC1)	Splicing factor which interacts with IRR and SR45 to mediate pre-mRNA splicing to facilitate protein function; however not contributing to target specificity.	3overlap_123
127	AT5G08550	3.42162	1.90635	2.6533	3.19641	2.58251	2.61663	47.4	7.63359			27.5168	INCREASED LEVEL OF POLYPLOIDY1-1D (ILP1)	Encodes a transcriptional repressor that is homologous to the C-terminal region of mammalian GC binding factor. It regulates endoreduplication through control of CYC2A expression.	3overlap_124
128	AT3G26420	5.01436	2.73145	2.27543	2.30648	3.50782	2.61158	100	48.3092	100	60.6061	80.303	RNA-BINDING GLYCINE-RICH PROTEIN B2 (RBGB2)	Zinc finger-containing glycine-rich RNA-binding protein. Cold-inducible. Contributes to the enhancement of freezing tolerance. Members of this protein family include AT3G26420 (ATRZ-1A); AT1G60650 (AtRZ-1b) and AT5G04280 (AtRZ-1c).	3overlap_125
129	AT5G22040	2.20844	2.36579	3.89304	4.68762	2.18613	2.60611							ubiquitin carboxyl-terminal hydrolase;(source:Araport11)	3overlap_126
130	AT3G53500	3.53254	2.53638	4.0613	2.34251	3.29965	2.59971						ARGININE/SERINE-RICH ZINC KNUCKLE-CONTAINING PROTEIN 32 (RS2Z32)	Barta et al (2010) have proposed a nomenclature for Serine/Arginine-Rich Protein Splicing Factors (SR proteins): Plant Cell. 2010; 22:2926.	3overlap_127
131	AT5G37720	2.7996	2.69423	3.6319	3.09385	3.22082	2.59518	100	41.1523	100	100	100	(ALY4)	Encodes a member of a family of proteins involved in export of RNAs from the nucleus and transcriptional coactivation.	3overlap_128
132	AT1G66260	3.69032	2.6353	2.8045	3.40098	3.55846	2.54884	17.7	100		30.2115	30.2115	(ALY3)	RNA-binding (RRM/RBD/RNP motifs) family protein;(source:Araport11)	3overlap_129
133	AT4G25550	1.517	3.86836	1.51404	2.1657	2.76774	2.5336						INVOLVED IN RRNA PROCESSING 9 (IRP9)	Cleavage/polyadenylation specificity factor; 25kDa subunit;(source:Araport11)	3overlap_130
134	AT5G59950	2.97275	3.47034	1.55032	2.1301	2.1722	2.4753	100	10.6045	100	100	100	(ALY1)	RNA-binding (RRM/RBD/RNP motifs) family protein;(source:Araport11)	3overlap_131
135	AT2G06210	2.92346	2.17655	1.64424	3.14501	1.77371	2.44087	15.6				15.6	EARLY FLOWERING 8 (ELF8)	Encodes a yeast CTR9 homolog that is involved in the control of flowering time by elevating FLC expression to a level that creates the vernalization-responsive; winter-annual habit. Yeast CTR9 is a component of a five-member PAF1 complex that associates with RNA pol II and is thought to regulate gene expression by recruiting SET1 (a histone 3 Lys 4 [H3-K4] methyl transferase) to the initially tra…	3overlap_132
136	AT4G21670	2.98276	2.3831	2.63902	4.22021	1.94981	2.4219	25.9	7.75194		5.46448	7.75194	C-TERMINAL DOMAIN PHOSPHATASE-LIKE 1 (CPL1)	encodes a a novel transcriptional repressor harboring two double-stranded RNA-binding domains and a region homologous to the catalytic domain of RNA polymerase II C-terminal domain phosphatases found in yeast and in animals that regulate gene transcription. Protein exhibits innate phosphatase activity in vitro. Mutants exhibit hyperresponsiveness to ABA; cold; and NaCl.	3overlap_133
137	AT2G20330	3.74123	2.53053	2.13041	2.19096	3.36666	2.39992	20.5	4.23729	9.06	3.31126	6.64864	OVERLY ZINC SENSITIVE3 (OZS3)	DDB1-CUL4 ASSOCIATED FACTOR (DCAF) protein.	3overlap_134
138	AT1G21580	4.63408	4.13497	3.09879	3.62284	1.63588	2.35718	100	100	64.5	100	100	SUPPRESSOR OF PAS2 1 (SOP1)	Encodes a zinc-finger protein that co-localizes with the exosome-associated RNA helicase HEN2 and functions as a co-factor of nuclear RNA quality control by the nucleoplasmic exosome.	3overlap_135
139	AT5G51300	4.25619	2.27995	3.15914	3.16403	2.47755	2.24181	29.1	4.2735	85.4	6.17284	17.6364	ARABIDOPSIS SF1 HOMOLOG (ATSF1)	Encodes a nuclear localized splicing factor homolog that is involved in alternative splicing of some mRNAs.	3overlap_136
140	AT5G58470	4.37587	2.11527	1.13121	2.27208	2.12367	2.22143	14.2				14.2	TBP-ASSOCIATED FACTOR 15B (TAF15b)	TBP-associated factor 15B;(source:Araport11)	3overlap_137
141	AT2G37340	2.84816	2.53345	2.05949	1.9385	2.47718	2.21362		100			100	ARGININE/SERINE-RICH ZINC KNUCKLE-CONTAINING PROTEIN 33 (RS2Z33)	encodes an RS-containing Zinc knuckle protein with molecular mass of 33kDa that is localized to nuclear specks. Barta et al (2010) have proposed a nomenclature for Serine/Arginine-Rich Protein Splicing Factors (SR proteins): Plant Cell. 2010; 22:2926.	3overlap_138
142	AT1G51510	1.04038	3.48589	1.33425	4.08585	1.60491	2.20285	100	100	41		100	(Y14)	This gene is predicted to encode a protein involved in the exon junction complex. Though there is a predicted RNA binding motif; in the Drosophila ortholog (33% identity); this motif mediates interactions with Mago and is not available for RNA binding. The Arabidopsis Y14 protein appears to be predominantly nucleolar; but there is also some evidence for its presence in the cytoplasm.	3overlap_139
143	AT2G16860	4.79462	3.05778	1.96666	4.36361	1.41817	2.14715	33.3	13.1234	24.2	20.9205	22.5603	(ATSYF2)	GCIP-interacting family protein;(source:Araport11)	3overlap_140
144	AT5G44200	2.11373	4.03386	1.70301	2.94537	1.11005	2.06109	100	16.5289	44.5	10.5374	30.5145	CAP-BINDING PROTEIN 20 (CBP20)	Encodes a nuclear cap-binding protein that forms a heterodimeric complex with ABH1 (ATCBP80) and is likely to participate in RNA metabolism. Its mRNA is ubiquitously expressed.Loss of function mutations suggest a role in processing of pri-miRNA and mRNA splicing.	3overlap_141
145	AT4G02840	2.83438	2.62719	1.58084	2.77308	1.29336	2.03448						(SMD1B)	SmD1b is one of two Yeast SmD1 orthologs; the other being SmD1a.SmD1b accumulates to higher levels than SmD1a.It is localized to the nucleolus and nuclear speckles and appears to have a role in RNA splicing and indirectly facilitating PTGS.	3overlap_142
146	AT4G26450	3.44676	1.99877	1.91727	4.83492	1.80664	1.87046							hypothetical protein;(source:Araport11)	3overlap_143
147	AT3G09850	2.75511	2.29413	2.10438	2.65711	1.38652	1.83795							D111/G-patch domain-containing protein;(source:Araport11)	3overlap_144
148	AT5G52040	3.5068	1.92869	2.21943	1.69391	1.80752	1.80814	100	40.3226	100		100	ARGININE/SERINE-RICH SPLICING FACTOR 41 (RS41)	Encodes an arginine/serine-rich splicing factor. Transcript is alternatively spliced and is differentially expressed in different tissues (flowers; roots; stems; and leaves) examined. Barta et al (2010) have proposed a nomenclature for Serine/Arginine-Rich Protein Splicing Factors (SR proteins): Plant Cell. 2010; 22:2926. RS41 binds to HYL1 and co-localizes to the nuclear dicing body. Along with …	3overlap_145
149	AT4G24680	3.96455	3.1467	2.12588	2.6334	2.03867	1.70943						MODIFIER OF SNC1 (MOS1)	Encodes MOS1 (MODIFIER OF snc1). MOS1 contains a BAT2 domain that is conserved in plants and animals. MOS1 associates with the promoter of SNC1 and regulates its expression.	3overlap_146
150	AT2G33540	2.36149	2.82778	3.56363	3.02076	2.89832	1.62811	9.68				9.68	C-TERMINAL DOMAIN PHOSPHATASE-LIKE 3 (CPL3)	Member of Pol II CTD phosphatase family. Mediates the dephosphorylation of Pol II to modulate immune responses. Acts during flowering to dephosphorylate FLX4 which in turn promotes FLC expression.	3overlap_147
151	AT4G15180	3.70381	2.59146	1.79003	2.53533	1.12809	4.31563	100	100	100	100	100	SET DOMAIN PROTEIN 2 (SDG2)	Encodes SET domain containing protein that acts redundantly with ATX4/5 to regulate histone H3-K4 methylation.	3overlap_148
152	AT1G01350	1.13127	2.39295	1.41691	3.20713	3.42828	4.11997	18		10.4		14.2		Zinc finger (CCCH-type/C3HC4-type RING finger) family protein;(source:Araport11)	3overlap_149
153	AT3G62330	1.45141	2.06837	1.99509	3.4011	1.47215	1.87339	72	16.5837	100	7.93651	44.2919		Zinc knuckle (CCHC-type) family protein;(source:Araport11)	3overlap_150
154	AT1G77030	1.4441	2.03261	1.89019	3.47174	2.83869	2.15823	15.1				15.1	DEAD-BOX RNA HELICASE 29 (RH29)	Required for functional maturation of male and female gametophytes.	3overlap_151
155	AT1G79730	2.71377	1.84876	2.71629	3.11321	2.23389	2.14276	12.7		10.6		11.65	EARLY FLOWERING 7 (ELF7)	Encodes a PAF1 homolog that is involved in the control of flowering time by elevating FLC expression to a level that creates the vernalization-responsive; winter-annual habit. Yeast PAF1 is a component of a five-member complex that associates with RNA pol II and is thought to regulate gene expression by recruiting SET1 (a histone 3 Lys 4 [H3-K4] methyl transferase) to the initially transcribed [5…	3overlap_152
156	AT4G04885	3.15816	1.6368	2.02332	2.22487	2.21169	1.58693	13.1				13.1	PCF11P-SIMILAR PROTEIN 4 (PCFS4)	Encodes PCFS4 (Pcf11p-similar protein 4); a homolog of yeast polyadenylation factor Protein 1 of Cleavage Factor (Pcf11p). Regulates FCA (AT4G16280) mRNA polyadenylation. Promotes flowering time.	3overlap_153
157	AT3G02860	3.79811	1.54521	2.12374	2.66471	0.917597	2.25232	16.9	2.08768	6.14	2.17865	4.15932	ABA AND ROS SENSITIVE 1 (ARS1)	Encodes a C2H2 zinc finger protein that is localized to the nucleus and is translocated to the cytoplasm in response to ABA or oxidative stress. It functions as a positive regulator countering ABA to break seed dormancy and maintain ROS homeostasis in response to ABA and oxidative stress.	3overlap_154
158	AT5G02530	2.66533	1.51962	1.49309	2.09699	3.07498	1.65531						(ALY2)	RNA-binding (RRM/RBD/RNP motifs) family protein;(source:Araport11)	3overlap_155
159	AT1G28420	2.82942	1.48939	4.24846	4.70373	1.83337	1.84879	26	100			63	HOMEOBOX-1 (HB-1)	homeobox-1;(source:Araport11)	3overlap_156
160	AT5G53060	1.79218	1.46712	1.48733	2.60069	3.78756	2.08605	8.45	6.0241			7.23705	REGULATOR OF CBF GENE EXPRESSION 3 (RCF3)	Encodes a KH domain-containing putative RNA-binding protein RCF3. Functions as a upstream regulator for heat stress-responsive gene expression and thermotolerance and mediation of jasmonate signalling.Also shown to interact with HYL1 and is a component of the nuclear dicing body and to function in primary miRNA processing.	3overlap_157
161	AT5G44180	1.48246	1.44844	1.40583	2.22196	2.19787	1.5517						RINGLET 2 (RLT2)	Interacts with CHR11; CHR17; and ARID5; several known subunits of ISWI. JA biosynthesisis is positively regulated by this chromatin remodeling complex; thereby promoting stamen filament elongation.	3overlap_158
162	AT2G19270	3.56295	1.4137	3.06834	3.83021	3.16294	2.96796	20.7	13.4409	58.3	7.63359	17.0704		mitotic checkpoint protein PRCC-carboxy-term protein;(source:Araport11)	3overlap_159
163	AT2G25970	3.14801	1.37052	1.92229	2.11168	4.28931	1.85749	16.6	6.28931	12.9	15.528	14.214	(ATKH8)	KH domain-containing protein;(source:Araport11)	3overlap_160
164	AT1G01510	1.8549	1.30837	2.13731	1.78298	2.09459	1.77248						ANGUSTIFOLIA (AN)	Encodes a homolog of human CtBP. Mutant has longer and thicker leaves than wild type. Involved in controlling polar cell expansion in the leaf width direction. It has been shown to localize to cytosolic stress granules and is involved in their formation.	3overlap_161
165	AT4G38680	3.29436	1.25764	1.25285	5.48077	0.925057	3.81727						GLYCINE RICH PROTEIN 2 (GRP2)	Encodes a glycine-rich protein that binds nucleic acids and promotes DNA melting. Its transcript and protein levels are up-regulated in response to cold treatment with protein levels peaking earlier in shoots (~10-14 days) than in roots (~21 days). It is normally expressed in meristematic regions and developing tissues where cell division occurs. RNAi and antisense lines with lower levels of CSP2…	3overlap_162
166	AT1G25682			2.3689	5.96811	2.49689	3.02143	73.2	47.1698	97.2	39.2157	60.1849	(CWC16A)	coiled-coil protein (DUF572);(source:Araport11)	3overlap_163
167	AT4G28990			3.01894	4.80873	2.2517	3.72922	77.6	100	100		100		RNA-binding protein-like protein;(source:Araport11)	3overlap_164
168	AT3G47120			1.25397	3.574	2.77928	3.26488	95.4	68.0272	7.29		68.0272	GROWTH, DEVELOPMENT AND SPLICING 1 (GDS1)	GDS1is a member of the C3H-type zinc finger family of proteins. Mutants display growth defects due to reduced cell number and size.	3overlap_165
169	AT4G17410			1.12805	2.2148	1.90248	3.02104	41.9		48.1	10.5932	41.9	PARAQUAT TOLERANCE3 (PQT3)	PQT3 is a nuclear localized E3 ligase involved in negative regulation of stress tolerance.PRMT4b is a substrate of PQT3.	3overlap_166
170	AT3G20650			4.28904	4.60022	2.45072	3.14156	12.5		100		56.25	(ATRNMT1)	mRNA capping enzyme family protein;(source:Araport11)	3overlap_167
171	AT2G21660			1.69597	2.08836	2.21472	1.65313	17.1		100	24.0964	24.0964	COLD, CIRCADIAN RHYTHM, AND RNA BINDING 2 (CCR2)	Encodes a small glycine-rich RNA binding protein that is part of a negative-feedback loop through which AtGRP7 regulates the circadian oscillations of its own transcript. Gene expression is induced by cold. GRP7 appears to promote stomatal opening and reduce tolerance under salt and dehydration stress conditions; but; promotes stomatal closing and thereby increases stress tolerance under conditio…	3overlap_168
172	AT4G27430	6.71971	12.6455	2.0566	1.75239								COP1-INTERACTING PROTEIN 7 (CIP7)	Positive regulator of light-regulated genes. Novel nuclear protein which requires light for its high level expression. The mRNA is cell-to-cell mobile.	ACvsPN_1
173	AT4G17620	3.20768	4.35	3.28529	3.87802								DXO PROTEIN 1 (DXO1)	NAD-RNA decapping enzyme.Mediates the connection between RNA turnover and retrograde chloroplast-to-nucleus signaling. Catalyzes the hydrolysis of RNAs bearing a 5 -hydroxyl group (5-OH RNA).	ACvsPN_2
174	AT1G55310	3.42522	3.79336	2.1865	3.11388			23.5	100			61.75	SC35-LIKE SPLICING FACTOR 33 (SCL33)	Encodes a SR spliceosome protein that is localized to nuclear specks; interacts with SR45 and the U1-70K protein of the U1 snRNP; has sequence similar to human SC35 protein. Barta et al (2010) have proposed a nomenclature for Serine/Arginine-Rich Protein Splicing Factors (SR proteins): Plant Cell. 2010; 22:2926.	ACvsPN_3
175	AT2G28390	3.12928	3.46393	3.32125	5.06957								MONENSIN SENSITIVITY1 (MON1)	SAND family protein;(source:Araport11)	ACvsPN_4
176	AT1G32360	2.5529	3.29497	1.66517	1.85155			36.6	21.9298	52.2		36.6	(C3H12)	Three CCCH zinc finger domain protein that may have a role in growth repression. Component of the m6A writer complex; HAKAI is required for the interaction between HIZ1 and MTA (mRNA adenosine methylase A).	ACvsPN_5
177	AT2G36485	4.85024	3.25156	2.58213	3.6565								NA	NA	ACvsPN_6
178	AT5G37370	4.09279	3.22362	2.83695	3.71128			100	100	100	100	100	(ATSRL1)	encodes a putative splicing factor. Over-expression in yeast and Arabidopsis result in increased tolerance to high salt.	ACvsPN_7
179	AT3G07030	3.61796	3.20078	3.93679	3.1358								(ALBA6)	Together with other ALBA proteins phase separates into stress granules and processing bodies under heat stress and directly binds to and recruits mRNAs to protect from degradation. Confers thermotolerance through stabilizing HSF messenger RNAs in cytoplasmic granules.	ACvsPN_8
180	AT2G39580	2.82168	3.03035	1.84746	2.98043			13		7.33		10.165		zinc finger C3H1 domain protein;(source:Araport11)	ACvsPN_9
181	AT5G22010	2.98819	2.9101	2.86514	2.78847				9.80392			9.80392	REPLICATION FACTOR C1 (RFC1)	Encodes RFC1; the largest subunit of replication factor C. Mediates genomic stability and transcriptional gene silencing.	ACvsPN_10
182	AT1G23860	2.89032	2.86207	2.12347	1.57755								RS-CONTAINING ZINC FINGER PROTEIN 21 (RSZ21)	Encodes a 9G8-like serine-arginine rich (SR) protein that interacts in vivo with U1-70K; a U1 small nuclear ribonucleoprotein 70-kDa protein that is involved in nuclear precursor mRNA processing. Barta et al (2010) have proposed a nomenclature for Serine/Arginine-Rich Protein Splicing Factors (SR proteins): Plant Cell. 2010; 22:2926.	ACvsPN_11
183	AT5G52530	2.0144	2.74991	1.74708	2.53455			56.6	100	100	26.178	78.3		dentin sialophosphoprotein-like protein;(source:Araport11)	ACvsPN_12
184	AT1G58100	2.92169	2.7408	2.25058	2.53101								TCP DOMAIN PROTEIN 8 (TCP8)	Encodes TCP8; belongs to the TCP transcription factor family known to bind site II elements in promoter regions. Modulates GA-dependent stamen filament elongation by direct activation of SAUR63 subfamily genes through conserved target sites in their promoters. Promotes together with TCP7; 14 and 15 endoreduplication-dependent cell expansion in leaf.	ACvsPN_13
185	AT2G21150	3.76848	2.63277	2.34109	2.88437			100	15.2207	14.4	4.38596	14.8104	XAP5 CIRCADIAN TIMEKEEPER (XCT)	Encodes a nuclear localized XAP5 family protein involved in light regulation of the circadian clock and photomorphogenesis. XCT loss of function mutations also show decreased levels of DCL1; 3 and 4 and correspondingly lower levels of certain small RNAs suggesting a role in sRNA biogenesis.	ACvsPN_14
186	AT1G17130	3.59637	2.45717	2.55066	2.09335								(CWC16B)	DUF572 domain protein involved in alternative splicing.	ACvsPN_15
187	AT3G19670	2.26859	2.45362	2.41922	1.94188			39.4	51.0204		100	51.0204	PRE-MRNA-PROCESSING PROTEIN 40B (PRP40B)	Binds the carboxyl-terminal domain (CTD) of the largest subunit of RNA polymerase II and functions as a scaffold for RNA processing machineries. Ubiquitously expressed and localize to the nucleus.	ACvsPN_16
188	AT3G61860	1.70215	2.43694	1.69143	2.24367			100	41.3223	100	25.641	70.6612	ARGININE/SERINE-RICH SPLICING FACTOR 31 (RS31)	encodes an arginine/serine-rich splicing factor. transcript is alternatively spliced and is differentially expressed in different tissues (flowers; roots; stems; and leaves) examined. Barta et al (2010) have proposed a nomenclature for Serine/Arginine-Rich Protein Splicing Factors (SR proteins): Plant Cell. 2010; 22:2926.	ACvsPN_17
189	AT1G20580	3.63251	2.27597	2.61198	2.74238								(SMD3B)	Core component of spliceosomal snRNP.	ACvsPN_18
190	AT2G22090	2.48636	2.2441	2.35539	3.22481								(UBA1A)	encodes a nuclear protein that binds to RNA with a specificity for oligouridylates in vitro. As with UBP1; transient overexpression of UBA1a in protoplasts increases the steady-state levels of reporter mRNAs in a promoter-dependent manner. Along with UBP1 and UBA2a; it may act as a component of a complex recognizing U-rich sequences in plant 3'-UTRs and contributing to the stabilization of mRNAs …	ACvsPN_19
191	AT3G55480	1.92018	2.22382	1.64285	3.20426			100				100	PROTEIN AFFECTED TRAF&#64257;CKING 2 (PAT2)	Encodes PAT2; a putative beta-subunit of adaptor protein complex 3 (AP-3) that can partially complement the corresponding yeast mutant. Mediates the biogenesis and function of lytic vacuoles.	ACvsPN_20
192	AT3G62900	1.81401	2.17808	2.29978	2.30816			11.6				11.6		CW-type Zinc Finger;(source:Araport11)	ACvsPN_21
193	AT1G48410	2.82253	2.02744	1.86979	1.65953								ARGONAUTE 1 (AGO1)	Encodes an RNA Slicer that selectively recruits microRNAs and siRNAs. There is currently no evidence that AGO1 Slicer is in a high molecular weight RNA-induced silencing complex (RISC). Mutants are defective in post-transcriptional gene silencing and have pleiotropic developmental and morphological defects. Through its action on the regulation of ARF17 expression; the protein regulates genes invo…	ACvsPN_22
194	AT3G55770	2.13969	2.0055	3.73639	5.65573			11.1		9.57		10.335	WLIM2B (WLIM2b)	Encodes a member of the Arabidopsis LIM proteins: a family of actin bundlers with distinct expression patterns. WLIM1; WLIM2a; and WLIM2b are widely expressed; whereas PLIM2a; PLIM2b; and PLIM2c are predominantly expressed in pollen. Regulates actin cytoskeleton organization.	ACvsPN_23
195	AT2G16485	4.29379	1.97803	1.8753	2.08014				100			100	NEEDED FOR RDR2-INDEPENDENT DNA METHYLATION (NERD)	Encodes NERD (Needed for RDR2-independent DNA methylation); a plant-specific GW repeat- and PHD finger-containing protein involved in siRNA-dependent DNA methylation.	ACvsPN_24
196	AT3G51120	4.78002	1.96223	2.04871	3.24481								(ATC3H44)	zinc finger CCCH domain-containing protein 44;(source:Araport11)	ACvsPN_25
197	AT1G05380	4.38668	1.96164	1.89129	1.70589			100	26.9542			63.4771		Acyl-CoA N-acyltransferase with RING/FYVE/PHD-type zinc finger protein;(source:Araport11)	ACvsPN_26
198	AT2G02070	2.81699	1.93316	1.42654	2.09647			15	25.4453	7.74	100	20.2226	INDETERMINATE(ID)-DOMAIN 5 (IDD5)	RAVEN is part of the network regulated by BLJUEJAY; JACKDAW; SACRECROW and SHORT-ROOT to regulate root tissue patterning through cell lineage specification and asymmetric cell division. RAVEN is directly activated by SHORT-ROOT and directly repressed by JACKDAW.	ACvsPN_27
199	AT1G06230	3.11288	1.91608	3.22156	5.3859								GLOBAL TRANSCRIPTION FACTOR GROUP E4 (GTE4)	This gene is predicted to encode a bromodomain-containing protein. Plant lines expressing RNAi constructs targeted against GTE4 show some resistance to agrobacterium-mediated root transformation.Repress JA biosynthesis by repressing OPR3 expression (PMID:36372880).	ACvsPN_28
200	AT5G57370	1.27581	2.32723	1.9071	2.67617			100	82.6446	100		100		U4/U6.U5 small nuclear ribonucleoprotein;(source:Araport11)	ACvsPN_29
201	AT4G34270	3.16942	2.31815	0.892815	2.325								TAP42 INTERACTING PROTEIN OF 41 KDA (TIP41)	TOR signaling pathway protein; response to high temperature treatment.	ACvsPN_30
202	AT3G48430	1.15102	1.92647	1.53764	2.98808				5.15464			5.15464	RELATIVE OF EARLY FLOWERING 6 (REF6)	Relative of Early Flowering 6 (REF6) encodes a Jumonji N/C and zinc finger domain-containing protein that acts as a positive regulator of flowering in an FLC-dependent pathway. REF6 mutants have hyperacetylation of histone H4 at the FLC locus. REF6 interacts with BES1 in a Y2H assay and in vitro. REF6 may play a role in brassinoteroid signaling by affecting histone methylation in the promoters of…	ACvsPN_31
203	AT5G55100	2.4693	1.92436	1.59908	1.93483			100	92.5926			96.2963		SWAP (Suppressor-of-White-APricot)/surp domain-containing protein;(source:Araport11)	ACvsPN_32
204	AT5G22640	1.55012	1.87402	1.36804	2.47652								EMBRYO DEFECTIVE 1211 (emb1211)	EMB1211 is a MORN (multiple membrane occupation and recognition nexus) motif containing protein involved in embryo development and chloroplast biogenesis. The mRNA is cell-to-cell mobile.	ACvsPN_33
205	AT3G07220	1.09168	1.79486	0.907935	2.22109								FORKHEAD-ASSOCIATED 2 (FHA2)	Forkhead domain protein that is a subunit of ISWI chromatin remodeling complex.Interacts with histones and regulates the expression of genes involved in stamen filament elongation.	ACvsPN_34
206	AT1G50410	3.40185	1.78274	1.29834	2.05683			25.6		7.95		16.775	SNF2-RING-HELICASE?LIKE 2 (FRG2)	Encodes a member of the SNF2 family of helicase-like proteins and is involved in RNA-directed DNA methylation. It is functionally redundant with FRG1.	ACvsPN_35
207	AT4G25340	2.38087	1.73066	2.29963	1.68706								FK506 BINDING PROTEIN 53 (FKBP53)	Encodes a member of the FKBP-type immunophilin family that functions as a histone chaparone. Binds to 18S rDNA and represses its expression. The N-terminal nucleoplasmin domain interacts with H2A/H2B and H3/H4 histone oligomers; individually; as well as simultaneously; suggesting two different binding sites for H2A/H2B and H3/H4.	ACvsPN_36
208	AT1G16020	1.8398	1.68219	1.75527	2.27254								CALCIUM CAFFEINE ZINC SENSITIVITY 1A (CCZ1A)	vacuolar fusion protein (DUF1712);(source:Araport11)	ACvsPN_37
209	AT1G18660	3.30776	1.50387	1.35765	2.14219								IAN9-ASSOCIATED PROTEIN1 (IAP1)	Membrane localized protein of unknown function. Involved in negative regulation of immune response. Mutants have increased resistance to pathogens.	ACvsPN_38
210	AT3G28730	1.68805	1.45379	2.27503	1.8995			17.1				17.1	HIGH MOBILITY GROUP (HMG)	encodes a component of the FAcilitates Chromatin Transcription (FACT) complex; SSRP1. Along with STP16 binds to the promoter of FLC.	ACvsPN_39
211	AT3G22380	3.04822	1.38773	1.8283	2.94842			31.2				31.2	TIME FOR COFFEE (TIC)	Encodes a nucleus-acting plant-specific clock regulator working close to the central oscillator and affecting the circadian gating of light responses. Circadian gating is the alteration of circadian phase according to the photoperiod of the entraining day/light cycle and the rhythmic antagonism of light responses in the early subjective night. TIC differentially regulates CCA1 and PRR9 from LHY; …	ACvsPN_40
212	AT1G17070	2.50639	1.35018	3.98581	2.92685			100	7.14286	28.1		28.1	SPLICEOSOMAL TIMEKEEPER LOCUS1 (STIPL1)	Encodes a homologue of spliceosome disassembly factor NTR1. Required for correct expression and splicing of DOG1; a regulator of seed dormancy. The mRNA is cell-to-cell mobile.	ACvsPN_41
213	AT4G10970			1.91942	3.62609			65.2	84.7458			74.9729	UAP56-INTERACTING EXPORT FACTOR 1 (UIEF1)	UAP56-interacting factor1; binds single stranded RNA and; along with UIEF2;;appears to play a role in nuclear export of RNA.	ACvsPN_42
214	AT5G53800	4.10392	7.21425			3.06095	4.0653	100	92.5926	100	100	100		nucleic acid-binding protein;(source:Araport11)	ACvsSR45_1
215	AT5G25230	4.88794	5.52322			2.33108	4.68443							Ribosomal protein S5/Elongation factor G/III/V family protein;(source:Araport11)	ACvsSR45_2
216	AT1G01940	3.9145	5.11044			2.31939	3.43307						CYCLOPHILIN 18-1 (CYP18-1)	Heat stress induced cyclophilin involved in splicing of retained introns.Modulates phosphorylation status of PRP18 to modulate the splicosome activity under heat stress.	ACvsSR45_3
217	AT1G65280	3.70069	4.89152			3.99063	3.80213	50.2	100	89.9		89.9		DNAJ heat shock N-terminal domain-containing protein;(source:Araport11)	ACvsSR45_4
218	AT2G28910	4.29715	4.73975			3.57535	5.33951	100	100	100	92.5926	100	CAX INTERACTING PROTEIN 4 (CXIP4)	Encodes a CAX-interacting protein (CXIP4). The gene product is located in the nucleus of GFP-CXIP4-expressing yeast cells. When transiently expressed in the tobacco leaves; GFP-CXIP4 locates to the nucleus as well as in discrete areas of the cytoplasm (which do not overlap with mitochondria).	ACvsSR45_5
219	AT5G48680	3.8933	4.24156			1.48753	1.97044	100	100	100	83.3333	100		Sterile alpha motif (SAM) domain-containing protein;(source:Araport11)	ACvsSR45_6
220	AT3G03920	4.65784	4.08025			1.67801	4.20723							H/ACA ribonucleoprotein complex; subunit Gar1/Naf1 protein;(source:Araport11)	ACvsSR45_7
221	AT4G35785	3.66174	3.89409			1.48406	3.04338		34.8432	100		67.4216		RNA-binding (RRM/RBD/RNP motifs) family protein;(source:Araport11)	ACvsSR45_8
222	AT1G60900	3.49596	3.69268			2.1584	3.09096						(U2AF65B)	Putative U2A65 splicing factor which functions in abscisic acid mediated flowering via regulating the precursor messenger RNA splicing of ABI5 and FLC in shoot apex. Regulates flowering time and displays a redundant role in pollen tube growth together with AtU2AF65a.	ACvsSR45_9
223	AT4G36980	3.04236	3.69004			1.98622	2.80832	97.5	95.2381	100	100	98.75		CLK4-associating serine/arginine-rich protein;(source:Araport11)	ACvsSR45_10
224	AT3G57150	4.31489	3.66108			3.44278	3.5157						HOMOLOGUE OF NAP57 (NAP57)	Encodes a putative pseudouridine synthase (NAP57).	ACvsSR45_11
225	AT3G27700	2.58991	3.57529			1.44563	2.66015	100	28.8184			64.4092	(ATC3H41)	zinc finger (CCCH-type) family protein / RNA recognition motif (RRM)-containing protein;(source:Araport11)	ACvsSR45_12
226	AT1G44910	4.25858	3.56724			2.25727	3.31377						PRE-MRNA-PROCESSING PROTEIN 40A (PRP40A)	Binds the carboxyl-terminal domain (CTD) of the largest subunit of RNA polymerase II and functions as a scaffold for RNA processing machineries.	ACvsSR45_13
227	AT1G56290	3.1972	3.53847			3.26217	3.7439	71.3	18.1818	26.6	21.4133	24.0066		CwfJ-like family protein;(source:Araport11)	ACvsSR45_14
228	AT5G08180	2.7217	3.30681			1.44249	3.30137							Ribosomal protein L7Ae/L30e/S12e/Gadd45 family protein;(source:Araport11)	ACvsSR45_15
229	AT2G33730	4.02615	3.22104			3.93515	3.08141	99.7	32.4675	61.8	7.75194	47.1338	SMALL1 (SMA1)	Homolog of the DEADbox pre-mRNA splicing factor Prp28 which regulates abundance of miRNA. It plays essential roles in miRNA biogenesis and interacts with the DCL1 complex and positively influences pri-miRNA processing. SMA1 binds the promoter region of genes encoding pri-miRNAs (MIRs) and is required for MIR transcription. It enhances the abundance of the DCL1 protein levels through promoting the…	ACvsSR45_16
230	AT4G16530	3.19522	3.20464			3.61483	3.83679	10.3	100	66.3	100	83.15		hypothetical protein;(source:Araport11)	ACvsSR45_17
231	AT5G67530	2.36562	3.12118			2.00876	2.53634	34.4	12.1507	21.7	4.80769	16.9253	PLANT U-BOX 49 (PUB49)	Plant U-box type E3 ubiquitin ligase (PUB).	ACvsSR45_18
232	AT2G24590	3.96821	3.06449			2.48509	2.62525	62.1	9.90099	83.8		62.1	RS-CONTAINING ZINC FINGER PROTEIN 22A (RSZ22a)	Barta et al (2010) have proposed a nomenclature for Serine/Arginine-Rich Protein Splicing Factors (SR proteins): Plant Cell. 2010; 22:2926.	ACvsSR45_19
233	AT5G47790	2.68976	2.99101			1.65889	2.83224	25.9	7.87402	25.4	4.6729	16.637		SMAD/FHA domain-containing protein;(source:Araport11)	ACvsSR45_20
234	AT5G05450	3.94707	2.86927			4.6751	4.64762	66.7	14.1643	35.4	8.40336	24.7822	RNA HELICASE 18 (RH18)	P-loop containing nucleoside triphosphate hydrolases superfamily protein;(source:Araport11)	ACvsSR45_21
235	AT2G33440	1.85456	2.79578			1.69507	3.06075						NA	NA	ACvsSR45_22
236	AT1G80790	2.70931	2.7953			2.61714	2.10662		14.9925			14.9925	FACTOR OF DNA METHYLATION 5 (FDM5)	Belongs to a subgroup of SGS3-like proteins that act redundantly in RNA-directed DNA methylation: AT1G15910 (FDM1); AT4G00380 (FDM2); AT3G12550 (FDM3); AT1G13790 (FDM4); AT1G80790 (FDM5). The mRNA is cell-to-cell mobile.	ACvsSR45_23
237	AT5G62190	4.23289	2.7952			2.75079	3.49812						PLANT RNA HELICASE75 (PRH75)	Encodes a ATP-dependent RNA unwinding protein targeted to the nucleolus and presumably involved in translation by assisting ribosome maturation. DEAD/DEAH box RNA helicase PRH75	ACvsSR45_24
238	AT1G59760	2.15246	2.60524			1.87887	2.05006	100	8.84956			54.4248	HOMOLOG OF YEAST MTR4 (MTR4)	Encodes MTR4; a putative RNA helicase and exosome co-factor. Required for proper rRNA biogenesis and development.	ACvsSR45_25
239	AT4G20330	4.23203	2.5881			4.53333	2.42102	22.9	9.52381	26.5	100	24.7		Transcription initiation factor TFIIE; beta subunit;(source:Araport11)	ACvsSR45_26
240	AT2G18740	2.8252	2.58039			3.31255	5.42128			8.05		8.05	PORCUPINE (PCP)	Putative temperature-specific splice regulator of development. Only the first splice form (PCP-alpha) has this function as result of C-terminal addition. Controls the splicing of many pre-mRNAs under chilling stress. Important to maintain proper ratio of the two COP1 splicing variants (COP1a/COP1b) to fine tune the level of HY5.	ACvsSR45_27
241	AT5G08610	3.16697	2.55838			2.492	2.33606						PIGMENT DEFECTIVE 340 (PDE340)	P-loop containing nucleoside triphosphate hydrolases superfamily protein;(source:Araport11)	ACvsSR45_28
242	AT1G79200	3.82076	2.46177			1.65984	3.49806	100	24.57	100	15.0602	62.285	STIGMA/STYLE CELL-CYCLE INHIBITOR 1 (SCI1)	Encodes a nuclear localized protein involved in auxin-dependent control of cell proliferation in pistil development. Loss of function mutations have increased cell proliferation in the stigma.	ACvsSR45_29
243	AT1G76010	4.60438	2.36839			2.27301	2.41432						(ALBA1)	Together with other ALBA proteins phase separates into stress granules and processing bodies under heat stress and directly binds to and recruits mRNAs to protect from degradation. Confers thermotolerance through stabilizing HSF messenger RNAs in cytoplasmic granules.	ACvsSR45_30
244	AT4G31580	3.16194	2.27936			2.98628	1.92242	98.6	76.3359		80	80	RS-CONTAINING ZINC FINGER PROTEIN 22 (RSZ22)	Encodes a Serine/arginine-rich (SR) protein RSZp22. SR proteins are splicing regulators that share a modular structure consisting of one or two N-terminal RNA recognition motif domains and a C-terminal RS-rich domain. RSZp22 is located in the nucleolus. It is a nucleocytoplasmic shuttling protein and an interacting partner to the Arabidopsis U1-70K. Barta et al (2010) have proposed a nomenclature…	ACvsSR45_31
245	AT3G05060	3.30506	2.16796			3.69843	2.63205							SAR DNA-binding protein; putative; strong similarity to SAR DNA-binding protein-1 (Pisum sativum) GI:3132696; contains Pfam profile PF01798: Putative snoRNA binding domain; encodes NOP58-like protein	ACvsSR45_32
246	AT4G16990	3.42144	2.11167			1.4632	1.77703	100	81.3008			90.6504	TIR-NBS16 (TN16)	disease resistance protein (TIR-NBS class);(source:Araport11)	ACvsSR45_33
247	AT3G53030	2.03146	2.04298			2.95342	3.41057						SER/ARG-RICH PROTEIN KINASE 4 (SRPK4)	Encodes a protein kinase SRPK4 that specifically targets Arabidopsis Ser/Arg-rich (SR) slicing factors involved in RNA metabolism. In vitro kinase assay showed that SRPK4 phosphorylates the SR protein RSp31.	ACvsSR45_34
248	AT1G29250	2.79525	3.47887			1.9295	2.3977						INVOLVED IN RRNA PROCESSING 5 (IRP5)	ALBA protein which forms a complex with ALBA2 that binds genic R-loops and safeguards genome stability.	ACvsSR45_35
249	AT4G25630	2.70641	2.99996			3.95737	2.75585						FIBRILLARIN 2 (FIB2)	encodes a fibrillarin; a key nucleolar protein in eukaryotes which associates with box C/D small nucleolar RNAs (snoRNAs) directing 2'-O-ribose methylation of the rRNA. This gene also encodes a novel box C/D snoRNA; U60.2f in its fifth intron that accumulates in seedlings and that their targeted residue on the 25 S rRNA is methylated. The mRNA is cell-to-cell mobile.	ACvsSR45_36
250	AT2G43770	2.2192	2.78843			2.36459	3.74749							Transducin/WD40 repeat-like superfamily protein;(source:Araport11)	ACvsSR45_37
251	AT1G20220	2.92732	2.04789			3.61522	2.74652						(ATALBA2)	Together with other ALBA proteins phase separates into stress granules and processing bodies under heat stress and directly binds to and recruits mRNAs to protect from degradation. Confers thermotolerance through stabilizing HSF messenger RNAs in cytoplasmic granules.	ACvsSR45_38
252	AT3G62310	2.50995	1.78246			3.02184	2.09323	78.7	45.6621	28.6	11.4286	37.1311		RNA helicase family protein;(source:Araport11)	ACvsSR45_39
253	AT2G47210	1.96424	1.71382			2.68356	1.59598	5.8	8.19672	9.37	1.68067	6.99836	SWR1 COMPLEX 4 (SWC4)	myb-like transcription factor family protein;(source:Araport11)	ACvsSR45_40
254	AT5G09880	2.2038	1.69151			1.41054	2.86755	51.7	0.265957	11.3	100	31.5		Splicing factor; CC1-like protein;(source:Araport11)	ACvsSR45_41
255	AT1G56110	2.73149	1.59347			4.73493	2.49467						HOMOLOG OF NUCLEOLAR PROTEIN NOP56 (NOP56)	NOP56-like protein	ACvsSR45_42
256	AT4G25730	2.02314	1.59176			2.99871	3.10135						TRNA METHYLTRANSFERASE 7B (TRM7B)	FtsJ-like methyltransferase family protein;(source:Araport11)	ACvsSR45_43
257	AT1G65440	3.94378	1.58675			1.78543	1.64879			21.1		21.1	GLOBAL TRANSCRIPTION FACTOR GROUP B1 (GTB1)	Related to yeast Spt6 protein; which functions as part of a protein complex in transcription initiation and also plays a role in chromatin structure / assembly. It encodes a putative WG/GW-repeat protein involved in the regulation of apical-basal polarity of embryo	ACvsSR45_44
258	AT2G38560	3.81862	1.53934			1.77872	2.05514	23.7	6.36943	33.9		23.7	TRANSCRIPT ELONGATION FACTOR IIS (TFIIS)	Encodes RNA polymerase II transcript elongation factor TFIIS. Complements yeast TFIIS mutation. Mutant plants display essentially normal development; but they flower slightly earlier than the wild type and show clearly reduced seed dormancy; essential for heat stress adaptation.	ACvsSR45_45
259	AT1G27090	3.06696	1.53686			2.10738	2.23538							glycine-rich protein;(source:Araport11)	ACvsSR45_46
260	AT3G58570	1.92789	1.49804			1.11162	2.46327						RNA HELICASE 52 (RH52)	Immunoprecipitation with mRNA decapping complex members DCP1 and DCP2.	ACvsSR45_47
261	AT4G08580					3.97418	5.44872	100		82.1		91.05		microfibrillar-associated protein-like protein;(source:Araport11)	ACvsSR45_48
262	AT3G43590					2.7515	2.15341	63.2	84.7458		46.2963	63.2		zinc knuckle (CCHC-type) family protein;(source:Araport11)	ACvsSR45_49
263	AT1G27050	3.56404	2.95848					100	100	31.4	100	100		Encodes a protein with a RNA recognition motif. Previously annotated as ATHB54; a homeodomain leucine zipper (HD-Zip) family protein. In the TAIR10 genome release (2010); this locus was split into two loci: AT1G27045 (containing homeodomain and leucine zipper domains) and AT1G27050 (containing a RNA recognition motif). AT1G27045 is now named ATHB54. Note that Affymetrix ATH1 Probe Set linked to s…	ACINUS protein and peptide 1
264	AT3G14100	3.00585	1.4835					63.9	30.2115	18.5	8.69565	24.3557	F OLIGOURIDYLATE BINDING PROTEIN 1C (UBP1C)	Triple RNA Recognition Motif protein involved in the dynamic and reversible aggregation of translationally repressed mRNAs during hypoxia.During hypoxia; UBP1C association with non? uracil-rich mRNAs is enhanced concomitant with its aggregation into microscopically visible cytoplasmic foci; referred to as UBP1 stress granules (SGs). This mRNA association occurs as global levels of protein synthes…	ACINUS protein and peptide 2
265	AT1G80940	2.69972	3.84151					100	81.9672	100	100	100		Snf1 kinase interactor-like protein;(source:Araport11)	ACINUS protein and peptide 3
266	AT2G02570	4.69162	2.2369					23.4	6.49351	100		23.4	SPLICING FACTOR 30 (SPF30)	Similar to SPF30 splicing factor. Under circadian control. Mutants have defects in alternative splicing and show more intron retention compared to wt.	ACINUS protein and peptide 4
267	AT5G17440	2.72261	3.79991					100	20.7039	100	9.70874	60.352	LETHAL UNLESS CBC 7 B (LUC7B)	LUC7 related protein;(source:Araport11)	ACINUS protein and peptide 5
268	AT3G59800	3.76464	3.0536					100	77.5194	100	51.8135	88.7597		stress response protein;(source:Araport11)	ACINUS protein and peptide 6
269	AT1G49590	2.56921	2.21274					70.5	100	63.6	18.797	67.05	ZINC-FINGER AND OCRE DOMAIN-CONTAINING PROTEIN 1 (ZOP1)	Encodes a novel nucleic acid-binding protein that is required for both RdDM (RNA-directed DNA methylation) and pre-mRNA splicing.	ACINUS protein and peptide 7
270	AT1G55460	2.79	3.51841					100	97.0874	70.2	100	98.5437	(KIN17)	DNA/RNA-binding protein Kin17; conserved region;(source:Araport11)	ACINUS protein and peptide 8
271	AT3G52220	5.2017	5.98248					100	45.8716	100	100	100		leukocyte immunoglobulin-like receptor family A protein;(source:Araport11)	ACINUS protein and peptide 9
272	AT1G03280	4.53685	2.16023					12.8	4.23729	16		12.8		Transcription initiation factor TFIIE subunit alpha	ACINUS protein and peptide 10
273	AT3G53570	1.72752	2.78935					62.6	24.3902	48.5	21.5054	36.4451	FUS3-COMPLEMENTING GENE 1 (FC1)	a member of a CDC2-related kinase subfamily; the LAMMER kinases. activates STE12-dependent functions in yeast.	ACINUS protein and peptide 11
274	AT3G32940	1.77081	2.27775					53.5	100	100		100	(ATKH17)	RNA-binding KH domain-containing protein;(source:Araport11)	ACINUS protein and peptide 12
275	AT2G29580	2.21382	1.81479					100	18.9753		9.00901	18.9753	MOS4-ASSOCIATED COMPLEX SUBUNIT 5B (MAC5B)	Encodes MAC5B; homologous to MAC5A. MAC5A is a component of the MOS4-associated complex (MAC) that contributes to snc1- mediated autoimmunity. Homologues include AT1G07360 (MAC5A); AT2G29580 (MAC5B) and AT5G07060 (MAC5C).	ACINUS protein and peptide 13
276	AT3G56510	2.42724	3.08517					24.5	41.4938	100	42.1941	41.8439	ACTIVATOR OF BASAL TRANSCRIPTION 1 (ABT1)	Involved in regulation of seed longevity; positively regulated by E3 ligase ATL5. ATL5 promotes the polyubiquitination and degradation of the ABT1 protein posttranslationally.	ACINUS protein and peptide 14
277	AT1G13740	1.9158	2.67272					13.5	31.4465	15.6	5.37634	14.55	ABI FIVE BINDING PROTEIN 2 (AFP2)	Encodes a member of a small plant-specific gene family whose members interact with ABI5 and appear to be involved in mediating stress responses. AFP2 mutants affect a number of ABA mediated processes such as germination and response to osmotic and sugar stress. AFP2 nuclear localization is stress dependent.	ACINUS protein and peptide 15
278	AT5G27860							42	81.9672	58.1	100	70.0336		hypothetical protein;(source:Araport11)	ACINUS peptide only 1
279	AT5G18540							71.1	90.0901	67.2		71.1		E3 ubiquitin-protein ligase;(source:Araport11)	ACINUS peptide only 2
280	AT3G44850							100	64.5161	100	48.7805	82.2581	SERINE/ARGININE PROTEIN KINASE 5 (SRPK5)	SRPK-family member protein.	ACINUS peptide only 3
281	AT1G14685							100	15.0376	100	6.32911	57.5188	BASIC PENTACYSTEINE 2 (BPC2)	Encodes a member of the BASIC PENTACYSTEINE (BPC) proteins. BPC proteins are plant-specific transcription factors present throughout land plants. BPC transcription factor family is integral for a wide range of processes that support normal growth and development.Along with BPC1; BPC2 binds to the promoter of and represses GALS1 thereby reducing beta 1;4- galactan accumulation.	ACINUS peptide only 4
282	AT3G44690							100	100		100	100		hypothetical protein;(source:Araport11)	ACINUS peptide only 5
283	AT2G01100							100	20.3252		34.1297	34.1297		FAM133-like protein;(source:Araport11)	ACINUS peptide only 6
284	AT5G63370							32.8	55.8659	100	100	77.933	CYCLIN-DEPENDENT KINASE G1 (CDKG1)	CDKG1 interacts with the splicing factor RSZ33 to regulate proper splicing of Cals5 pre-mRNA. It is necessary for the processing of recombination intermediates in the canonical ZMM recombination pathway. It acts early in the recombination process and is necessary to stabilize recombination intermediates.	ACINUS peptide only 7
285	AT2G22720							68.7	100	56.6	70.922	69.811		SPT2 chromatin protein;(source:Araport11)	ACINUS peptide only 8
286	AT5G46190							63.6	23.31	100		63.6	(ATKH26)	RNA-binding KH domain-containing protein;(source:Araport11)	ACINUS peptide only 9
287	AT5G62640							46.2	22.4719	100	9.00901	34.336	EARLY FLOWERING 5 (ELF5)	nuclear targeted protein involved in flowering time regulation that affects flowering time independent of FLC	ACINUS peptide only 10
288	AT5G11170							63.5	21.0526	53	43.4783	48.2391	HOMOLOG OF HUMAN UAP56 A (UAP56A)	One of two genes (AT5G11200; UAP56b and AT5G11170; UAP56a)encoding an ATP-dependent RNA helicase that localizes predominantly to euchromatic regions of Arabidopsis nuclei; and associates with genes transcribed by RNA polymerase II independently from the presence of introns. It is not detected at non-transcribed loci. It interacts with ssRNA; dsRNA and dsDNA; but not with ssDNA. Its ATPase activit…	ACINUS peptide only 11
289	AT2G25720							21.6	16.3132	28.5	11.0254	18.9566		hypothetical protein;(source:Araport11)	ACINUS peptide only 12
290	AT5G58020							36.8	55.2486	21.2	14.3062	29	RTF2 DOMAIN PROTEIN (RTF2)	Encodes a replication termination factor 2 domain containing protein involved in the regulation of pre-mRNA splicing.	ACINUS peptide only 13
291	AT4G03250							18.9	18.7617	15.2		18.7617		Homeodomain-like superfamily protein;(source:Araport11)	ACINUS peptide only 14
292	AT4G25500							49.2	100		32.2581	49.2	ARGININE/SERINE-RICH SPLICING FACTOR 40 (RS40)	Encodes an arginine/serine-rich splicing factor. The transcript is alternatively spliced and is differentially expressed in different tissues (flowers; roots; stems; and leaves) examined. Barta et al (2010) have proposed a nomenclature for Serine/Arginine-Rich Protein Splicing Factors (SR proteins): Plant Cell. 2010; 22:2926. RS40 binds to HYL1 and co-localizes to the nuclear dicing body. Along w…	ACINUS peptide only 15
293	AT1G61780							100	24.9377	24.3	11.5207	24.6188		postsynaptic protein-like protein;(source:Araport11)	ACINUS peptide only 16
294	AT1G23220							100	67.5676	100		100		Dynein light chain type 1 family protein;(source:Araport11)	ACINUS peptide only 17
295	AT5G13340							25	43.1034	92.9	11.5075	34.0517		arginine/glutamate-rich 1 protein;(source:Araport11)	ACINUS peptide only 18
296	AT3G14400							19.5	14.5138		67.5676	19.5	UBIQUITIN-SPECIFIC PROTEASE 25 (UBP25)	Encodes a ubiquitin-specific protease.	ACINUS peptide only 19
297	AT5G25520							23.1	26.8097	55.9		26.8097		SPOC domain / Transcription elongation factor S-II protein;(source:Araport11)	ACINUS peptide only 20
298	AT3G05760							57.8	9.52381		35.3357	35.3357		C2H2 and C2HC zinc fingers superfamily protein;(source:Araport11)	ACINUS peptide only 21

## Sheet: 2 EvolutionConserveness
Matching.Attribute	display name	stringdb::description	Connectivity Degree in Cytoscape	Arabidopsis NCBI	ACC with dot	Human NCBI homolog	Gene	Key words (Splicing, transport, transcription, export, modification)/Possible function	description of human homolog	Identities/Positives/Gaps	Note	Plant Specifc domain
AT5G25230	AT5G25230	Ribosomal protein S5/Elongation factor G/III/V family protein; Splicing factor involved in pre-mRNA splicing and component of the spliceosome.	88	NP_197905.1	AT5G25230.1	NP_001245282.1	EFTUD2	splicing	116 kDa U5 small nuclear ribonucleoprotein component isoform a	586/972(60%)722/972(74%)16/972(1%)
AT1G06220	MEE5	Ribosomal protein S5/Elongation factor G/III/V family protein; Splicing factor involved in pre-mRNA splicing and component of the spliceosome. Essential for reproduction. In female gametophyte, is necessary for the egg cell and central cell fate determination and hence reproductive success. Involved in a mechanism that prevents accessory cells from adopting gametic cell fate. Is necessary to rest…	92	NP_849600.1	AT1G06220.2	NP_001245282.1	EFTUD2	splicing	116 kDa U5 small nuclear ribonucleoprotein component isoform a	601/992(61%)738/992(74%)26/992(2%)
AT1G75660	XRN3	5'-3' exoribonuclease 3; Possesses 5'->3' exoribonuclease activity. Acts as an endogenous post-transcriptional gene silencing (PTGS) suppressor. Degrades miRNA-derived loops, excised during miRNA maturation in the nucleus. Required for proper development. Involved in pre-rRNA processing. Involved with XRN2 in the 5'-end exonucleolytic processing of 5.8S and 25S rRNAs. Contributes with XRN2 to pol…	9	NP_565114.1	AT1G75660.1	NP_036387.2	XRN2	transcription	5'-3' exoribonuclease 2 isoform 2	397/873(45%)539/873(61%)48/873(5%)
AT3G56510	ABT1	RNA-binding (RRM/RBD/RNP motifs) family protein; Its function is described as TATA-binding protein binding, nucleic acid binding; Involved in biological_process unknown; Located in cellular_component unknown; Expressed in 22 plant structures; Expressed during 13 growth stages; Contains the following InterPro domains: RNA recognition motif, RNP-1 (InterPro:IPR000504); Has 35333 Blast hits to 34131…	8	NP_001030873.1	AT3G56510.2	NP_037507.1	ABT1	transcription	activator of basal transcription 1	56/155(36%)89/155(57%)6/155(3%)
AT2G01100	AT2G01100	Unknown protein; Has 35333 Blast hits to 34131 proteins in 2444 species: Archae - 798; Bacteria - 22429; Metazoa - 974; Fungi - 991; Plants - 531; Viruses - 0; Other Eukaryotes - 9610 (source: NCBI BLink).	0	NP_565251.1	AT2G01100.1	BAA94766.2	CACNA1A	transport	alpha1A-voltage-dependent calcium channel	53/229(23%)91/229(39%)29/229(12%)
AT3G55480	PAT2	Protein affected traf&#64257;cking 2; Part of the AP-3 complex, an adaptor-related complex which seems to be clathrin-associated. The complex is associated with the Golgi region as well as more peripheral structures. It facilitates the budding of vesicles from the Golgi membrane and may be directly involved in trafficking to the vacuole. It also function in maintaining the identity of lytic vacuo…	0	NP_567022.1	AT3G55480.1	NP_001265440.1	AP3B2	export	AP-3 complex subunit beta-2 isoform 3	187/578(32%)306/578(52%)71/578(12%)
AT4G39680	ACINUS	SAP domain-containing protein; Its function is described as DNA binding, nucleic acid binding; Involved in biological_process unknown; Located in cytosol, nucleus, chloroplast; Expressed in 26 plant structures; Expressed during 14 growth stages; Contains the following InterPro domains: DNA-binding SAP (InterPro:IPR003034); Has 10985 Blast hits to 6880 proteins in 693 species: Archae - 26; Bacteri…	36	NP_195678.1	AT4G39680.1	NP_001158289.1	ACIN1	splicing	apoptotic chromatin condensation inducer in the nucleus isoform 5	42/107(39%)69/107(64%)4/107(3%)
AT2G02070	IDD5	indeterminate(ID)-domain 5; Transcription factor acting as a positive regulator of the starch synthase SS4. Controls chloroplast development and starch granule formation.	1	NP_178316.1	AT2G02070.1	NP_056066.2	ATMIN	transcription	ATM interactor isoform 1	50/154(32%)71/154(46%)11/154(7%)
AT5G08610	PDE340	P-loop containing nucleoside triphosphate hydrolases superfamily protein; Its function is described as helicase activity, nucleic acid binding, ATP binding, ATP-dependent helicase activity; Located in chloroplast; Expressed in 25 plant structures; Expressed during 15 growth stages; Contains the following InterPro domains: RNA helicase, DEAD-box type, Q motif (InterPro:IPR014014), DNA/RNA helicase…	12	NP_196478.2	AT5G08610.1	NP_004389.2	DDX10	modification	ATP-dependent RNA helicase DDX10	163/462(35%)261/462(56%)32/462(6%)
AT3G01540	RH14	DEAD box RNA helicase 1; ATP-dependent RNA helicase involved nonsense-mediated mRNA decay and ribosome biogenesis through rRNA processing.	9	NP_566141.1	AT3G01540.1	NP_006377.2	DDX17	modification	ATP-dependent RNA helicase DDX17 isoform 1 precursor	222/418(53%)292/418(69%)6/418(1%)
AT3G06480	RH40	DEAD box RNA helicase family protein; ATP-dependent RNA helicase involved nonsense-mediated mRNA decay and ribosome biogenesis through rRNA processing; Belongs to the DEAD box helicase family. DDX5/DBP2 subfamily.	9	NP_187299.1	AT3G06480.1	NP_006377.2	DDX17	modification	ATP-dependent RNA helicase DDX17 isoform 1 precursor	219/419(52%)295/419(70%)8/419(1%)
AT5G14610	RH46	DEAD box RNA helicase family protein; Its function is described as helicase activity, nucleic acid binding, ATP binding, ATP-dependent helicase activity; Located in cellular_component unknown; Expressed in 22 plant structures; Expressed during 12 growth stages; Contains the following InterPro domains: RNA helicase, DEAD-box type, Q motif (InterPro:IPR014014), DNA/RNA helicase, DEAD/DEAH box type,…	9	NP_001190309.1	AT5G14610.2	NP_006377.2	DDX17	modification	ATP-dependent RNA helicase DDX17 isoform 1 precursor	211/400(53%)284/400(71%)6/400(1%)
AT2G33730	SMA1	P-loop containing nucleoside triphosphate hydrolases superfamily protein; ATP-dependent RNA helicase involved in mRNA splicing. May destabilize the U1/5'-splice site duplex to permit an effective competition for the 5'-splice site by the U6 snRNA, resulting in the switch between U1 and U6 at the 5'-splice site. May also act to unwind the U4/U6 base-pairing interaction in the U4/U6/U5 snRNP, facil…	40	NP_180929.1	AT2G33730.1	NP_004809.2	DDX23	splicing	ATP-dependent RNA helicase DDX23	322/595(54%)426/595(71%)28/595(4%)
AT3G58570	RH52	P-loop containing nucleoside triphosphate hydrolases superfamily protein; Its function is described as helicase activity, ATP-dependent helicase activity, ATP binding, nucleic acid binding; Located in chloroplast; Expressed in 24 plant structures; Expressed during 15 growth stages; Contains the following InterPro domains: RNA helicase, DEAD-box type, Q motif (InterPro:IPR014014), DNA/RNA helicase…	9	NP_191416.1	AT3G58570.1	NP_001180345.1	DDX3X		ATP-dependent RNA helicase DDX3X isoform 2	299/582(51%)386/582(66%)47/582(8%)
AT5G51280	ABSTRAKT	DEAD-box protein abstrakt, putative; Its function is described as helicase activity, zinc ion binding, ATP-dependent helicase activity, nucleic acid binding, ATP binding; Located in cellular_component unknown; Expressed in 22 plant structures; Expressed during 13 growth stages; Contains the following InterPro domains: RNA helicase, DEAD-box type, Q motif (InterPro:IPR014014), DNA/RNA helicase, DE…	2	NP_199941.1	AT5G51280.1	NP_057306.2	DDX41	splicing	ATP-dependent RNA helicase DDX41 isoform 1	345/533(65%)424/533(79%)6/533(1%)
AT2G47330	AT2G47330	P-loop containing nucleoside triphosphate hydrolases superfamily protein; Its function is described as helicase activity, nucleic acid binding, ATP binding, ATP-dependent helicase activity; Involved in biological_process unknown; Located in cellular_component unknown; Expressed in 24 plant structures; Expressed during 15 growth stages; Contains the following InterPro domains: RNA helicase, DEAD-b…	20	NP_566099.1	AT2G47330.1	NP_031398.2	DDX42	splicing	ATP-dependent RNA helicase DDX42	285/542(53%)362/542(66%)11/542(2%)
AT1G20920	RCF1	P-loop containing nucleoside triphosphate hydrolases superfamily protein; Helicase required for pre-mRNA splicing, cold-responsive gene regulation and cold tolerance; Belongs to the DEAD box helicase family. DDX46/PRP5 subfamily.	44	NP_173516.1	AT1G20920.1	NP_001287789.1	DDX46	splicing	ATP-dependent RNA helicase DDX46 isoform 1	430/939(46%)571/939(60%)101/939(10%)
AT1G77030	RH29	Putative DEAD-box ATP-dependent RNA helicase 29; Hydrolases, acting on acid anhydrides, in phosphorus-containing anhydrides;ATP-dependent helicases;nucleic acid binding;ATP binding;RNA binding;helicases; Its function is described as in 6 functions; Involved in biological_process unknown; Located in nucleus; Contains the following InterPro domains: RNA helicase, DEAD-box type, Q motif (InterPro:IP…	21	NP_177829.5	AT1G77030.1	NP_076977.3	DDX54	splicing	ATP-dependent RNA helicase DDX54 isoform 2	355/825(43%)485/825(58%)83/825(10%)
AT5G05450	RH18	P-loop containing nucleoside triphosphate hydrolases superfamily protein; Its function is described as helicase activity, nucleic acid binding, ATP-dependent helicase activity, ATP binding; Involved in biological_process unknown; Located in cellular_component unknown; Expressed in 21 plant structures; Expressed during 13 growth stages; Contains the following InterPro domains: RNA helicase, DEAD-b…	15	NP_196164.1	AT5G05450.1	NP_065987.1	DDX55	splicing	ATP-dependent RNA helicase DDX55	254/532(48%)352/532(66%)22/532(4%)
AT3G62310	DEAH2	RNA helicase family protein; May be involved in pre-mRNA splicing.	62	NP_191790.1	AT3G62310.1	NP_001349.2	DHX15	splicing	ATP-dependent RNA helicase DHX15	493/705(70%)587/705(83%)11/705(1%)
AT3G26560	AT3G26560	ATP-dependent RNA helicase, putative; May be involved in pre-mRNA splicing.	35	NP_189288.1	AT3G26560.1	NP_004932.1	DHX8	splicing	ATP-dependent RNA helicase DHX8 isoform 1	705/1204(59%)892/1204(74%)50/1204(4%)
AT5G52530	AT5G52530	Dentin sialophosphoprotein-related; Has 931 Blast hits to 739 proteins in 178 species: Archae - 6; Bacteria - 85; Metazoa - 392; Fungi - 124; Plants - 76; Viruses - 5; Other Eukaryotes - 243 (source: NCBI BLink).	0	NP_001190523.1	AT5G52530.3	KAI2542096.1			bromodomain and PHD finger containing 3	18/40(45%)24/40(60%)1/40(2%)
AT1G06230	GTE4	Global transcription factor group E4; Involved in the activation and maintenance of cell division in the meristems and by this controls cell numbers in differentiated organs. Its action in cell cycle regulation may be directed through the RB-E2F pathway.	4	NP_001184922.1	AT1G06230.3	NP_001278915.1	BRD2	transcription	bromodomain-containing protein 2 isoform 4	48/108(44%)63/108(58%)3/108(2%)
AT1G31870	BUD13	Pre-mRNA-splicing factor of RES complex protein; Unknown protein; Its function is described as molecular_function unknown; Involved in biological_process unknown; Located in cytosol, nucleus; Expressed in 25 plant structures; Expressed during 15 growth stages; Contains the following InterPro domains: Protein of unknown function DUF2050, pre-mRNA-splicing factor (InterPro:IPR018609); Has 35333 Bla…	54	NP_001031124.1	AT1G31870.2	NP_001153208.1	BUD13	splicing	BUD13 homolog isoform 2	189/579(33%)266/579(45%)124/579(21%)
AT4G31200	SWAP1	SWAP (Suppressor-of-White-APricot)/surp RNA-binding domain-containing protein; Its function is described as RNA binding; Involved in RNA processing; Located in cellular_component unknown; Expressed in 23 plant structures; Expressed during 13 growth stages; Contains the following InterPro domains: Protein of unknown function DUF618 (InterPro:IPR006903), SWAP/Surp (InterPro:IPR000061), RNA polymera…	32	NP_974650.1	AT4G31200.3	NP_006378.3	CHERP	export	calcium homeostasis endoplasmic reticulum protein/SR-related CTD associated factor 6	32/60(53%)42/60(70%)0/60(0%)
AT3G43590	AT3G43590	Zinc knuckle (CCHC-type) family protein; Its function is described as zinc ion binding, nucleic acid binding; Expressed in 20 plant structures; Expressed during 10 growth stages; Contains the following InterPro domains: Zinc finger, CCHC-type (InterPro:IPR001878), Zinc finger, CCHC retroviral-type (InterPro:IPR013084); BEST Arabidopsis thaliana protein match is: Zinc knuckle (CCHC-type) family pr…	1	NP_189945.1	AT3G43590.1	NP_001120667.1	CNBP	transcription	CCHC-type zinc finger nucleic acid binding protein isoform 5	60/193(31%)76/193(39%)53/193(27%)
AT1G09770	CDC5	Cell division cycle 5; Component of the MAC complex that probably regulates defense responses through transcriptional control and thereby is essential for plant innate immunity. Possesses a sequence specific DNA sequence 'CTCAGCG' binding activity. Involved in mRNA splicing and cell cycle control. May also play a role in the response to DNA damage; Belongs to the CEF1 family.	95	NP_172448.1	AT1G09770.1	NP_001244.1	CDC5L	transcription	cell division cycle 5-like protein	376/809(46%)528/809(65%)36/809(4%)
AT2G03150	emb1579	ATP/GTP-binding protein family; Embryo defective 1579 (emb1579); Its function is described as binding, calcium ion binding; Involved in embryo development ending in seed dormancy; Located in cytosol; Expressed in 24 plant structures; Expressed during 14 growth stages; Contains the following InterPro domains: EF-HAND 2 (InterPro:IPR018249), EF-hand-like domain (InterPro:IPR011992); Has 35333 Blast…	2	NP_178414.2	AT2G03150.1	NP_001269888.1	CCAR1	transcription	cell division cycle and apoptosis regulator protein 1 isoform b	71/232(31%)104/232(44%)26/232(11%)
AT2G22720	SPT2	SPT2 chromatin protein; Contains the following InterPro domains: Chromatin SPT2 (InterPro:IPR013256); BEST Arabidopsis thaliana protein match is: SPT2 chromatin protein (TAIR:AT4G37860.1); Has 35333 Blast hits to 34131 proteins in 2444 species: Archae - 798; Bacteria - 22429; Metazoa - 974; Fungi - 991; Plants - 531; Viruses - 0; Other Eukaryotes - 9610 (source: NCBI BLink).	0	NP_565542.1	AT2G22720.1	7KWO_V			Chain V, von Willebrand factor-XTEN-Fc	59/219(27%)87/219(39%)32/219(14%)
AT2G13370	CHR5	Chromatin remodeling 5; DNA-binding helicase that specifically binds to the promoter of target genes, leading to chromatin remodeling, possibly by promoting deposition of histone H3.3 (By similarity). Probable chromatin remodeling factor.	13	NP_178970.3	AT2G13370.1	NP_001262.3	CHD2	transcription	chromodomain-helicase-DNA-binding protein 2 isoform 1	501/1173(43%)683/1173(58%)103/1173(8%)
AT1G05380	AT1G05380	Acyl-CoA N-acyltransferase with RING/FYVE/PHD-type zinc finger protein; Contains the following InterPro domains: Zinc finger, PHD-type (InterPro:IPR001965), Zinc finger, FYVE/PHD-type (InterPro:IPR011011), Acyl-CoA N-acyltransferase (InterPro:IPR016181), Zinc finger, PHD-finger (InterPro:IPR019787); BEST Arabidopsis thaliana protein match is: Acyl-CoA N-acyltransferase with RING/FYVE/PHD-type zin…	0	NP_001117233.1	AT1G05380.2	NP_001350535.1	CHD4		chromodomain-helicase-DNA-binding protein 4 isoform 3	26/51(51%)37/51(72%)2/51(3%)
AT4G25550	IRP9	Cleavage/polyadenylation specificity factor, 25kDa subunit; Component of the cleavage factor Im (CFIm) complex that plays a key role in pre-mRNA 3'-processing. Involved in association with CPSF6 or CPSF7 in pre-MRNA 3'-end poly(A) site cleavage and poly(A) addition. NUDT21/CPSF5 binds to cleavage and polyadenylation RNA substrates. The homodimer mediates simultaneous sequence-specific recognition…	31	NP_194285.2	AT4G25550.1	NP_008937.1	NUDT21	modification	cleavage and polyadenylation specificity factor subunit 5	115/195(59%)143/195(73%)1/195(0%)
AT5G55670	CPSF6/7A	RNA-binding (RRM/RBD/RNP motifs) family protein; Its function is described as RNA binding, nucleotide binding, nucleic acid binding; Involved in biological_process unknown; Located in cellular_component unknown; Expressed in 23 plant structures; Expressed during 14 growth stages; Contains the following InterPro domains: RNA recognition motif, RNP-1 (InterPro:IPR000504), Nucleotide-binding, alpha-…	0	NP_001190548.1	AT5G55670.2	NP_008938.2	CPSF6	modification	cleavage and polyadenylation specificity factor subunit 6 isoform 1	45/148(30%)70/148(47%)21/148(14%)
AT4G36980	AT4G36980	CLK4-associating serine/arginine-rich protein; Its function is described as molecular_function unknown; Involved in biological_process unknown; Expressed in 22 plant structures; Expressed during 13 growth stages; Contains the following InterPro domains: Splicing factor, suppressor of white apricot (InterPro:IPR019147).	2	NP_001078505.1	AT4G36980.2	NP_008987.2	CLASRP/SFRS16/SWAP2	splicing	CLK4-associating serine/arginine rich protein isoform 1	57/153(37%)82/153(53%)9/153(5%)
AT5G19960	AT5G19960	RNA-binding (RRM/RBD/RNP motifs) family protein; Its function is described as RNA binding, nucleotide binding, nucleic acid binding; Involved in biological_process unknown; Located in cellular_component unknown; Expressed in 23 plant structures; Expressed during 13 growth stages; Contains the following InterPro domains: RNA recognition motif, glycine rich protein (InterPro:IPR015465), RNA recogni…	0	NP_568388.1	AT5G19960.1	NP_001271.1	CIRBP	transcription	cold-inducible RNA-binding protein isoform 1	36/81(44%)53/81(65%)2/81(2%)
AT3G26420	RZ-1A	RNA-binding (RRM/RBD/RNP motifs) family protein with retrovirus zinc finger-like domain; Binds RNA and DNA sequences with a preference to single- stranded nucleic acids. Displays strong affinity to poly(G) and poly(U) sequences. May be involved in tolerance to cold stress.	1	NP_189273.1	AT3G26420.1	NP_001271.1	CIRBP	transcription	cold-inducible RNA-binding protein isoform 1	42/97(43%)58/97(59%)10/97(10%)
AT2G21660	GRP7	Cold, circadian rhythm, and rna binding 2; Plays a role in RNA transcription or processing during stress. Binds RNAs and DNAs sequence with a preference to single- stranded nucleic acids. Displays strong affinity to poly(U) and poly(G) sequence. Involved in mRNA alternative splicing of numerous targets by modulating splice site selection. Negatively regulates the circadian oscillations of its own…	5	NP_179760.1	AT2G21660.1	NP_001287744.1	CIRBP	modification	cold-inducible RNA-binding protein isoform 2	41/92(45%)62/92(67%)0/92(0%)
AT1G60650	RZ-1B	RNA-binding (RRM/RBD/RNP motifs) family protein with retrovirus zinc finger-like domain; Binds RNA and DNA sequences non-specifically. May be involved in tolerance to cold stress.	7	NP_849832.1	AT1G60650.2	NP_001287744.1	CIRBP	modification	cold-inducible RNA-binding protein isoform 2	34/78(44%)53/78(67%)0/78(0%)
AT5G04280	RZ-1C	RNA-binding (RRM/RBD/RNP motifs) family protein with retrovirus zinc finger-like domain; Binds RNA and DNA sequences non-specifically. May be involved in tolerance to cold stress.	8	NP_196048.1	AT5G04280.1	NP_001287744.1	CIRBP	modification	cold-inducible RNA-binding protein isoform 2	39/100(39%)62/100(62%)4/100(4%)
AT4G19190	CIR1	Zinc knuckle (CCHC-type) family protein; Its function is described as zinc ion binding, nucleic acid binding; Involved in biological_process unknown; Located in cellular_component unknown; Contains the following InterPro domains: CBF1-interacting co-repressor CIR, N-terminal (InterPro:IPR019339), Zinc finger, CCHC-type (InterPro:IPR001878); Has 30201 Blast hits to 17322 proteins in 780 species: A…	10	NP_193654.2	AT4G19190.1	NP_004873.3	CIR1	splicing	corepressor interacting with RBPJ 1	43/143(30%)67/143(46%)22/143(15%)
AT5G41770	MAC10	Crooked neck protein, putative / cell cycle protein, putative; Its function is described as binding; Involved in RNA processing; Located in intracellular; Expressed in 22 plant structures; Expressed during 13 growth stages; Contains the following InterPro domains: Tetratricopeptide-like helical (InterPro:IPR011990), RNA-processing protein, HAT helix (InterPro:IPR003107), Tetratricopeptide repeat-…	53	NP_198992.2	AT5G41770.1	NP_057736.4	CRNKL1	splicing	crooked neck-like protein 1 isoform a	396/679(58%)505/679(74%)24/679(3%)
AT1G01510	AN	NAD(P)-binding Rossmann-fold superfamily protein; Involved in controlling the equilibrium between tubular and stacked structures in the Golgi complex (By similarity). Required for cortical microtubules (MTs) arrangement that confers cell shape. Regulates the width of leaves by controlling the polar elongation of leaf cells. Involved in the regulation of trichome branching. Seems to not be able to…	1	NP_563629.1	AT1G01510.1	NP_001364116.1	CTBP1	transcription	C-terminal-binding protein 1 isoform 4	103/333(31%)165/333(49%)23/333(6%)
AT1G56290	Cwfj	CwfJ-like family protein; Contains the following InterPro domains: Cwf19-like, C-terminal domain-1 (InterPro:IPR006768), Cwf19-like protein, C-terminal domain-2 (InterPro:IPR006767); BEST Arabidopsis thaliana protein match is: CwfJ-like family protein / zinc finger (CCCH-type) family protein (TAIR:AT5G56900.2); Has 2474 Blast hits to 2009 proteins in 284 species: Archae - 2; Bacteria - 39; Metazo…	27	NP_564716.1	AT1G56290.1	NP_689647.2	CWF19L2	unknown	CWF19-like protein 2	100/227(44%)154/227(67%)4/227(1%)
AT5G63370	CDKG1	Protein kinase superfamily protein; Cyclin-dependent kinase involved in pre-mRNA splicing. Required for the correct splicing of the sixth intron of CALS5 pre-mRNA. May stabilize the binding of U1 snRNP to this rare type of intron with a GC 5'SS. Involved in chromosome pairing and is required for the completion of synapsis in male meiocytes at high ambient temperatures.	4	NP_201142.1	AT5G63370.1	NP_277022.1	CDK11B	splicing	cyclin-dependent kinase 11B isoform 3	191/331(58%)245/331(74%)13/331(3%)
AT1G67580	CDKG2	Protein kinase superfamily protein; Its function is described as protein serine/threonine kinase activity, protein kinase activity, kinase activity, ATP binding; Involved in protein amino acid phosphorylation; Located in cytosol; Expressed in 26 plant structures; Expressed during 15 growth stages; Contains the following InterPro domains: Protein kinase, catalytic domain (InterPro:IPR000719), Seri…	7	NP_001154456.1	AT1G67580.2	NP_277022.1	CDK11B	splicing	cyclin-dependent kinase 11B isoform 3	225/356(63%)278/356(78%)17/356(4%)
AT2G26430	RCY1	Arginine-rich cyclin 1; Cognate cyclin for CDKG1. Required for synapsis and male meiosis, and for the proper splicing of specific resistance (R) genes. Involved in regulation of DNA methylation and transcriptional silencing.	10	NP_565622.1	AT2G26430.1	NP_112199.2	CCNL2	splicing	cyclin-L2 isoform A	126/327(39%)183/327(55%)26/327(7%)
AT3G55770	WLIM2b	GATA type zinc finger transcription factor family protein; Its function is described as zinc ion binding; Involved in biological_process unknown; Located in cellular_component unknown; Expressed in 23 plant structures; Expressed during 15 growth stages; Contains the following InterPro domains: Zinc finger, LIM-type (InterPro:IPR001781); BEST Arabidopsis thaliana protein match is: GATA type zinc f…	0	NP_001030870.1	AT3G55770.5	NP_003467.1	CSRP3	modification	cysteine and glycine-rich protein 3 isoform 1	60/184(33%)86/184(46%)20/184(10%)
AT1G61780	AT1G61780	Postsynaptic protein-related; Its function is described as molecular_function unknown; Involved in biological_process unknown; Located in cellular_component unknown; Expressed in 25 plant structures; Expressed during 15 growth stages; Contains the following InterPro domains: Microtubule-associated protein CRIPT (InterPro:IPR019367); Has 230 Blast hits to 228 proteins in 106 species: Archae - 0; B…	0	NP_176371.1	AT1G61780.1	NP_054890.1	CRIPT	splicing	cysteine-rich PDZ-binding protein	67/101(66%)75/101(74%)3/101(2%)
AT3G14100	UBP1C	RNA-binding (RRM/RBD/RNP motifs) family protein; Heterogeneous nuclear ribonucleoprotein (hnRNP)-like protein that acts as a component of the pre-mRNA processing machinery. Functions at multiple steps to facilitate the nuclear maturation of plant pre-mRNAs (By similarity).	0	NP_188026.1	AT3G14100.1	NP_001338438.1	TIA1		cytotoxic granule associated RNA binding protein TIA1 isoform 4	114/287(40%)173/287(60%)21/287(7%)
AT4G17620	DXO1	Glycine-rich protein; Ribonuclease that specifically degrades pre-mRNAs with a defective 5' end cap and is part of a pre-mRNA capping quality control; Belongs to the DXO/Dom3Z family.	1	NP_193498.2	AT4G17620.1	NP_005501.2	DXO	modification	decapping and exoribonuclease protein isoform 2	97/314(31%)145/314(46%)22/314(7%)
AT2G47210	SWC4	Myb-like transcription factor family protein; Component of the SWR1 complex which mediates the ATP- dependent exchange of histone H2A for the H2A variant HZT1 leading to transcriptional regulation of selected genes by chromatin remodeling. Component of the NuA4 histone acetyltransferase complex which is involved in transcriptional activation of selected genes principally by acetylation of nucleos…	8	NP_850470.1	AT2G47210.1	NP_001029195.1	DMAP1	transcription	DNA methyltransferase 1-associated protein 1	117/368(32%)182/368(49%)48/368(13%)
AT1G77320	MEI1	Transcription coactivators; Mutant is defective in meiosis and produces abnormal microspores. Encodes a BRCT-domain-containing protein that could be specific to the meiotic cell cycle and that plays a crucial role in some DNA repair events independent of SPO11 DSB recombination repair.	1	NP_177856.2	AT1G77320.1	NP_001350818.1/XP_005247133	TOPBP1		DNA topoisomerase 2-binding protein 1 isoform 2	190/734(26%)303/734(41%)101/734(13%)
AT1G55460	KIN17	DNA/RNA-binding protein Kin17, conserved region; Promotes the copper deficiency response by direct interaction with SPL7. Acts with SPL7 in a common pathway to promote copper-responsive genes and alleviate oxidative stress during copper-limiting periods. May promote SPL7 function when copper is limiting. Participates in the control of general plant growth and development, and in the response to c…	0	NP_564690.1	AT1G55460.1	NP_036443.1	KIN	modification	DNA/RNA-binding protein KIN17	197/416(47%)265/416(63%)28/416(6%)
AT1G65280	AT1G65280	DNAJ heat shock N-terminal domain-containing protein; Its function is described as heat shock protein binding; Involved in protein folding; Expressed in 22 plant structures; Expressed during 13 growth stages; Contains the following InterPro domains: Heat shock protein DnaJ, N-terminal (InterPro:IPR001623), Protein of unknown function DUF3752 (InterPro:IPR022226); BEST Arabidopsis thaliana protein…	0	NP_176707.3	AT1G65280.1	NP_001381619.1	DNAJC14		dnaJ homolog subfamily C member 14 isoform 2	36/99(36%)57/99(57%)5/99(5%)
AT3G53570	AFC1	FUS3-complementing gene 1; A member of a CDC2-related kinase subfamily, the LAMMER kinases. activates STE12-dependent functions in yeast.	5	NP_974425.1	AT3G53570.3	NP_001350633.1	CLK2	splicing	dual specificity protein kinase CLK2 isoform 4	168/359(47%)240/359(66%)18/359(5%)
AT1G23220	AT1G23220	Dynein light chain type 1 family protein; Its function is described as microtubule motor activity; Involved in microtubule-based process; Located in microtubule associated complex; Expressed in 23 plant structures; Expressed during 13 growth stages; Contains the following InterPro domains: Dynein light chain, type 1/2 (InterPro:IPR001372); BEST Arabidopsis thaliana protein match is: Dynein light …	0	NP_173736.1	AT1G23220.1	NP_001032583.1	DYNLL1	transcription	dynein light chain 1, cytoplasmic	34/85(40%)50/85(58%)3/85(3%)
AT5G47430	AT5G47430	DWNN domain, a CCHC-type zinc finger; Its function is described as zinc ion binding, nucleic acid binding; Involved in biological_process unknown; Located in nucleus; Expressed in 25 plant structures; Expressed during 14 growth stages; Contains the following InterPro domains: DWNN domain (InterPro:IPR014891), Zinc finger, RING-type (InterPro:IPR001841), Zinc finger, CCHC-type (InterPro:IPR001878)…	6	NP_199554.2	AT5G47430.1	NP_008841.2	RBBP6	DNA replication	E3 ubiquitin-protein ligase RBBP6 isoform 1	121/376(32%)177/376(47%)81/376(21%)
AT4G17410	PQT3	DWNN domain, a CCHC-type zinc finger; E3 ubiquitin ligase acting as a negative regulator of oxidative stress tolerance, probably by mediating 26S proteasome- mediated degradation of PRMT13/PRMT4B, thus preventing APX1 and GPX1 accumulation via the reduction of histone H3 methylation (H3R17me2a). Confers sensitivity to cadmium CdCl(2) and salt NaCl stresses.	6	NP_193471.2	AT4G17410.1	NP_061173.1	RBBP6	replication	E3 ubiquitin-protein ligase RBBP6 isoform 2	114/363(31%)170/363(46%)64/363(17%)
AT1G20110	FREE1	RING/FYVE/PHD zinc finger superfamily protein; Endosomal sorting complex required for transport (ESCRT) component regulating multivesicular body (MVB) protein sorting and plant growth. Required for the formation of intra-luminal vesicles (ILVs)in MVBs. Binds to phosphatidylinositol-3-phosphate (PI3P) and ubiquitin. Controls IRT1 recycling to the plasma membrane and impacts the polar delivery of t…	2	NP_564103.1	AT1G20110.1	NP_003557.3	EEA1	transport	early endosome antigen 1	28/59(47%)35/59(59%)2/59(3%)
AT1G59760	MTR4	RNA helicase, ATP-dependent, SK12/DOB1 protein; ATP-dependent RNA helicase that associates with the RNA exosome complex. Required for proper rRNA biogenesis and development. Involved in the 3'- processing of the 7S pre-RNA to the mature 5.8S rRNA and also in the removal of rRNA maturation by-products.	33	NP_176185.1	AT1G59760.1	NP_056175.3	MTREX	splicing	exosome RNA helicase MTR4	531/965(55%)702/965(72%)36/965(3%)
AT4G10710	SPT16	Global transcription factor C; Component of the FACT complex, a general chromatin factor that acts to reorganize nucleosomes. The FACT complex is involved in multiple processes that require DNA as a template such as mRNA elongation, DNA replication and DNA repair. During transcription elongation the FACT complex acts as a histone chaperone that both destabilizes and restores nucleosomal structure…	12	NP_192809.1	AT4G10710.1	NP_009123.1	SUPT16H	transcription	FACT complex subunit SPT16	386/1075(36%)608/1075(56%)59/1075(5%)
AT3G28730	HMG	High mobility group; Component of the FACT complex, a general chromatin factor that acts to reorganize nucleosomes. The FACT complex is involved in multiple processes that require DNA as a template such as mRNA elongation, DNA replication and DNA repair. During transcription elongation the FACT complex acts as a histone chaperone that both destabilizes and restores nucleosomal structure. It facil…	23	NP_189515.1	AT3G28730.1	NP_003137.1	SSRP1	transcription	FACT complex subunit SSRP1	221/636(35%)343/636(53%)27/636(4%)
AT2G25970	KH8	KH domain-containing protein; Its function is described as RNA binding, nucleic acid binding; Expressed in 23 plant structures; Expressed during 14 growth stages; Contains the following InterPro domains: K Homology, type 1, subgroup (InterPro:IPR018111), K Homology (InterPro:IPR004087), K Homology, type 1 (InterPro:IPR004088); BEST Arabidopsis thaliana protein match is: KH domain-containing prote…	2	NP_180167.1	AT2G25970.1	NP_001397733.1/XP_011540694	FUBP1		far upstream element-binding protein 1 isoform 6	75/187(40%)102/187(54%)14/187(7%)
AT3G07220	FHA2	SMAD/FHA domain-containing protein; May play a role in the control of plant organ development and specifically in the regulation of stamen development. Does not show transactivation activity in yeast.	7	NP_187378.1	AT3G07220.1	NP_001032242.1	FOXK1	transcription	forkhead box protein K1	33/88(38%)49/88(55%)5/88(5%)
AT5G23080	TGH	SWAP (Suppressor-of-White-APricot)/surp domain-containing protein; Functions as component of microRNA (miRNA) and small interfering RNA (siRNA) biogenesis. May assist DCL1 and DCL4 to efficiently process and/or recruit the precursors of miRNAs and siRNAs. In the miRNA biogenesis pathway, associates with the DCL1 complex that processes primary miRNAs (pri-miRNAs) into miRNAs. Binds pri-miRNAs and …	25	NP_001031926.1	AT5G23080.2	NP_060495.2	GPATCH1	RNA binding	G patch domain-containing protein 1	207/728(28%)317/728(43%)124/728(17%)
AT3G09850	AT3G09850	D111/G-patch domain-containing protein; Its function is described as nucleic acid binding; Involved in biological_process unknown; Located in intracellular, chloroplast; Expressed in 25 plant structures; Expressed during 14 growth stages; Contains the following InterPro domains: D111/G-patch (InterPro:IPR000467); BEST Arabidopsis thaliana protein match is: GC-rich sequence DNA-binding factor-like…	25	NP_566359.1	AT3G09850.1	NP_060510.1	GPATCH2	nucleic acid binding	G patch domain-containing protein 2 isoform 1	30/71(42%)42/71(59%)2/71(2%)
AT1G33520	MOS2	D111/G-patch domain-containing protein; Has single homolog in Arabidopsis, also homologs in human, mouse and C. elegans; contains one G-patch domain (known to mediate RNA-protein interactions) and two KOW domains (may bind RNA and/or protein); localized to the nucleus; mutant suppresses high SA levels and constitutive disease resistance in snc1 npr1 background; required for basal resistance again…	14	NP_174617.1	AT1G33520.1	NP_056513.2	GPKOW	splicing	G-patch domain and KOW motifs-containing protein	84/332(25%)155/332(46%)28/332(8%)
AT3G03920	AT3G03920	H/ACA ribonucleoprotein complex, subunit Gar1/Naf1 protein; Required for ribosome biogenesis. Part of a complex which catalyzes pseudouridylation of rRNA. This involves the isomerization of uridine such that the ribose is subsequently attached to C5, instead of the normal N1. Pseudouridine ("psi") residues may serve to stabilize the conformation of rRNAs (By similarity).	12	NP_566217.1	AT3G03920.1	NP_061856.1	GAR1	ribosome biogenesis	H/ACA ribonucleoprotein complex subunit 1	57/103(55%)76/103(73%)2/103(1%)
AT5G08180	AT5G08180	Ribosomal protein L7Ae/L30e/S12e/Gadd45 family protein; Required for ribosome biogenesis. Part of a complex which catalyzes pseudouridylation of rRNA. This involves the isomerization of uridine such that the ribose is subsequently attached to C5, instead of the normal N1. Pseudouridine ("psi") residues may serve to stabilize the conformation of rRNAs (By similarity).	33	NP_001190260.1	AT5G08180.2	NP_060308.1	NHP2	ribosome biogenesis	H/ACA ribonucleoprotein complex subunit 2 isoform a	55/124(44%)88/124(70%)3/124(2%)
AT2G20490	NOP10	Nucleolar RNA-binding Nop10p family protein; Required for ribosome biogenesis. Part of a complex which catalyzes pseudouridylation of rRNA. This involves the isomerization of uridine such that the ribose is subsequently attached to C5, instead of the normal N1. Pseudouridine ("psi") residues may serve to stabilize the conformation of rRNAs (By similarity); Belongs to the NOP10 family.	13	NP_565472.1	AT2G20490.1	NP_061118.1	NOP10	ribosome biogenesis	H/ACA ribonucleoprotein complex subunit 3	37/59(63%)47/59(79%)0/59(0%)
AT3G57150	NAP57	Homologue of NAP57; Plays a central role in ribosomal RNA processing. Probable catalytic subunit of H/ACA small nucleolar ribonucleoprotein (H/ACA snoRNP) complex, which catalyzes pseudouridylation of rRNA. This involves the isomerization of uridine such that the ribose is subsequently attached to C5, instead of the normal N1. Pseudouridine ('psi') residues may serve to stabilize the conformation…	17	NP_191274.1	AT3G57150.1	NP_001135935.1	DKC1	ribosome biogenesis	H/ACA ribonucleoprotein complex subunit DKC1 isoform 2	283/428(66%)356/428(83%)7/428(1%)
AT1G50410	CHR28	SNF2 domain-containing protein / helicase domain-containing protein / zinc finger protein-related; Probable helicase-like transcription factor involved in transcriptional gene silencing. Associates with SUVR2 and contributes to transcriptional gene silencing at RNA-directed DNA methylation (RdDM) target loci but also at RdDM-independent target loci. May be involved in nucleosome positioning to fo…	2	NP_564568.1	AT1G50410.1	NP_001305864.1	HLTF	transcription	helicase-like transcription factor isoform 1	191/640(30%)307/640(47%)116/640(18%)
AT1G48920	NUC-L1	Encodes ATNUC-L1 (NUCLEOLIN LIKE 1), the predominant form of the two nucleolin proteins found in Arabidopsis. This protein is involved in rRNA processing, ribosome biosynthesis, and vascular pattern formation. PARL1 localizes to the nucleolus and parl1 mutants accumulate elevated levels of the unspliced 35S pre-rRNA. parl1 mutants also have defects in cotyledon, leaf, sepal, and petal vein patter…	10	NP_175322.1	AT1G48920.1	NP_001193929.1	HNRNPDL	transcription	heterogeneous nuclear ribonucleoprotein D-like isoform b	51/175(29%)79/175(45%)25/175(14%)
AT2G45640	SAP18	SIN3 associated polypeptide P18; Involved in the regulation of salt stress. Expression of AtSAP18 is induced by NaCl, cold, drought, ABA, and ethylene treatment. AtSAP18 and HDA19 associate with ERF3 and ERF4 both in vitro and in vivo.	17	NP_566050.1	AT2G45640.1	NP_005861.2	SAP18	transcription	histone deacetylase complex subunit SAP18 isoform 1	71/133(53%)89/133(66%)4/133(3%)
AT4G15180	SDG2	SET domain protein 2; Histone methyltransferase specifically required for trimethylation of 'Lys-4' of histone H3 (H3K4me3) and is crucial for both sporophyte and gametophyte development.	5	NP_193253.4	AT4G15180.1	NP_060959.2	ASH1L	modification	histone-lysine N-methyltransferase ASH1L isoform 2	50/160(31%)84/160(52%)30/160(18%)
AT2G16485	NERD	Nucleic acid binding;zinc ion binding;DNA binding; Plays a central role in integrating RNA silencing and chromatin signals in 21 nt siRNA-dependent DNA methylation on cytosine pathway leading to transcriptional gene silencing of specific sequences. Involved in a chromatin-based RNA silencing pathway that encompasses both post-transcriptional gene silencing (PTGS) (e.g. RDR1, RDR6 and AGO2) and tr…	8	NP_179241.4	AT2G16485.1	NP_001035889.1	NSD2	modification	histone-lysine N-methyltransferase NSD2 isoform 1	43/93(46%)51/93(54%)3/93(3%)
AT3G51120	C3H44	DNA binding;zinc ion binding;nucleic acid binding;nucleic acid binding; Its function is described as DNA binding, zinc ion binding, nucleic acid binding; Involved in histone modification, transcription initiation; Located in nucleus; Expressed in 22 plant structures; Expressed during 13 growth stages; Contains the following InterPro domains: Zinc finger, CCCH-type (InterPro:IPR000571), Plus-3 dom…	8	NP_190681.6	AT3G51120.1	NP_075447.1	NSD3	transcription	histone-lysine N-methyltransferase NSD3 isoform long	32/70(46%)41/70(58%)3/70(4%)
AT5G44180	RLT2	Homeodomain-like transcriptional regulator; Transcriptional regulator required for the maintenance of the plant vegetative phase. In association with CHR11 or CHR17 may prevent the early activation of the vegetative-to-reproductive transition by regulating key genes that contribute to flower timing, such as FT, SEP1, SEP3, AGL8/FUL, SOC1 and FLC. Involved in the transcriptional regulation of seed…	1	NP_199231.1	AT5G44180.1	NP_001362987.1	HESX1		homeobox expressed in ES cells 1	25/55(45%)35/55(63%)0/55(0%)
AT4G03250	AT4G03250	Homeodomain-like superfamily protein; Its function is described as DNA binding, sequence-specific DNA binding transcription factor activity; Involved in regulation of transcription, DNA-dependent, regulation of transcription; Located in nucleus; Contains the following InterPro domains: Homeobox (InterPro:IPR001356), Homeodomain-like (InterPro:IPR009057), Homeodomain-related (InterPro:IPR012287); …	8	NP_192234.2	AT4G03250.1	NP_000514.2	HOXD13	transcription	homeobox protein Hox-D13	38/58(65%)0/58(0%)
AT2G39340	SAC3A	SAC3/GANP/Nin1/mts3/eIF-3 p25 family; Component of the TREX-2 complex (transcription and export complex 2), a muliprotein complex that functions in docking export-competent ribonucleoprotein particles (mRNPs) to the nuclear entrance of the nuclear pore complex (nuclear basket). TREX-2 participates in mRNA export and accurate chromatin positioning in the nucleus by tethering genes to the nuclear p…	0	NP_181466.2	AT2G39340.1	NP_443157.1	LENG8		leukocyte receptor cluster member 8 isoform 3	131/298(44%)180/298(60%)15/298(5%)
AT1G18660	IAP1	Zinc finger (C3HC4-type RING finger) family protein; Its function is described as ATP-dependent peptidase activity, binding, zinc ion binding; Involved in proteolysis; Expressed in 22 plant structures; Expressed during 13 growth stages; Contains the following InterPro domains: Peptidase S16, lon N-terminal (InterPro:IPR003111), Zinc finger, RING-type, conserved site (InterPro:IPR017907), Tetratri…	1	NP_849688.1	AT1G18660.3	NP_001316905.1	LONRF1	metal ion binding	LON peptidase N-terminal domain and RING finger protein 1 isoform 2	101/293(34%)158/293(53%)23/293(7%)
AT3G03340	LUC7A	LUC7 related protein; Unfertilized embryo sac 6 (UNE6); Contains the following InterPro domains: LUC7 related (InterPro:IPR004882); BEST Arabidopsis thaliana protein match is: LUC7 related protein (TAIR:AT5G17440.1); Has 25128 Blast hits to 10547 proteins in 429 species: Archae - 23; Bacteria - 333; Metazoa - 14905; Fungi - 3154; Plants - 2060; Viruses - 86; Other Eukaryotes - 4567 (source: NCBI …	22	NP_566203.2	AT3G03340.1	NP_001317349.1	LUC7L	mRNA binding	Luc7-like 1, putative RNA-binding protein Luc7-like 1 isoform c	48/116(41%)74/116(63%)6/116(5%)
AT5G17440	LUC7B	LUC7 related protein; Contains the following InterPro domains: LUC7 related (InterPro:IPR004882); BEST Arabidopsis thaliana protein match is: LUC7 related protein (TAIR:AT3G03340.1); Has 30201 Blast hits to 17322 proteins in 780 species: Archae - 12; Bacteria - 1396; Metazoa - 17338; Fungi - 3422; Plants - 5037; Viruses - 0; Other Eukaryotes - 2996 (source: NCBI BLink).	23	NP_568347.1	AT5G17440.1	NP_001317349.1	LUC7L	mRNA binding	Luc7-like 1,putative RNA-binding protein Luc7-like 1 isoform c	68/188(36%)108/188(57%)24/188(12%)
AT5G51410	LUC7RL	LUC7 N_terminus domain-containing protein; Its function is described as RNA binding; Involved in biological_process unknown; Located in cellular_component unknown; Expressed in 22 plant structures; Expressed during 13 growth stages; Contains the following InterPro domains: LUC7 related (InterPro:IPR004882); BEST Arabidopsis thaliana protein match is: LUC7 related protein (TAIR:AT3G03340.1); Has 1…	22	NP_001190514.1	AT5G51410.3	NP_006098.2	LUC7L3	splicing	luc7-like protein 3 isoform 1	94/235(40%)142/235(60%)6/235(2%)
AT3G48430	REF6	Relative of early flowering 6; Histone demethylase that demethylates 'Lys-27' (H3K27me) of histone H3. Demethylates both tri- (H3K27me3) and di-methylated (H3K27me2) H3K27me. Demethylates also H3K4me3/2 and H3K36me3/2 in an in vitro assay. Involved in the transcriptional regulation of hundreds of genes regulating developmental patterning and responses to various stimuli. Binds DNA via its four zi…	8	NP_680116.2	AT3G48430.1	NP_001036068.1	KDM5A	modification	lysine-specific demethylase 5A	98/271(36%)139/271(51%)13/271(4%)
AT5G17900	MFAP1	Microfibrillar-associated protein-related; Its function is described as molecular_function unknown; Involved in biological_process unknown; Located in extracellular region; Contains the following InterPro domains: Micro-fibrillar-associated 1, C-terminal (InterPro:IPR009730); BEST Arabidopsis thaliana protein match is: microfibrillar-associated protein-related (TAIR:AT4G08580.1); Has 1807 Blast h…	44	NP_197292.1	AT5G17900.1	NP_005917.2	MFAP1	splicing	microfibrillar-associated protein 1	123/263(47%)172/263(65%)17/263(6%)
AT4G08580	MFAP2	Microfibrillar-associated protein-related; Its function is described as molecular_function unknown; Involved in biological_process unknown; Located in chloroplast; Expressed in male gametophyte, pollen tube; Expressed during L mature pollen stage, M germinated pollen stage; Contains the following InterPro domains: Micro-fibrillar-associated 1, C-terminal (InterPro:IPR009730); BEST Arabidopsis tha…	45	NP_192598.1	AT4G08580.1	NP_005917.2	MFAP1	splicing	microfibrillar-associated protein 1	174/442(39%)259/442(58%)37/442(8%)
AT3G62900	AT3G62900	CW-type Zinc Finger; Its function is described as zinc ion binding; Involved in biological_process unknown; Located in cellular_component unknown; Expressed in trichome; Contains the following InterPro domains: Zinc finger, CW-type (InterPro:IPR011124); BEST Arabidopsis thaliana protein match is: unknown protein (TAIR:AT1G02990.2); Has 30201 Blast hits to 17322 proteins in 780 species: Archae - 1…	0	NP_191849.3	AT3G62900.1	NP_078933.3	MORC4	histone binding	MORC family CW-type zinc finger protein 4 isoform a	22/60(37%)34/60(56%)1/60(1%)
AT3G20650	RNMT1	mRNA capping enzyme family protein; mRNA-capping methyltransferase that methylates the N7 position of the added guanosine to the 5'-cap structure of mRNAs. Binds RNA containing 5'-terminal GpppC (By similarity); Belongs to the class I-like SAM-binding methyltransferase superfamily. mRNA cap 0 methyltransferase family.	3	NP_188701.2	AT3G20650.1	NP_001365064.1	RNMT	modification	mRNA cap guanine-N(7) methyltransferase isoform 2	121/337(36%)173/337(51%)48/337(14%)
AT3G52220	AT3G52220	Leukocyte immunoglobulin-like receptor family A protein; Contains the following InterPro domains: Kinase phosphorylation domain (InterPro:IPR019315); Has 8882 Blast hits to 4920 proteins in 346 species: Archae - 10; Bacteria - 184; Metazoa - 3955; Fungi - 1221; Plants - 712; Viruses - 24; Other Eukaryotes - 2776 (source: NCBI BLink).	3	NP_566962.1	AT3G52220.1	NP_077295.1	MMTAG2	RNA binding	multiple myeloma tumor-associated protein 2	45/97(46%)64/97(65%)5/97(5%)
AT4G10760	MTA	mRNAadenosine methylase; Probable N6-methyltransferase that methylates adenosine residues of some mRNAs. N6-methyladenosine (m6A), which is present at internal sites of some mRNAs, may play a role in the efficiency of mRNA splicing, transport or translation; Belongs to the MT-A70-like family.	4	NP_192814.1	AT4G10760.1	NP_062826.2	METTL3	mRNA binding	N(6)-adenosine-methyltransferase catalytic subunit METTL3	210/374(56%)267/374(71%)10/374(2%)
AT4G09980	MTB	Methyltransferase MT-A70 family protein; Probable methyltransferase.	5	NP_567348.2	AT4G09980.1	NP_066012.1	METTL14	splicing	N(6)-adenosine-methyltransferase non-catalytic subunit METTL14	153/270(57%)199/270(73%)10/270(3%)
AT1G61620	CSU1	Phosphoinositide binding; RING-finger E3 ubiquitin-protein ligase that plays an major role in maintaining COP1 homeostasis in darkness. Negatively regulates COP1 protein accumulation by targeting COP1 for ubiquitination and subsequent proteasomal degradation in dark- grown seedlings. Negatively regulates the accumulation of SPA1 protein in the dark; Belongs to the NOSIP family.	1	NP_564781.1	AT1G61620.1	NP_001257889.1	NOSIP	RNA binding	nitric oxide synthase-interacting protein isoform 1	95/306(31%)153/306(50%)23/306(7%)
AT4G02720	MAS2	Ras-induced vulval development antagonist protein; Unknown protein; Its function is described as molecular_function unknown; Involved in biological_process unknown; Expressed in 25 plant structures; Expressed during 14 growth stages; Contains the following InterPro domains: Protein of unknown function DUF926 (InterPro:IPR009269); Has 30201 Blast hits to 17322 proteins in 780 species: Archae - 12;…	23	NP_192181.2	AT4G02720.1	NP_001007532.1	NKAPL	transcription	NKAP-like protein	63/101(62%)83/101(82%)0/101(0%)
AT2G13540	CBP80	ARM repeat superfamily protein; Component of the cap-binding complex (CBC), which binds cotranscriptionally to the 5'-cap of pre-mRNAs and is involved in various processes such as pre-mRNA splicing and RNA-mediated gene silencing (RNAi) by microRNAs (miRNAs). The CBC complex is involved in miRNA-mediated RNA interference and is required for primary miRNA processing. In the CBC complex, ABH1/CBP80…	82	NP_565356.1	AT2G13540.1	NP_002477.1	NCBP1	mRNA binding	nuclear cap-binding protein subunit 1 isoform 1	212/761(28%)369/761(48%)83/761(10%)
AT5G44200	CBP20	CAP-binding protein 20; Component of the cap-binding complex (CBC), which binds co-transcriptionally to the 5' cap of pre-mRNAs and is involved in various processes such as pre-mRNA splicing and RNA-mediated gene silencing (RNAi) by microRNAs (miRNAs). The CBC complex is involved in miRNA-mediated RNA interference and is required for primary miRNA processing. In the CBC complex, CBP20 recognizes …	89	NP_001078705.1	AT5G44200.2	NP_031388.2	NCBP2	DNA binding	nuclear cap-binding protein subunit 2 isoform 1	96/142(68%)117/142(82%)0/142(0%)
AT5G47790	AT5G47790	SMAD/FHA domain-containing protein; Inhibitor of protein-phosphatase 1 (PP1). Binds to and inhibits PP1 activity.	2	NP_199590.1	AT5G47790.1	NP_054829.2	PPP1R8	DNA binding	nuclear inhibitor of protein phosphatase 1 isoform alpha	50/120(42%)79/120(65%)3/120(2%)
AT3G52250	PWR	Duplicated homeodomain-like superfamily protein; Encodes a protein with a putative role in mRNA splicing.	8	NP_190793.2	AT3G52250.1	NP_001177367.1	NCOR1	transcription	nuclear receptor corepressor 1 isoform 2	61/212(29%)109/212(51%)12/212(5%)
AT2G27285	Nsrp70	Coiled-coil domain-containing protein 55 (DUF2040); Expressed in 25 plant structures; Expressed during 15 growth stages; Contains the following InterPro domains: Protein of unknown function DUF2040, coiled-coil (InterPro:IPR018612); BEST Arabidopsis thaliana protein match is: Coiled-coil domain-containing protein 55 (DUF2040) (TAIR:AT2G27280.1); Has 40028 Blast hits to 25465 proteins in 1773 spec…	2	NP_565644.1	AT2G27285.1	NP_115517.1	NSRP1	mRNA binding	nuclear speckle splicing regulatory protein 1 isoform 1	78/197(40%)117/197(59%)11/197(5%)
AT1G56110	NOP56	Homolog of nucleolar protein NOP56; NOP56-like protein	30	NP_176007.1	AT1G56110.1	NP_006383.2	NOP56	ribosome biogenesis	nucleolar protein 56	251/426(59%)325/426(76%)4/426(0%)
AT3G05060	NOP58	NOP56-like pre RNA processing ribonucleoprotein; SAR DNA-binding protein, putative, strong similarity to SAR DNA-binding protein-1 (Pisum sativum) GI:3132696; contains Pfam profile PF01798: Putative snoRNA binding domain; encodes NOP58-like protein	23	NP_187157.1	AT3G05060.1	NP_057018.1	NOP58	ribosome biogenesis	nucleolar protein 58	275/475(58%)348/475(73%)24/475(5%)
AT5G62190	RH7	DEAD/DEAH box RNA helicase PRH75	10	NP_201025.1	AT5G62190.1	NP_001243839.1	DDX21	transcription	nucleolar RNA helicase 2 isoform 2	255/619(41%)363/619(58%)30/619(4%)
AT3G22590	PHP	Encodes PLANT HOMOLOGOUS TO PARAFIBROMIN (PHP), a homolog of human Paf1 Complex (Paf1C) subunit Parafibromin. Human Parafibromin assists in mediating output from the Wnt signaling pathway, and dysfunction of the encoding gene HRPT2 conditions specific cancer-related disease phenotypes. PHP resides in a ~670-kDa protein complex in nuclear extracts, and physically interacts with other known Paf1C-r…	12	NP_188898.1	AT3G22590.1	NP_078805.3	CDC73	tumor suppression	parafibromin	79/235(34%)118/235(50%)16/235(6%)
AT5G08550	ILP1	GC-rich sequence DNA-binding factor-like protein; Transcriptional repressor regulating endoreduplication through control of A-type cyclins expression. Does not bind to promoter sequences (in vitro) and may act by interacting with tissue-specific transcription factors. Enhances the endocycle in endoreduplicating cells in seedlings. Required for efficient splicing; Belongs to the GCF family.	3	NP_196472.1	AT5G08550.1	NP_057715.2	PAXBP1	DNA binding	PAX3- and PAX7-binding protein 1 isoform 1	167/658(25%)278/658(42%)74/658(11%)
AT3G63400	CYP63	Cyclophilin-like peptidyl-prolyl cis-trans isomerase family protein; PPIases accelerate the folding of proteins. It catalyzes the cis-trans isomerization of proline imidic peptide bonds in oligopeptides. May be implicated in the folding, transport, and assembly of proteins. Probably involved in early steps of spliceosomal assembly.	9	NP_191899.1	AT3G63400.1	NP_005029.1	PPID	protein folding	peptidyl-prolyl cis-trans isomerase D	114/172(66%)129/172(75%)0/172(0%)
AT4G25340	FKBP53	FK506 BINDING PROTEIN 53; PPIases accelerate the folding of proteins. It catalyzes the cis-trans isomerization of proline imidic peptide bonds in oligopeptides (By similarity). Histone chaperone possibly involved in H3/H4 deposition to the nucleosome. Associates with 18S rDNA chromatin and negatively regulates the level of its expression.	8	NP_001190836.1	AT4G25340.2	NP_002004.1	FKBP3	signaling receptor activity	peptidyl-prolyl cis-trans isomerase FKBP3	21/50(42%)28/50(56%)9/50(18%)
AT4G32420	CYP95	Cyclophilin-like peptidyl-prolyl cis-trans isomerase family protein; PPIases accelerate the folding of proteins. It catalyzes the cis-trans isomerization of proline imidic peptide bonds in oligopeptides (By similarity); Belongs to the cyclophilin-type PPIase family.	5	NP_001190889.1	AT4G32420.3	NP_004783.2	PPIG	RNA binding	peptidyl-prolyl cis-trans isomerase G	84/169(50%)111/169(65%)1/169(0%)
AT2G36130	CYP18-2	Cyclophilin-like peptidyl-prolyl cis-trans isomerase family protein; PPIases accelerate the folding of proteins. It catalyzes the cis-trans isomerization of proline imidic peptide bonds in oligopeptides (By similarity).	40	NP_181157.1	AT2G36130.1	NP_057143.1	PPIL1	splicing	peptidyl-prolyl cis-trans isomerase-like 1	104/162(64%)135/162(83%)2/162(1%)
AT1G53720	CYP59	Encodes a cyclophilin, member of a family modular proteins consisting of a peptidyl-prolyl cis- trans isomerase (PPIase) domain, followed by an RNA recognition motif (RRM), and a C-terminal domain enriched in charged amino acids. Interacts with with SCL33/SR33 and with a majority of Arabidopsis SR proteins and the largest subunit of RNA polymerase II. Localizes to the nucleus, but it does not sig…	23	NP_175776.2	AT1G53720.1	NP_624311.1	PPIL4	protein folding	peptidyl-prolyl cis-trans isomerase-like 4	187/329(57%)239/329(72%)15/329(4%)
AT1G01940	CYP18-1	Cyclophilin-like peptidyl-prolyl cis-trans isomerase family protein; PPIases accelerate the folding of proteins. It catalyzes the cis-trans isomerization of proline imidic peptide bonds in oligopeptides (By similarity); Belongs to the cyclophilin-type PPIase family.	8	NP_171696.2	AT1G01940.1	NP_570981.1	PPIL3	protein folding	Peptidylprolyl isomerase (cyclophilin)-like 3	107/160(67%)126/160(78%)1/160(0%)
AT5G25520	AT5G25520	SPOC domain / Transcription elongation factor S-II protein; Involved in transcription; Expressed in 24 plant structures; Expressed during 13 growth stages; Contains the following InterPro domains: Spen paralogue and orthologue SPOC, C-terminal (InterPro:IPR012921), Transcription elongation factor S-II, central domain (InterPro:IPR003618); BEST Arabidopsis thaliana protein match is: SPOC domain / …	0	NP_197934.2	AT5G25520.1	NP_001277188.1	PHF3	metal ion binding	PHD finger protein 3 isoform 2	47/107(44%)69/107(64%)0/107(0%)
AT1G15200	PININ	Protein-protein interaction regulator family protein; Its function is described as molecular_function unknown; Involved in biological_process unknown; Located in cellular_component unknown; Expressed in 22 plant structures; Expressed during 13 growth stages; Contains the following InterPro domains: Pinin/SDK/memA protein (InterPro:IPR006786).	13	NP_563965.1	AT1G15200.1	NP_002678.3	PNN	transcription	pinin	45/122(37%)69/122(56%)10/122(8%)
AT4G15900	PRL1	Pleiotropic regulatory locus 1; Pleiotropic regulator of glucose, stress and hormone responses. Also regulates cytochrome P450 CYP90A1/CPD. Coordinates the expression of hormone- and stress-related genes and genes related to cell wall modification and growth, leading to altered sugar-dependent growth and developmental responses. Component of the MAC complex that probably regulates defense respons…	60	NP_193325.1	AT4G15900.1	NP_001188493.1	PLRG1	splicing	pleiotropic regulator 1 isoform 2	234/502(47%)318/502(63%)36/502(7%)
AT5G46190	KH26	RNA-binding KH domain-containing protein; Its function is described as RNA binding, nucleic acid binding; Involved in biological_process unknown; Expressed in 22 plant structures; Expressed during 13 growth stages; Contains the following InterPro domains: K Homology, type 1, subgroup (InterPro:IPR018111), K Homology (InterPro:IPR004087), K Homology, type 1 (InterPro:IPR004088); BEST Arabidopsis t…	0	NP_199431.1	AT5G46190.1	NP_001350814.1	GRB10	receptor binding	poly(rC)-binding protein 4 isoform d	86/333(26%)149/333(44%)54/333(16%)
AT3G12640	AT3G12640	RNA binding (RRM/RBD/RNP motifs) family protein; Its function is described as RNA binding, nucleotide binding, nucleic acid binding; Involved in mRNA processing; Located in cellular_component unknown; Expressed in 25 plant structures; Expressed during 15 growth stages; Contains the following InterPro domains: RNA recognition motif, RNP-1 (InterPro:IPR000504), Nucleotide-binding, alpha-beta plait …	13	NP_566430.3	AT3G12640.1	NP_001347481.1	PABPN1		polyadenylate-binding protein 2 isoform 3	45/136(33%)69/136(50%)10/136(7%)
AT2G44710	HRLP	RNA-binding (RRM/RBD/RNP motifs) family protein; Its function is described as RNA binding, nucleotide binding, nucleic acid binding; Expressed in 22 plant structures; Expressed during 12 growth stages; Contains the following InterPro domains: RNA recognition motif, RNP-1 (InterPro:IPR000504), Nucleotide-binding, alpha-beta plait (InterPro:IPR012677); BEST Arabidopsis thaliana protein match is: RN…	3	NP_850422.1	AT2G44710.1	NP_001108206.3	PABPC4L	RNA binding	polyadenylate-binding protein 4-like	68/244(28%)120/244(49%)26/244(10%)
AT5G58040	FIP1[V]	Homolog of yeast FIP1 [V]; Essential gene. Component of the cleavage and polyadenylation specificity factor (CPSF) complex that plays a key role in pre-mRNA 3'-end formation, recognizing the AAUAAA signal sequence and interacting with poly(A) polymerase and other factors to bring about cleavage and poly(A) addition. FIP1L1 contributes to poly(A) site recognition and stimulates poly(A) addition. B…	28	NP_200612.2	AT5G58040.1	NP_001363713.1	FIP1		pre-mRNA 3'-end-processing factor FIP1 isoform 43	33/85(39%)52/85(61%)5/85(5%)
AT4G04885	PCFS4	PCF11P-similar protein 4; Promotes flowering by suppressing FLC-mediated inhibition of flowering through the regulation of FCA pre-mRNA alternative processing. Regulates mRNA maturation including alternative polyadenylation, splicing or transcription initiation of stress-associated genes.	24	NP_680598.2	AT4G04885.1	NP_001333343.1	PAF11		pre-mRNA cleavage complex 2 protein Pcf11 isoform 2	54/149(36%)81/149(54%)2/149(1%)
AT5G48680	AT5G48680	Sterile alpha motif (SAM) domain-containing protein; Contains the following InterPro domains: Sterile alpha motif (InterPro:IPR001660), Sterile alpha motif homology (InterPro:IPR010993), Sterile alpha motif, type 1 (InterPro:IPR021129); BEST Arabidopsis thaliana protein match is: Sterile alpha motif (SAM) domain-containing protein (TAIR:AT3G07170.1); Has 493 Blast hits to 490 proteins in 77 speci…	0	NP_199679.2	AT5G48680.1	NP_001269418.1	USH1G	splicing	pre-mRNA splicing regulator USH1G isoform 2	22/61(36%)43/61(70%)0/61(0%)
AT3G07170	IRP1	Sterile alpha motif (SAM) domain-containing protein; Contains the following InterPro domains: Sterile alpha motif (InterPro:IPR001660), Sterile alpha motif homology (InterPro:IPR010993), Sterile alpha motif, type 1 (InterPro:IPR021129); BEST Arabidopsis thaliana protein match is: Sterile alpha motif (SAM) domain-containing protein (TAIR:AT5G48680.1); Has 516 Blast hits to 515 proteins in 77 speci…	0	NP_566300.1	AT3G07170.1	NP_001269418.1	USH1G	splicing	pre-mRNA splicing regulator USH1G isoform 2	23/54(43%)41/54(75%)0/54(0%)
AT1G10580	MAC12	Transducin/WD40 repeat-like superfamily protein; Contains the following InterPro domains: WD40 repeat 2 (InterPro:IPR019782), WD40 repeat, conserved site (InterPro:IPR019775), WD40 repeat (InterPro:IPR001680), G-protein beta WD-40 repeat, region (InterPro:IPR020472), WD40 repeat-like-containing domain (InterPro:IPR011046), WD40-repeat-containing domain (InterPro:IPR017986), WD40/YVTN repeat-like-…	82	NP_172528.2	AT1G10580.1	NP_056975.1	CDC40	splicing	pre-mRNA-processing factor 17	293/575(51%)379/575(65%)50/575(8%)
AT2G33340	MAC3B	MOS4-associated complex 3B; Probable ubiquitin-protein ligase which is mainly involved pre-mRNA splicing and DNA repair (By similarity). Component of the MAC complex that probably regulates defense responses through transcriptional control and thereby is essential for plant innate immunity.	89	NP_850206.4	AT2G33340.1	NP_055317.1	PRPF19	protein binding	pre-mRNA-processing factor 19	230/520(44%)321/520(61%)33/520(6%)
AT1G04510	MAC3A	MOS4-associated complex 3A; Probable ubiquitin-protein ligase which is mainly involved pre-mRNA splicing and DNA repair (By similarity). Component of the MAC complex that probably regulates defense responses through transcriptional control and thereby is essential for plant innate immunity.	88	NP_001030958.1	AT1G04510.2	NP_055317.1	PRPF19	protein binding	pre-mRNA-processing factor 19	226/518(44%)318/518(61%)28/518(5%)
AT3G19670	PRP40B	pre-mRNA-processing protein 40B; Component of the Mediator complex, a coactivator involved in the regulated transcription of nearly all RNA polymerase II-dependent genes. Mediator functions as a bridge to convey information from gene-specific regulatory proteins to the basal RNA polymerase II transcription machinery. The Mediator complex, having a compact conformation in its free form, is recruit…	32	NP_188601.4	AT3G19670.1	NP_001382417.1	HSH2D	apoptosis	pre-mRNA-processing factor 40 homolog A isoform 18	206/683(30%)342/683(50%)71/683(10%)
AT1G44910	PRP40A	pre-mRNA-processing protein 40A; Component of the Mediator complex, a coactivator involved in the regulated transcription of nearly all RNA polymerase II-dependent genes. Mediator functions as a bridge to convey information from gene-specific regulatory proteins to the basal RNA polymerase II transcription machinery. The Mediator complex, having a compact conformation in its free form, is recruit…	30	NP_001117438.1	AT1G44910.2	NP_001352528.1	PRPF40A		pre-mRNA-processing factor 40 homolog A isoform 7	210/680(31%)347/680(51%)71/680(10%)
AT1G80070	SUS2	Pre-mRNA-processing-splicing factor; Functions as a scaffold that mediates the ordered assembly of spliceosomal proteins and snRNAs. Required for the assembly of the U4/U6-U5 tri-snRNP complex (By similarity). Required for embryo development (Ref.3). Required for splicing efficiency of COOLAIR introns and usage of the proximal poly(A) site. COOLAIR is a set of long non-coding antisense transcript…	87	NP_178124.2	AT1G80070.1	NP_006436.3	PRPF8	splicing	pre-mRNA-processing-splicing factor 8	1937/2327(83%)2153/2327(92%)4/2327(0%)
AT1G03140	PRP18A	Splicing factor Prp18 family protein; Involved in RNA splicing; Located in spliceosomal complex; Expressed in male gametophyte, cultured cell, pollen tube; Expressed during L mature pollen stage, M germinated pollen stage; Contains the following InterPro domains: Pre-mRNA processing factor 4 (PRP4) like (InterPro:IPR014906), Splicing factor motif (InterPro:IPR003648), Prp18 (InterPro:IPR004098); …	28	NP_563676.1	AT1G03140.1	NP_001382804.1	PRP18		pre-mRNA-splicing factor 18 isoform 1	139/387(36%)210/387(54%)40/387(10%)
AT2G40650	PRP38	PRP38 family protein; Probably required for the first pre-mRNA cleavage reaction catalyzed by the spliceosome.	33	NP_565937.1	AT2G40650.1	NP_116253.2	PRPF38A	splicing	pre-mRNA-splicing factor 38A	123/188(65%)153/188(81%)0/188(0%)
AT5G37370	ATSRL1	PRP38 family protein; Encodes a putative splicing factor. Over-expression in yeast and Arabidopsis result in increased tolerance to high salt.	5	NP_198553.2	AT5G37370.2	NP_060531.2	PRPF38B	splicing	pre-mRNA-splicing factor 38B isoform a	89/201(44%)115/201(57%)33/201(16%)
AT1G32490	ESP3	RNA helicase family protein; Encodes a homolog of the yeast PRP2 protein, one of four related DEAH RNA helicases identified as essential cofactors for RNA splicing.	41	NP_174527.2	AT1G32490.1	NP_003578.2	DHX16	splicing	pre-mRNA-splicing factor ATP-dependent RNA helicase DHX16 isoform 1	572/1051(54%)757/1051(72%)37/1051(3%)
AT5G13010	EMB3011	RNA helicase family protein; Involved in pre-mRNA splicing by mediating structural transitions of the spliceosome during the catalytic step. Facilitates expression of genes involved in auxin-mediated development including male-gametophyte transmission, apical-basal patterning of embryonic and gynoecium development, stamen development, phyllotactic flower positioning, and vascular development. Als…	74	NP_196805.2	AT5G13010.1	NP_054722.2	DHX38	splicing	pre-mRNA-splicing factor ATP-dependent RNA helicase PRP16	596/1082(55%)773/1082(71%)59/1082(5%)
AT1G80930	MIF4G	MIF4G domain-containing protein / MA3 domain-containing protein; Its function is described as RNA binding, binding; Involved in translation, RNA metabolic process; Located in cytosol, nucleus; Expressed in 25 plant structures; Expressed during 13 growth stages; Contains the following InterPro domains: Initiation factor eIF-4 gamma, MA3 (InterPro:IPR003891), Armadillo-type fold (InterPro:IPR016024…	57	NP_178208.1	AT1G80930.1	NP_001362958.1	CWC22	splicing	pre-mRNA-splicing factor CWC22 homolog isoform a	314/556(56%)421/556(75%)11/556(1%)
AT2G44200	CWC25	CBF1-interacting co-repressor CIR, N-terminal;Pre-mRNA splicing factor; Contains the following InterPro domains: CBF1-interacting co-repressor CIR, N-terminal (InterPro:IPR019339), Pre-mRNA splicing factor (InterPro:IPR022209); BEST Arabidopsis thaliana protein match is: CBF1-interacting co-repressor CIR, N-terminal;Pre-mRNA splicing factor (TAIR:AT2G44195.1); Has 59661 Blast hits to 33745 protei…	36	NP_566014.1	AT2G44200.1	NP_060218.1	CWC25	splicing	pre-mRNA-splicing factor CWC25 homolog	66/175(38%)100/175(57%)15/175(8%)
AT1G07360	MAC5A	CCCH-type zinc fingerfamily protein with RNA-binding domain; Its function is described as RNA binding, nucleotide binding, zinc ion binding, nucleic acid binding; Involved in biological_process unknown; Located in cellular_component unknown; Expressed in 25 plant structures; Expressed during 14 growth stages; Contains the following InterPro domains: Zinc finger, CCCH-type (InterPro:IPR000571), RN…	52	NP_563788.1	AT1G07360.1	NP_060517.1	RBM22	splicing	pre-mRNA-splicing factor RBM22	171/311(55%)222/311(71%)7/311(2%)
AT2G29580	MAC5B	CCCH-type zinc fingerfamily protein with RNA-binding domain; Its function is described as RNA binding, zinc ion binding, nucleotide binding, nucleic acid binding; Expressed in 9 plant structures; Expressed during C globular stage, F mature embryo stage, petal differentiation and expansion stage, E expanded cotyledon stage, D bilateral stage; Contains the following InterPro domains: Zinc finger, C…	52	NP_180518.1	AT2G29580.1	NP_060517.1	RBM22	splicing	pre-mRNA-splicing factor RBM22	197/400(49%)248/400(62%)47/400(11%)
AT1G65660	SMP1	Encodes a CCHC zinc finger protein that may function as a step II splicing factor. In an epigenetic allele of SMP1 (in which SMP1 and SMP2 mRNA is reduced) organs are smaller and contain fewer cells.	68	NP_564859.2	AT1G65660.1	NP_001351447.1	SL7B		pre-mRNA-splicing factor SLU7 isoform b	262/566(46%)346/566(61%)50/566(8%)
AT4G37120	SMP2	Encodes a zinc finger containing protein similar to step II splicing factors that is similar to SMP1. SMP2 is also reduced in SMP1 epigenetic alleles; plants make smaller organs having reduced cell numbers but increased cell size.	68	NP_568017.1	AT4G37120.1	NP_001351451.1	SLU7C		pre-mRNA-splicing factor SLU7 isoform c	257/573(45%)343/573(59%)62/573(10%)
AT3G18165	MOS4	Encodes MOS4 (Modifier of snc1, 4), a nuclear protein homologous to human Breast Cancer-Amplified Sequence (BCAS2). MOS4 interacts with AtCDC5 and PRL1. All three proteins are essential for plant innate immunity.	59	NP_566599.1	AT3G18165.1	NP_005863.1	SPF27/BCAS2	splicing	pre-mRNA-splicing factor SPF27	65/212(31%)106/212(50%)3/212(1%)
AT5G28740	MAC9	Tetratricopeptide repeat (TPR)-like superfamily protein; Its function is described as binding; Involved in RNA processing; Located in intracellular; Expressed in 23 plant structures; Expressed during 13 growth stages; Contains the following InterPro domains: RNA-processing protein, HAT helix (InterPro:IPR003107), Tetratricopeptide-like helical (InterPro:IPR011990), Tetratricopeptide repeat-contai…	71	NP_198226.1	AT5G28740.1	NP_064581.2	SYF1/XAB2	splicing	pre-mRNA-splicing factor SYF1	444/891(50%)600/891(67%)63/891(7%)
AT2G16860	SYF2	GCIP-interacting family protein; Contains the following InterPro domains: mRNA splicing factor SYF2 (InterPro:IPR013260); Has 2586 Blast hits to 2013 proteins in 293 species: Archae - 27; Bacteria - 123; Metazoa - 700; Fungi - 265; Plants - 138; Viruses - 7; Other Eukaryotes - 1326 (source: NCBI BLink).	50	NP_565396.1	AT2G16860.1	NP_056299.1	SYF2	splicing	pre-mRNA-splicing factor SYF2 isoform 1	78/214(36%)121/214(56%)6/214(2%)
AT4G25730	TRM7B	FtsJ-like methyltransferase family protein; Probable methyltransferase involved in the maturation of rRNA and in the biogenesis of ribosomal subunits.	21	NP_194303.2	AT4G25730.1	NP_060117.3	FTSJ3	rRNA processing	pre-rRNA 2'-O-ribose RNA methyltransferase FTSJ3	144/333(43%)219/333(65%)9/333(2%)
AT1G25682	CWC16A	Family of unknown function (DUF572) ; Its function is described as molecular_function unknown; Involved in biological_process unknown; Located in cellular_component unknown; Expressed in cotyledon; Contains the following InterPro domains: Protein of unknown function DUF572 (InterPro:IPR007590); BEST Arabidopsis thaliana protein match is: Family of unknown function (DUF572) (TAIR:AT1G25988.1); Has…	15	NP_173930.1	AT1G25682.1	NP_001307490.1	YJU2B	splicing	probable splicing factor YJU2B isoform a	117/250(47%)160/250(64%)9/250(3%)
AT2G19270	AT2G19270	Contains the following InterPro domains: Mitotic checkpoint protein PRCC, C-terminal (InterPro:IPR018800); Has 930 Blast hits to 533 proteins in 146 species: Archae - 0; Bacteria - 18; Metazoa - 327; Fungi - 143; Plants - 61; Viruses - 0; Other Eukaryotes - 381 (source: NCBI BLink).	4	NP_179517.1	AT2G19270.1	NP_005964.3	PRCC	cell cycle	proline-rich protein PRCC	19/41(46%)25/41(60%)0/41(0%)
AT1G48410	AGO1	Stabilizer of iron transporter SufD / Polynucleotidyl transferase; Involved in RNA-mediated post-transcriptional gene silencing (PTGS). Main component of the RNA-induced silencing complex (RISC) that binds to a short guide RNA such as microRNA (miRNA) or small interfering RNA (siRNA). RISC uses the mature miRNA or siRNA as a guide for slicer-directed cleavage of homologous mRNAs to repress gene e…	6	NP_175274.1	AT1G48410.1	NP_079128.2	AGO3	RNAi	protein argonaute-3 isoform a	385/849(45%)512/849(60%)52/849(6%)
AT1G70180	AT1G70180	Sterile alpha motif (SAM) domain-containing protein; Contains the following InterPro domains: Sterile alpha motif-type (InterPro:IPR013761), Sterile alpha motif (InterPro:IPR001660), Sterile alpha motif homology (InterPro:IPR010993), Sterile alpha motif, type 1 (InterPro:IPR021129); BEST Arabidopsis thaliana protein match is: Sterile alpha motif (SAM) domain-containing protein (TAIR:AT3G07170.1);…	0	NP_177175.2	AT1G70180.2	NP_001073981.1	BICC1	RNA binding	protein bicaudal C homolog 1	21/53(40%)35/53(66%)1/53(1%)
AT2G21150	XCT	XAP5 family protein; Involved in light regulation of the circadian clock and photomorphogenesis. May play a global role in coordinating growth in response to the light environment. Acts as a light quality sensor directing both negative and positive transcriptional regulation. Inhibits growth in red light but promote growth in blue light. Inhibits clock gene expression in diurnal cycles. Plays no …	2	NP_179711.2	AT2G21150.1	NP_004690.1	FAM50A	splicing	protein FAM50A	158/338(47%)224/338(66%)14/338(4%)
AT4G24680	MOS1	Encodes MOS1 (MODIFIER OF snc1). MOS1 contains a BAT2 domain that is conserved in plants and animals. MOS1 regulates the expression of SNC1, a TIR-NB-LRR-type of R protein.	1	NP_194199.4	AT4G24680.1	NP_055987.2	PRRC2C	RNA binding	protein PRRC2C isoform 1	28/52(54%)32/52(61%)4/52(7%)
AT2G26460	SMU2	RED family protein; Auxiliary spliceosomal protein involved in splicing of specific pre-mRNAs that affect multiple aspects of development.	16	NP_180214.1	AT2G26460.1	NP_006074.2	RED/IK	splicing	protein Red	102/243(42%)138/243(56%)33/243(13%)
AT2G28910	CXIP4	Encodes a CAX-interacting protein (CXIP4). The gene product is located in the nucleus of GFP-CXIP4-expressing yeast cells. When transiently expressed in the tobacco leaves, GFP-CXIP4 locates to the nucleus as well as in discrete areas of the cytoplasm (which do not overlap with mitochondria).	2	NP_565678.1	AT2G28910.1	NP_776190.1	SREK1IP1	splicing	protein SREK1IP1	19/30(63%)21/30(70%)0/30(0%)
AT1G30460	CPSF30	Cleavage and polyadenylation specificity factor 30; Component of the cleavage and polyadenylation specificity factor (CPSF) complex that play a key role in pre-mRNA 3'-end formation. May interact with poly(A) polymerase and other factors to bring about cleavage and poly(A) addition (By similarity). Mediates poly(A) site selection. Binds RNA in a calcium-dependent manner. Exhibits endonuclease act…	42	NP_001077629.1	AT1G30460.2	NP_001123357.1	CPSF4L	RNA binding	putative cleavage and polyadenylation specificity factor subunit 4-like protein	50/135(37%)68/135(50%)4/135(2%)
AT5G22010	RFC1	Replication factor C1; Plays a role as mediator of transcriptional gene silencing (TGS), DNA replication, DNA repair, hypersensitive response (HR) and telomere length regulation. Is required in meiosis for DNA double-strand break (DSB) repair during meiotic homologous recombination. May participate in the RAD51-mediated recombination intermediate repair process. Is important for lagging strand sy…	2	NP_680188.1	AT5G22010.1	NP_001350424.1	RTF1	DNA replication	replication factor C subunit 1 isoform 3	271/762(36%)407/762(53%)98/762(12%)
AT5G58020	RTF2	Uncharacterized protein At5g58020; Unknown protein; Contains the following InterPro domains: Protein of unknown function DUF602 (InterPro:IPR006735); Has 385 Blast hits to 385 proteins in 189 species: Archae - 0; Bacteria - 0; Metazoa - 153; Fungi - 117; Plants - 50; Viruses - 0; Other Eukaryotes - 65 (source: NCBI BLink).	3	NP_200610.1	AT5G58020.1	NP_001269966.1	RTF2	DNA replication	replication termination factor 2 isoform d	75/191(39%)112/191(58%)14/191(7%)
AT1G20220	ALBA2	Alba DNA/RNA-binding protein; Its function is described as nucleic acid binding; Involved in biological_process unknown; Located in plant-type cell wall; Expressed in 25 plant structures; Expressed during 15 growth stages; Contains the following InterPro domains: Alba, DNA/RNA-binding protein (InterPro:IPR002775); BEST Arabidopsis thaliana protein match is: Alba DNA/RNA-binding protein (TAIR:AT1G…	1	NP_564108.1	AT1G20220.1	NP_680544.1	RPP25L	RNA binding	ribonuclease P protein subunit p25-like protein	40/120(33%)64/120(53%)2/120(1%)
AT1G76010	ALBA4	Alba DNA/RNA-binding protein; Its function is described as nucleic acid binding; Involved in biological_process unknown; Located in cellular_component unknown; Expressed in 25 plant structures; Expressed during 15 growth stages; Contains the following InterPro domains: Alba, DNA/RNA-binding protein (InterPro:IPR002775); BEST Arabidopsis thaliana protein match is: Alba DNA/RNA-binding protein (TAI…	0	NP_565124.1	AT1G76010.1	NP_680544.1	RPP25L	RNA binding	ribonuclease P protein subunit p25-like protein	43/120(36%)62/120(51%)2/120(1%)
AT3G07030	ALBA6	Alba DNA/RNA-binding protein; Its function is described as nucleic acid binding; Expressed in 24 plant structures; Expressed during 15 growth stages; Contains the following InterPro domains: Alba, DNA/RNA-binding protein (InterPro:IPR002775); BEST Arabidopsis thaliana protein match is: Alba DNA/RNA-binding protein (TAIR:AT1G76010.1); Has 449 Blast hits to 441 proteins in 135 species: Archae - 3; …	0	NP_187359.2	AT3G07030.1	NP_680544.1	RPP25L	RNA binding	ribonuclease P protein subunit p25-like protein	40/120(33%)63/120(52%)2/120(1%)
AT1G01350	CWC24	Zinc finger (CCCH-type/C3HC4-type RING finger) family protein; Its function is described as zinc ion binding, nucleic acid binding; Contains the following InterPro domains: Zinc finger, CCCH-type (InterPro:IPR000571), Zinc finger, RING-type, conserved site (InterPro:IPR017907), Zinc finger, RING-type (InterPro:IPR001841); BEST Arabidopsis thaliana protein match is: Zinc finger (CCCH-type/C3HC4-ty…	28	NP_171642.2	AT1G01350.1	NP_849192.1	RNF113B	splicing	RING finger protein 113B	127/326(39%)182/326(55%)29/326(8%)
AT5G67530	PUB49	Plant U-box 49; May catalyze the cis-trans isomerization of proline imidic peptide bonds in oligopeptides thereby assisting the folding of proteins. May also function as a chaperone, playing a role in intracellular transport of proteins. May also have a protein ubiquitin ligase activity acting as an E3 ubiquitin protein ligase or as a ubiquitin-ubiquitin ligase promoting elongation of ubiquitin c…	9	NP_201554.1	AT5G67530.1	NP_001304925.1	PPIL2	splicing	RING-type E3 ubiquitin-protein ligase PPIL2 isoform a	247/600(41%)337/600(56%)85/600(14%)
AT2G33540	CPL3	C-terminal domain phosphatase-like 3; Processively dephosphorylates 'Ser-2' and/or 'Ser-5' of the heptad repeats YSPTSPS in the C-terminal domain of the largest RNA polymerase II subunit (RPB1). This promotes the activity of RNA polymerase II (By similarity). Negative regulator of stress gene transcription involved in abscisic acid (ABA) mediated signaling pathway and cold resistance.	4	NP_180912.2	AT2G33540.1	NP_430255.2	CTDP1	transcription	RNA polymerase II subunit A C-terminal domain phosphatase isoform 2	62/179(35%)104/179(58%)21/179(11%)
AT1G79730	ELF7	Hydroxyproline-rich glycoprotein family protein; Encodes a PAF1 homolog that is involved in the control of flowering time by elevating FLC expression to a level that creates the vernalization-responsive, winter-annual habit. Yeast PAF1 is a component of a five-member complex that associates with RNA pol II and is thought to regulate gene expression by recruiting SET1 (a histone 3 Lys 4 [H3-K4] me…	12	NP_178091.2	AT1G79730.1	NP_061961.2	PAF1	transcription	RNA polymerase II-associated factor 1 homolog isoform 1	100/343(29%)159/343(46%)47/343(13%)
AT2G06210	ELF8	Binding; Encodes a yeast CTR9 homolog that is involved in the control of flowering time by elevating FLC expression to a level that creates the vernalization-responsive, winter-annual habit. Yeast CTR9 is a component of a five-member PAF1 complex that associates with RNA pol II and is thought to regulate gene expression by recruiting SET1 (a histone 3 Lys 4 [H3-K4] methyl transferase) to the init…	20	NP_178674.6	AT2G06210.1	NP_055448.1	CTR9	transcription	RNA polymerase-associated protein CTR9 homolog isoform 1	328/929(35%)516/929(55%)72/929(7%)
AT1G61040	VIP5	Plus-3 domain-containing protein; Component of the PAF1 complex (PAF1C) which is involved in histone modifications such as methylation on histone H3 'Lys-4' (H3K4me3). Involved in regulation of flowering time. Required for the expression of the flowering repressors and FLC and MADS-box genes of the MAF family. Involved in the control of seed dormancy and germination.	10	NP_176299.1	AT1G61040.1	NP_055953.3	RTF1	transcription	RNA polymerase-associated protein RTF1 homolog	98/385(25%)185/385(48%)37/385(9%)
AT1G13190	CPSF6/7B	RNA-binding (RRM/RBD/RNP motifs) family protein; Its function is described as RNA binding, nucleotide binding, nucleic acid binding; Expressed in 22 plant structures; Expressed during 13 growth stages; Contains the following InterPro domains: RNA recognition motif, RNP-1 (InterPro:IPR000504), Nucleotide-binding, alpha-beta plait (InterPro:IPR012677); BEST Arabidopsis thaliana protein match is: RN…	0	NP_172778.1	AT1G13190.1	NP_002130.2	RBMX	modification	RNA-binding motif protein, X chromosome isoform 1	27/81(33%)43/81(53%)0/81(0%)
AT3G47120	C3H42	RNA recognition motif (RRM)-containing protein; Its function is described as RNA binding, nucleotide binding, zinc ion binding, nucleic acid binding; Involved in biological_process unknown; Located in cellular_component unknown; Expressed in 24 plant structures; Expressed during 14 growth stages; Contains the following InterPro domains: Zinc finger, CCCH-type (InterPro:IPR000571), RNA recognition…	44	NP_190296.1	AT3G47120.1	NP_057108.2	RBMX2	splicing	RNA-binding motif protein, X-linked 2	80/133(60%)108/133(81%)2/133(1%)
AT3G54230	SUA	Suppressor of abi3-5; Splicing factor that controls alternative splicing of the developmental regulator ABI3. Reduces splicing of a cryptic intron in ABI3, leading to a decreased in ABI3-beta transcript. Regulates the splicing of the receptor-like kinase SNC4/LRKL-2.6.	10	NP_190991.2	AT3G54230.1	NP_001191397.1	RBM10	modification	RNA-binding protein 10 isoform 5	86/346(25%)149/346(43%)71/346(20%)
AT1G60200	RBM25	Splicing factor PWI domain-containing protein / RNA recognition motif (RRM)-containing protein; Its function is described as nucleotide binding, nucleic acid binding; Involved in mRNA processing; Located in chloroplast; Expressed in 24 plant structures; Expressed during 13 growth stages; Contains the following InterPro domains: RNA recognition motif, RNP-1 (InterPro:IPR000504), Nucleotide-binding…	43	NP_176226.3	AT1G60200.1	NP_067062.1	RBM25	splicing	RNA-binding protein 25	48/103(47%)74/103(71%)0/103(0%)
AT3G27700	C3H41	Zinc finger (CCCH-type) family protein / RNA recognition motif (RRM)-containing protein; Its function is described as RNA binding, nucleotide binding, zinc ion binding, nucleic acid binding; Involved in biological_process unknown; Located in cellular_component unknown; Expressed in 23 plant structures; Expressed during 13 growth stages; Contains the following InterPro domains: Zinc finger, CCCH-t…	6	NP_189407.2	AT3G27700.2	NP_001353664.1	RBM26	modification	RNA-binding protein 26 isoform 4	31/71(44%)44/71(61%)18/71(25%)
AT2G22090	UBA1A	RNA-binding (RRM/RBD/RNP motifs) family protein; Encodes a nuclear protein that binds to RNA with a specificity for oligouridylates in vitro. As with UBP1, transient overexpression of UBA1a in protoplasts increases the steady-state levels of reporter mRNAs in a promoter-dependent manner. Along with UBP1 and UBA2a, it may act as a component of a complex recognizing U-rich sequences in plant 3'-UTR…	1	NP_565525.1	AT2G22090.1	NP_906270.1	RBM38	UTR binding	RNA-binding protein 38 isoform b	39/84(46%)52/84(61%)0/84(0%)
AT5G09880	CC1-L	Splicing factor, CC1-like; Its function is described as RNA binding, nucleotide binding, nucleic acid binding; Involved in mRNA processing; Located in nucleus; Expressed in 25 plant structures; Expressed during 15 growth stages; Contains the following InterPro domains: RNA recognition motif, RNP-1 (InterPro:IPR000504), Splicing factor, CC1-like (InterPro:IPR006509), Nucleotide-binding, alpha-beta…	16	NP_568220.1	AT5G09880.1	NP_001229529.1	RBM39	splicing	RNA-binding protein 39 isoform d	166/364(46%)219/364(60%)13/364(3%)
AT2G16940	CC1	Splicing factor, CC1-like; Its function is described as RNA binding, nucleotide binding, nucleic acid binding; Involved in mRNA processing; Located in nucleus; Expressed in 23 plant structures; Expressed during 13 growth stages; Contains the following InterPro domains: RNA recognition motif, RNP-1 (InterPro:IPR000504), Splicing factor, CC1-like (InterPro:IPR006509), Nucleotide-binding, alpha-beta…	17	NP_565399.1	AT2G16940.1	NP_001310353.1	RBM39	splicing	RNA-binding protein 39 isoform g	180/398(45%)233/398(58%)30/398(7%)
AT3G61860	RS31	RNA-binding (RRM/RBD/RNP motifs) family protein; Encodes an arginine/serine-rich splicing factor. transcript is alternatively spliced and is differentially expressed in different tissues (flowers, roots, stems, and leaves) examined; Belongs to the splicing factor SR family. RS subfamily.	54	NP_567120.1	AT3G61860.1	NP_001273064.1	RBM4B	translation	RNA-binding protein 4B isoform 2	46/158(29%)78/158(49%)16/158(10%)
AT4G25500	RS40	Arginine/serine-rich splicing factor 35; Required for constitutive and alternative pre-mRNA splicing (Probable). Involved in primary miRNA processing and pri- miRNA biogenesis. Binds both intronless and intron-containing pri- miRNAs.	59	NP_194280.1	AT4G25500.1	NP_001273064.1	RBM4B	translation	RNA-binding protein 4B isoform 2	46/162(28%)82/162(50%)20/162(12%)
AT5G52040	RS41	RNA-binding (RRM/RBD/RNP motifs) family protein; Required for constitutive and alternative pre-mRNA splicing (Probable). Involved in primary miRNA processing and pri- miRNA biogenesis. Binds both intronless and intron-containing pri- miRNAs.	60	NP_851174.1	AT5G52040.1	NP_001273064.1	RBM4B	translation	RNA-binding protein 4B isoform 2	49/162(30%)81/162(50%)21/162(12%)
AT1G51510	Y14	RNA-binding (RRM/RBD/RNP motifs) family protein; Core component of the splicing-dependent multiprotein exon junction complex (EJC) deposited at splice junctions on mRNAs. The EJC is a dynamic structure consisting of core proteins and several peripheral nuclear and cytoplasmic associated factors that join the complex only transiently either during EJC assembly or during subsequent mRNA metabolism.…	58	NP_564591.1	AT1G51510.1	NP_005096.1	RBM8A	splicing	RNA-binding protein 8A	66/117(56%)88/117(75%)4/117(3%)
AT5G40490	HLP1	RNA-binding (RRM/RBD/RNP motifs) family protein; Its function is described as RNA binding, nucleotide binding, nucleic acid binding; Involved in biological_process unknown; Located in cellular_component unknown; Expressed in 21 plant structures; Expressed during 13 growth stages; Contains the following InterPro domains: RNA recognition motif, RNP-1 (InterPro:IPR000504), Nucleotide-binding, alpha-…	1	NP_198865.1	AT5G40490.1	NP_620412.1	MSI2	mRNA binding	RNA-binding protein Musashi homolog 2 isoform a	76/185(41%)121/185(65%)5/185(2%)
AT1G16610	SR45	Encodes SR45, a member of the highly conserved family of serine/arginine-rich (SR) proteins, which play key roles in pre-mRNA splicing and other aspects of RNA metabolism. SR45 is a spliceosome protein, interacts with SR33 and the U1-70K protein of the U1 snRNP. Also involved in plant sugar response. sr45-1 mutation confers hypersensitivity to glucose during early seedling growth.	23	NP_973844.1	AT1G16610.2	NP_001273555.1	RNPS1	splicing	RNA-binding protein with serine-rich domain 1 isoform b	41/116(35%)66/116(56%)20/116(17%)
AT4G25630	FIB2	Fibrillarin 2; Component of the Mediator complex, a coactivator involved in the regulated transcription of nearly all RNA polymerase II-dependent genes. Mediator functions as a bridge to convey information from gene-specific regulatory proteins to the basal RNA polymerase II transcription machinery. The Mediator complex, having a compact conformation in its free form, is recruited to promoters by…	26	NP_567724.1	AT4G25630.1	NP_001427.2	FBL	methylation	rRNA 2'-O-methyltransferase fibrillarin	188/241(78%)210/241(87%)1/241(0%)
AT1G29220	SAP30BP	Transcriptional regulator family protein; Its function is described as transcription regulator activity; Involved in biological_process unknown; Located in cellular_component unknown; Expressed in 22 plant structures; Expressed during 13 growth stages; Contains the following InterPro domains: HCNGP-like (InterPro:IPR012479).	2	NP_564324.1	AT1G29220.1	NP_001288784.1	SAP30BP	transcription	SAP30-binding protein isoform 1	37/106(35%)59/106(55%)1/106(0%)
AT4G35785	AT4G35785	RNA-binding (RRM/RBD/RNP motifs) family protein; Its function is described as nucleotide binding, nucleic acid binding; Involved in biological_process unknown; Located in ribonucleoprotein complex, chloroplast; Contains the following InterPro domains: RNA recognition motif, RNP-1 (InterPro:IPR000504), Nucleotide-binding, alpha-beta plait (InterPro:IPR012677); BEST Arabidopsis thaliana protein mat…	7	NP_001154288.1	AT4G35785.3	NP_001307500.1	SAFB	RNA binding	scaffold attachment factor B1 isoform 5	29/77(38%)49/77(63%)0/77(0%)
AT2G29210	SRRM1L	Splicing factor PWI domain-containing protein; Involved in RNA splicing; Expressed in 23 plant structures; Expressed during 13 growth stages; Contains the following InterPro domains: Splicing factor PWI (InterPro:IPR002483); BEST Arabidopsis thaliana protein match is: Polynucleotidyl transferase, ribonuclease H-like superfamily protein (TAIR:AT3G12440.1); Has 159601 Blast hits to 84623 proteins i…	74	NP_180484.2	AT2G29210.1	NP_001353521.1	SRRM1	splicing	serine/arginine repetitive matrix protein 1 isoform 23	83/151(55%)108/151(71%)3/151(1%)
AT3G49601	CWF21	Pre-mRNA-splicing factor; Its function is described as molecular_function unknown; Involved in biological_process unknown; Located in cellular_component unknown; Contains the following InterPro domains: mRNA splicing factor, Cwf21 (InterPro:IPR013170); Has 30201 Blast hits to 17322 proteins in 780 species: Archae - 12; Bacteria - 1396; Metazoa - 17338; Fungi - 3422; Plants - 5037; Viruses - 0; Ot…	44	NP_001118799.1	AT3G49601.1	NP_057417.3	SRRM2	splicing	serine/arginine repetitive matrix protein 2	62/143(43%)85/143(59%)6/143(4%)
AT3G49430	SR34a	SER/ARG-rich protein 34A; Probably involved in intron recognition and spliceosome assembly.	55	NP_001078264.1	AT3G49430.2	NP_008855.1	SRSF1	splicing	serine/arginine-rich splicing factor 1 isoform 1	104/189(55%)122/189(64%)14/189(7%)
AT1G02840	SR34	RNA-binding (RRM/RBD/RNP motifs) family protein; General splicing factor. Can promote splice site selection in vitro presumably by antagonizing the effects of the A1 heterogeneous nuclear ribonucleoprotein. May have an essential function during early plant development; Belongs to the splicing factor SR family. SR subfamily.	58	NP_850934.1	AT1G02840.2	NP_001071634.1	SRSF1	splicing	serine/arginine-rich splicing factor 1 isoform 2	102/189(54%)129/189(68%)11/189(5%)
AT3G13570	SCL30A	SC35-like splicing factor 30A; Involved in intron recognition and spliceosome assembly. Binds probably to multiple 5'-GAAG-3' repeats found in its third intron, suggesting autoregulation of alternative splicing. May be necessary for accurate splicing of the 3' region of introns.	14	NP_187966.1	AT3G13570.1	NP_473357.1	SRSF10	splicing	serine/arginine-rich splicing factor 10 isoform 2	42/91(46%)63/91(69%)0/91(0%)
AT1G55310	SCL33	SC35-like splicing factor 33; Involved in intron recognition and spliceosome assembly. Binds to multiple 5'-GAAG-3' repeats found in its third intron, suggesting autoregulation of alternative splicing. May be necessary for accurate splicing of the 3' region of introns; Belongs to the splicing factor SR family. SCL subfamily.	15	NP_001031195.4	AT1G55310.2	NP_001177935.1	SRSF10	splicing	serine/arginine-rich splicing factor 10 isoform 4	45/91(49%)65/91(71%)0/91(0%)
AT3G23900	IRR	RNA recognition motif (RRM)-containing protein; Its function is described as zinc ion binding, nucleotide binding, nucleic acid binding; Involved in biological_process unknown; Located in cellular_component unknown; Expressed in 23 plant structures; Expressed during 14 growth stages; Contains the following InterPro domains: Zinc finger, CCCH-type (InterPro:IPR000571), Filamin/ABP280 repeat (Inter…	0	NP_189032.2	AT3G23900.1	NP_001337534.1	SRSF11	splicing	serine/arginine-rich splicing factor 11 isoform 1	24/75(32%)40/75(53%)8/75(10%)
AT3G55460	SCL30	SC35-like splicing factor 30; Involved in intron recognition and spliceosome assembly (Probable). Probably active at the 5' splice sites.	16	NP_567021.1	AT3G55460.1	NP_542781.3	SRSF7	splicing	serine/arginine-rich splicing factor 12 isoform a	43/93(46%)62/93(66%)0/93(0%)
AT1G23860	RSZ21	RS-containing zinc finger protein 21; Encodes a 9G8-like serine-arginine rich (SR) protein that interacts in vivo with U1-70K, a U1 small nuclear ribonucleoprotein 70-kDa protein that is involved in nuclear precursor mRNA processing.	36	NP_001117342.1	AT1G23860.3	NP_001026854.1	SRSF7	splicing	serine/arginine-rich splicing factor 7 isoform 1	52/111(47%)67/111(60%)10/111(9%)
AT4G31580	RSZ22	Encodes a Serine/arginine-rich (SR) protein RSZp22. SR proteins are splicing regulators that share a modular structure consisting of one or two N-terminal RNA recognition motif domains and a C-terminal RS-rich domain. RSZp22 is located in the nucleolus. It is a nucleocytoplasmic shuttling protein and an interacting partner to the Arabidopsis U1-70K.	33	NP_001078474.1	AT4G31580.2	NP_001026854.1	SRSF7	splicing	serine/arginine-rich splicing factor 7 isoform 1	53/122(43%)71/122(58%)22/122(18%)
AT2G24590	RSZ22a	RNA recognition motif and CCHC-type zinc finger domains containing protein; Probably involved in intron recognition and spliceosome assembly; Belongs to the splicing factor SR family. RSZ subfamily.	32	NP_180035.1	AT2G24590.1	NP_001026854.1	SRSF7	splicing	serine/arginine-rich splicing factor 7 isoform 1	50/114(44%)67/114(58%)9/114(7%)
AT3G53500	RS2Z32	RNA-binding (RRM/RBD/RNP motifs) family protein with retrovirus zinc finger-like domain; Probably involved in intron recognition and spliceosome assembly; Belongs to the splicing factor SR family. RS2Z subfamily.	29	NP_851015.1	AT3G53500.1	NP_001026854.1	SRSF7	splicing	serine/arginine-rich splicing factor 7 isoform 1	37/71(52%)46/71(64%)2/71(2%)
AT2G37340	RS2Z33	Arginine/serine-rich zinc knuckle-containing protein 33; Splicing factor involved in constitutive and/or alternative splicing. Regulates the splicing of its own pre-mRNA and the alternative splicing of RS30, RS31 and RS34. Associates the cyclin-dependent kinase G1 (CDKG1) with the spliceosome and recruits it to U1 snRNP to facilitate splicing.	39	NP_973620.1	AT2G37340.3	NP_001350731.1	SRSF7	splicing	serine/arginine-rich splicing factor 7 isoform 3	39/72(54%)46/72(63%)4/72(5%)
AT3G25840	PRP4KA	Protein kinase superfamily protein; Its function is described as protein serine/threonine kinase activity, protein kinase activity, ATP binding; Involved in protein amino acid phosphorylation; Located in nucleus; Expressed in 25 plant structures; Expressed during 15 growth stages; Contains the following InterPro domains: Protein kinase, catalytic domain (InterPro:IPR000719), Serine/threonine-prot…	11	NP_189213.2	AT3G25840.1	NP_003904.3	PRP4K	splicing	serine/threonine-protein kinase PRP4 homolog	202/390(52%)262/390(67%)13/390(3%)
AT2G27100	SE	C2H2 zinc-finger protein SERRATE (SE); Acts as a mediator between the cap-binding complex (CBC) and both the pre-mRNA splicing and primary microRNAs (miRNAs) processing machinery. Required for proper processing of primary miRNAs to miRNAs, thereby playing a role in RNA-mediated gene silencing (RNAi) by miRNAs. Does not participate in sense post- transcriptional gene silencing. Acts as a regulator…	29	NP_565635.1	AT2G27100.1	NP_001122324.1	SRRT	RNAi	serrate RNA effector molecule homolog isoform c	26/86(30%)49/86(56%)0/86(0%)
AT1G28420	RLT1	Homeobox-1; Transcriptional regulator required for the maintenance of the plant vegetative phase. In association with CHR11 or CHR17 may prevent the early activation of the vegetative-to-reproductive transition by regulating key genes that contribute to flower timing, such as FT, SEP1, SEP3, AGL8/FUL, SOC1 and FLC.	1	NP_174164.2	AT1G28420.1	NP_006874.1	SHOX	DNA binding	short stature homeobox protein isoform SHOXb	36/94(38%)56/94(59%)5/94(5%)
AT3G20550	DDL	SMAD/FHA domain-containing protein; Encodes a nuclear localized FHA (forhkead) domain containing protein.Mutant plants have shortened roots, delayed flowering time, altered floral organ number, defective floral organs and reduced fertility.Ddl mutants also show reduced levels of pri-miRNAs as well as mature miRNAs suggesting involvement in biogenesis of miRNAs. DDL does not affect transcription o…	45	NP_188691.1	AT3G20550.1	NP_078976.2	SNIP1	splicing	smad nuclear-interacting protein 1	146/320(46%)187/320(58%)38/320(11%)
AT2G18740	SMEB	Small nuclear ribonucleoprotein family protein; Contains the following InterPro domains: Like-Sm ribonucleoprotein (LSM) domain (InterPro:IPR001163), Like-Sm ribonucleoprotein (LSM) domain, eukaryotic/archaea-type (InterPro:IPR006649), Like-Sm ribonucleoprotein (LSM)-related domain (InterPro:IPR010920); BEST Arabidopsis thaliana protein match is: Small nuclear ribonucleoprotein family protein (TA…	90	NP_179464.1	AT2G18740.1	NP_003085.1	SNRPE	splicing	small nuclear ribonucleoprotein E isoform 1	55/79(70%)70/79(88%)0/79(0%)
AT4G02840	SMD1B	Small nuclear ribonucleoprotein family protein; Involved in splicing regulation. Facilitates post- transcriptional gene silencing (PTGS) by limiting the degradation of transgene aberrant RNAs by the RNA quality control (RQC) machinery, thus favoring their entry into cytoplasmic siRNA bodies where they can trigger PTGS. Does not participate in the production of small RNAs.	86	NP_192193.1	AT4G02840.1	NP_008869.1	SNRPD1	splicing	small nuclear ribonucleoprotein Sm D1 isoform 1	77/106(73%)89/106(83%)1/106(0%)
AT3G62840	SMD2B	Small nuclear ribonucleoprotein family protein; Its function is described as molecular_function unknown; Located in nucleolus, nucleus, small nucleolar ribonucleoprotein complex; Expressed in 23 plant structures; Expressed during 13 growth stages; Contains the following InterPro domains: Like-Sm ribonucleoprotein (LSM) domain (InterPro:IPR001163), Like-Sm ribonucleoprotein (LSM) domain, eukaryoti…	88	NP_001078331.1	AT3G62840.2	NP_001371576.1	SNRPD2	splicing	small nuclear ribonucleoprotein Sm D2 isoform 1	79/90(88%)87/90(96%)0/90(0%)
AT1G20580	SMD3B	Small nuclear ribonucleoprotein family protein; Core component of the spliceosomal U1, U2, U4 and U5 small nuclear ribonucleoproteins (snRNPs), the building blocks of the spliceosome (By similarity). May play a major role in the splicing of cellular pre-mRNAs. Required for normal plant development.	93	NP_564119.1	AT1G20580.1	NP_001265585.1	SNRPD3	splicing	small nuclear ribonucleoprotein Sm D3	59/105(56%)82/105(78%)
AT1G77180	SKIP	Chromatin protein family; Splicing factor involved in post-transcriptional regulation of circadian clock and flowering time genes. Associates with the pre-mRNA of PRR7, PRR9, ELF3 and GI, and is necessary for the regulation of their alternative splicing and mRNA maturation. Probably involved in splice site recognition; Belongs to the SNW family.	78	NP_565151.1	AT1G77180.1	NP_036377.1	SNW1	splicing	SNW domain-containing protein 1 isoform 2	260/561(46%)360/561(64%)72/561(12%)
AT5G11170	UAP56a	DEAD/DEAH box RNA helicase family protein; ATP-dependent RNA helicase involved in pre-mRNA splicing. Required for the export of mRNA out of the nucleus. In addition to ssRNA and dsRNA, binds dsDNA, but not ssDNA; Belongs to the DEAD box helicase family. DECD subfamily.	54	NP_568244.2	AT5G11170.1	NP_004631.1	DDX39B	export	spliceosome RNA helicase DDX39B	302/418(72%)357/418(85%)3/418(0%)
AT3G13200	CWC15	Cwf15 / Cwc15 cell cycle control family protein; EMBRYO DEFECTIVE 2769 (EMB2769); Its function is described as molecular_function unknown; Involved in nuclear mRNA splicing, via spliceosome; Located in spliceosomal complex; Expressed in 24 plant structures; Expressed during 15 growth stages; Contains the following InterPro domains: Cwf15/Cwc15 cell cycle control protein (InterPro:IPR006973); Has …	59	NP_566447.1	AT3G13200.1	NP_001350300.1	CWC15	splicing	spliceosome-associated protein CWC15 homolog	108/239(45%)151/239(63%)19/239(7%)
AT4G33060	CYP57	Cyclophilin-like peptidyl-prolyl cis-trans isomerase family protein; PPIases accelerate the folding of proteins. It catalyzes the cis-trans isomerization of proline imidic peptide bonds in oligopeptides (By similarity). Involved in plant response to pathogen infection by increasing PAD4 expression in absence of EDS1 up-regulation.	37	NP_195032.2	AT4G33060.1	NP_005860.2	CWC27	splicing	spliceosome-associated protein CWC27 homolog isoform 1	206/495(42%)278/495(56%)66/495(13%)
AT5G51300	SF1	Splicing factor-related; Necessary for the splicing of pre-mRNA. Required during development and for abscisic acid (ABA) responses; Belongs to the BBP/SF1 family.	33	NP_001032055.1	AT5G51300.3	NP_001333292.1	SF1	pre-mRNA binding	splicing factor 1 isoform 9	123/317(39%)186/317(58%)27/317(8%)
AT5G64270	SF3B1	Splicing factor, putative; Its function is described as binding; Involved in mRNA processing; Located in chloroplast; Expressed in 26 plant structures; Expressed during 15 growth stages; Contains the following InterPro domains: HEAT (InterPro:IPR000357), Armadillo-like helical (InterPro:IPR011989), Splicing factor 3B subunit 1 (InterPro:IPR015016), HEAT, type 2 (InterPro:IPR021133), Armadillo-typ…	109	NP_201232.1	AT5G64270.1	NP_036565.2	SF3B1	splicing	splicing factor 3B subunit 1 isoform 1	897/1322(68%)1032/1322(78%)90/1322(6%)
AT4G21660	AT4G21660	Proline-rich spliceosome-associated (PSP) family protein; Involved in mRNA processing; Located in nucleus, chloroplast; Contains the following InterPro domains: PSP, proline-rich (InterPro:IPR006568), Protein of unknown function DUF382 (InterPro:IPR007180); BEST Arabidopsis thaliana protein match is: pliceosome associated protein-related (TAIR:AT1G11520.1).	74	NP_001190789.1	AT4G21660.2	NP_006833.2	SF3B2	splicing	splicing factor 3B subunit 2	266/552(48%)344/552(62%)55/552(9%)
AT1G30480	DRT111	D111/G-patch domain-containing protein; Seems to be involved in the resistance to UV light and chemical DNA-damaging agents. Regulates the splicing of the receptor-like kinase SNC4/LRKL-2.6.	17	NP_174336.1	AT1G30480.1	NP_001139019.1	RBM17	splicing	splicing factor 45	144/427(34%)200/427(46%)84/427(19%)
AT1G03910	CACTIN	Cactin; Required for embryogenesis. May be involved with the spliceosome; Belongs to the CACTIN family.	21	NP_171887.1	AT1G03910.1	NP_001074012.1	CACTIN	splicing	splicing factor Cactin	240/600(40%)352/600(58%)77/600(12%)
AT3G07790	DGCR14	DGCR14-related; Its function is described as molecular_function unknown; Involved in biological_process unknown; Located in chloroplast; Expressed in 25 plant structures; Expressed during 15 growth stages; Contains the following InterPro domains: Nuclear protein DGCR14 (InterPro:IPR019148); Has 334 Blast hits to 326 proteins in 146 species: Archae - 0; Bacteria - 0; Metazoa - 141; Fungi - 84; Pla…	4	NP_187436.1	AT3G07790.1	NP_073210.1	ESS2	splicing	splicing factor ESS-2 homolog	128/481(27%)210/481(43%)108/481(22%)
AT4G36690	U2AF65A	U2 snRNP auxilliary factor, large subunit, splicing factor; Necessary for the splicing of pre-mRNA; Belongs to the splicing factor SR family.	63	NP_001190937.1	AT4G36690.4	NP_009210.1	U2AF2	modification	splicing factor U2AF 65 kDa subunit isoform a	172/451(38%)237/451(52%)54/451(11%)
AT2G33435	AT2G33435	RNA-binding (RRM/RBD/RNP motifs) family protein; Its function is described as RNA binding, nucleotide binding, nucleic acid binding; Involved in biological_process unknown; Located in cellular_component unknown; Contains the following InterPro domains: RNA recognition motif, RNP-1 (InterPro:IPR000504), Nucleotide-binding, alpha-beta plait (InterPro:IPR012677); BEST Arabidopsis thaliana protein ma…	47	NP_001318342	AT2G33435.1	NP_001012496.1	U2AF2	splicing	splicing factor U2AF 65 kDa subunit isoform b	55/139(40%)81/139(58%)10/139(7%)
AT2G33440	AT2G33440	RNA-binding (RRM/RBD/RNP motifs) family protein; Its function is described as RNA binding, nucleotide binding, nucleic acid binding; Located in cellular_component unknown; Expressed in 22 plant structures; Expressed during 13 growth stages; Contains the following InterPro domains: RNA recognition motif, RNP-1 (InterPro:IPR000504), Nucleotide-binding, alpha-beta plait (InterPro:IPR012677); BEST Ar…	49	AAB80661.1	AT2G33440.1	NP_001012496.1	U2AF2	splicing	splicing factor U2AF 65 kDa subunit isoform b
AT1G60900	U2AF65B	U2 snRNP auxilliary factor, large subunit, splicing factor; Necessary for the splicing of pre-mRNA; Belongs to the splicing factor SR family.	56	NP_176287.3	AT1G60900.1	NP_001012496.1	U2AF2	splicing	splicing factor U2AF 65 kDa subunit isoform b	181/429(42%)241/429(56%)39/429(9%)
AT1G17130	CWC16B	Family of unknown function (DUF572) ; Its function is described as molecular_function unknown; Involved in biological_process unknown; Located in cellular_component unknown; Expressed in 24 plant structures; Expressed during 15 growth stages; Contains the following InterPro domains: Protein of unknown function DUF572 (InterPro:IPR007590); BEST Arabidopsis thaliana protein match is: Family of unkn…	31	NP_173156.1	AT1G17130.1	NP_060544.2	YJU2	splicing	splicing factor YJU2	70/206(34%)103/206(50%)18/206(8%)
AT5G55100	AT5G55100	SWAP (Suppressor-of-White-APricot)/surp domain-containing protein; Its function is described as RNA binding; Involved in RNA processing; Located in cellular_component unknown; Expressed in 24 plant structures; Expressed during 15 growth stages; Contains the following InterPro domains: Splicing factor, suppressor of white apricot (InterPro:IPR019147), SWAP/Surp (InterPro:IPR000061); Has 30201 Blas…	5	NP_851194.1	AT5G55100.1	NP_001248340.1	SFSWAP	regulation	splicing factor, suppressor of white-apricot homolog isoform 1	80/252(32%)111/252(44%)34/252(13%)
AT3G53030	SRPK4	Encodes a protein kinase SRPK4 that specifically targets Arabidopsis Ser/Arg-rich (SR) slicing factors involved in RNA metabolism. In vitro kinase assay showed that SRPK4 phosphorylates the SR protein RSp31.	16	NP_566977.1	AT3G53030.1	NP_003128.3	SRPK1	regulation	SRSF protein kinase 1	97/165(59%)132/165(80%)0/165(0%)
AT3G44850	SRPK5	Protein kinase superfamily protein; Its function is described as protein serine/threonine kinase activity, protein kinase activity, kinase activity, ATP binding; Involved in protein amino acid phosphorylation; Located in cellular_component unknown; Expressed in 23 plant structures; Expressed during 13 growth stages; Contains the following InterPro domains: Protein kinase, ATP binding site (InterP…	15	NP_190071.1	AT3G44850.1	NP_001164232.1	SRPK3	regulation	SRSF protein kinase 3 isoform 3	219/488(45%)304/488(62%)31/488(6%)
AT3G52120	CIS1	SWAP (Suppressor-of-White-APricot)/surp domain-containing protein / D111/G-patch domain-containing protein; Its function is described as RNA binding, nucleic acid binding; Involved in RNA processing; Located in intracellular; Expressed in 23 plant structures; Expressed during 14 growth stages; Contains the following InterPro domains: SWAP/Surp (InterPro:IPR000061), D111/G-patch (InterPro:IPR00046…	0	NP_566957.1	AT3G52120.1	NP_757386.2	SUGP1	splicing	SURP and G-patch domain-containing protein 1	58/136(43%)83/136(61%)13/136(9%)
AT2G02570	SPF30	Nucleic acid binding;RNA binding; Its function is described as RNA binding, nucleic acid binding; Involved in mRNA processing; Located in nucleus, cytoplasm; Expressed in 24 plant structures; Expressed during 14 growth stages; Contains the following InterPro domains: Tudor subgroup (InterPro:IPR018351), Tudor domain (InterPro:IPR002999), Survival motor neuron (InterPro:IPR010304); Has 339 Blast h…	15	NP_001077871.1	AT2G02570.4	NP_005862.1	SMNDC1	assembly	survival of motor neuron-related-splicing factor 30	84/283(30%)127/283(44%)61/283(21%)
AT4G28990	AT4G28990	RNA-binding protein-related; Its function is described as zinc ion binding; Involved in biological_process unknown; Located in intracellular; Expressed in 20 plant structures; Expressed during 10 growth stages; Contains the following InterPro domains: Zinc finger, RanBP2-type (InterPro:IPR001876); Has 1307 Blast hits to 1081 proteins in 160 species: Archae - 0; Bacteria - 36; Metazoa - 556; Fungi…	0	NP_194628.1	AT4G28990.1	NP_631961.1	TAF15	transcription	TATA-binding protein-associated factor 2N isoform 1	16/29(55%)20/29(68%)0/29(0%)
AT5G58470	TAF15b	TBP-associated factor 15B; TAFs are components of the transcription factor IID (TFIID) complex that is essential for mediating regulation of RNA polymerase transcription; Belongs to the TAF15 family.	1	NP_568879.3	AT5G58470.2	NP_631961.1	TAF15	transcription	TATA-binding protein-associated factor 2N isoform 1	39/113(35%)61/113(53%)12/113(10%)
AT5G09860	THO1	Nuclear matrix protein-related; Acts as component of the THO subcomplex of the TREX complex which is thought to couple mRNA transcription, processing and nuclear export. Contributes to the integrity of the endogenous trans-acting small interfering RNA (ta-siRNA) pathway. May process or transport a long RNA molecule so that it can be a template for secondary siRNA production. May participate in th…	47	NP_001190269.1	AT5G09860.2	NP_005122.2	THOC1	splicing	THO complex subunit 1	143/416(34%)200/416(48%)50/416(12%)
AT1G24706	THO2	THO2; Encodes a component of the putative Arabidopsis THO/TREX complex: THO1 or HPR1 (At5g09860), THO2 (At1g24706), THO3 or TEX1 (At5g56130), THO5 (At5g42920, At1g45233), THO6 (At2g19430), and THO7 (At5g16790, At3g02950). THO/TREX complexes in animals have been implicated in the transport of mRNA precursors. Mutants of THO3/TEX1, THO1, THO6 accumulate reduced amount of small interfering (si)RNA, …	49	NP_173871.6	AT1G24706.1	NP_001075019.1	THOC2	export	THO complex subunit 2	430/1205(36%)638/1205(52%)90/1205(7%)
AT5G59950	ALY1	RNA-binding (RRM/RBD/RNP motifs) family protein; Export adapter involved in nuclear export of spliced and unspliced mRNA.	39	NP_001119461.1	AT5G59950.4	NP_005773.3	ALYREF	export	THO complex subunit 4	81/205(40%)104/205(50%)44/205(21%)
AT5G02530	ALY2	RNA-binding (RRM/RBD/RNP motifs) family protein; Export adapter involved in nuclear export of spliced and unspliced mRNA; Belongs to the ALYREF family.	35	NP_001190207.1	AT5G02530.2	NP_005773.3	ALYREF	export	THO complex subunit 4	86/205(42%)112/205(54%)34/205(16%)
AT5G37720	ALY4	ALWAYS EARLY 4; Export adapter involved in nuclear export of spliced and unspliced mRNA. Plays a role in disease resistance. Mediates multiple defense responses triggered by NEP1, including stomatal closure, hypersensitive cell death (HCD) and defense-related gene expression; Belongs to the ALYREF family.	34	NP_001078676.1	AT5G37720.2	NP_005773.3	ALYREF	export	THO complex subunit 4	67/183(37%)101/183(55%)17/183(9%)
AT1G66260	ALY3	RNA-binding (RRM/RBD/RNP motifs) family protein; Export adapter involved in nuclear export of spliced and unspliced mRNA.	32	NP_001185329.1	AT1G66260.2	NP_005773.3	ALYREF	export	THO complex subunit 4	93/291(32%)144/291(49%)41/291(14%)
AT5G42920	THO5B	THO complex, subunit 5; Encodes a component of the putative Arabidopsis THO/TREX complex: THO1 or HPR1 (At5g09860), THO2 (At1g24706), THO3 or TEX1 (At5g56130), THO5 (At5g42920, At1g45233), THO6 (At2g19430), and THO7 (At5g16790, At3g02950). THO/TREX complexes in animals have been implicated in the transport of mRNA precursors. Mutants of THO3/TEX1, THO1, THO6 accumulate reduced amount of small int…	29	NP_568616.1	AT5G42920.1	NP_001002877.1	THOC5	mRNA binding	THO complex subunit 5	117/430(27%)197/430(45%)60/430(13%)
AT4G34270	TIP41	TIP41-like family protein; May be involved in the regulation of the TOR signaling pathway. Indirectly activates the PP2A phosphatase via interaction with its suppressor TAP46. Could play a role in cytoskeleton functions.	1	NP_195153.2	AT4G34270.1	NP_690866.1	TIPRL	regulation	TIP41-like protein isoform 1	101/265(38%)158/265(59%)28/265(10%)
AT2G38560	TFIIS	Encodes RNA polymerase II transcript elongation factor TFIIS. Complements yeast TFIIS mutation. Mutant plants display essentially normal development, but they flower slightly earlier than the wild type and show clearly reduced seed dormancy.	12	NP_181390.1	AT2G38560.1	NP_942016.1	TFIIS/TCEA2	transcription	transcription elongation factor A protein 2 isoform b	90/283(32%)147/283(51%)25/283(8%)
AT4G08350	GTA2	Global transcription factor group A2; May regulate transcription elongation by RNA polymerase II. May enhance transcriptional pausing at sites proximal to the promoter, which may in turn facilitate the assembly of an elongation competent RNA polymerase II complex (By similarity).	15	NP_192575.3	AT4G08350.1	NP_001104490.1	SPT5	transcription	transcription elongation factor SPT5 isoform a	348/1025(34%)534/1025(52%)116/1025(11%)
AT1G65440	GTB1	Global transcription factor group B1; Transcription elongation factor that enhances the transcription elongation by RNA polymerase II (RNAPII) (By similarity). Plays an important role in regulating embryo apical and basal patterning during early embryogenesis, partly through negative regulation of the transcription factors PHABULOSA and PHAVOLUTA.	22	NP_001185317.1	AT1G65440.3	NP_001307684.1	SPT6	transcription	transcription elongation factor SPT6	401/1400(29%)654/1400(46%)209/1400(14%)
AT3G19840	PRP40C	pre-mRNA-processing protein 40C; Component of the Mediator complex, a coactivator involved in the regulated transcription of nearly all RNA polymerase II-dependent genes. Mediator functions as a bridge to convey information from gene-specific regulatory proteins to the basal RNA polymerase II transcription machinery. The Mediator complex, having a compact conformation in its free form, is recruit…	44	NP_188618.3	AT3G19840.1	NP_001387012.1	TCERG1	splicing	transcription elongation regulator 1 isoform 6	209/750(28%)333/750(44%)113/750(15%)
AT1G17070	NTR1	GC-rich sequence DNA-binding factor-like protein with Tuftelin interacting domain; Involved in pre-mRNA splicing, specifically in spliceosome disassembly during late-stage splicing events (By similarity). Involved in snRNPs recycling. Required for efficient splicing of genes that act within the plant circadian clock. Part of a transcription elongation checkpoint at alternative exons. Required for…	27	NP_173150.1	AT1G17070.1	NP_001008697.1	TFIP11	splicing	tuftelin-interacting protein 11 isoform 1	275/847(32%)421/847(49%)129/847(15%)
AT3G50670	U1-70K	U1 small nuclear ribonucleoprotein-70K; Mediates the splicing of pre-mRNA by binding to the loop I region of U1-snRNA.	57	NP_190636.1	AT3G50670.1	NP_001287998.1	SNRNP70	splicing	U1 small nuclear ribonucleoprotein 70 kDa isoform 2	104/191(54%)135/191(70%)8/191(4%)
AT4G12640	SPEN2	RNA recognition motif (RRM)-containing protein; Its function is described as RNA binding, nucleotide binding, nucleic acid binding; Involved in biological_process unknown; Located in cellular_component unknown; Expressed in 23 plant structures; Expressed during 13 growth stages; Contains the following InterPro domains: Spen paralogue and orthologue SPOC, C-terminal (InterPro:IPR012921), RNA recog…	0	NP_193001.2	AT4G12640.1	NP_003083.1	SNRPB2	splicing	U2 small nuclear ribonucleoprotein B''	60/221(27%)109/221(49%)19/221(8%)
AT5G25060	RRC1	RNA recognition motif (RRM)-containing protein; SR-like splicing factor required for phytochrome B (phyB) signal transduction and involved in phyB-dependent alternative splicing.	24	NP_568464.1	AT5G25060.1	NP_001307148.1	U2SURP	modification	U2 snRNP-associated SURP motif-containing protein isoform 2	222/590(38%)326/590(55%)68/590(11%)
AT1G28060	RDM16	Pre-mRNA-splicing factor 3; Functions in the RNA-directed DNA methylation (RdDM) pathway. Acts as a pre-mRNA splicing factor, likely by affecting Pol V transcripts. Affects DNA methylation of transposable elements (TEs) and preferentially influences NRPD1- and ROS1- targeted loci.	40	NP_174127.1	AT1G28060.1	NP_001337458.1	PRP3	splicing	U4/U6 small nuclear ribonucleoprotein Prp3 isoform 2	197/564(35%)310/564(54%)43/564(7%)
AT5G57370	AT5G57370	U4/U6.U5 small nuclear ribonucleoprotein; Unknown protein; Contains the following InterPro domains: Protein of unknown function DUF1777 (InterPro:IPR013957); Has 30201 Blast hits to 17322 proteins in 780 species: Archae - 12; Bacteria - 1396; Metazoa - 17338; Fungi - 3422; Plants - 5037; Viruses - 0; Other Eukaryotes - 2996 (source: NCBI BLink).	17	NP_568856.1	AT5G57370.1	NP_006848.1	SNRNP27	splicing	U4/U6.U5 small nuclear ribonucleoprotein 27 kDa protein	36/62(58%)42/62(67%)2/62(3%)
AT5G16780	DOT2	SART-1 family; Encodes a protein belonging to SART-1 family. The gene is expressed in the basal region of the developing embryo during heart stage. Phenotypic analyses of dot2 mutants suggest that this protein plays a role in root, shoot, and flower development. dot2 mutants are dwarved plants that display an aberrant spurred leaf venation pattern and fail to flower. In the roots DOT2 appears to …	57	NP_197180.1	AT5G16780.1	NP_005137.1	SART1	splicing	U4/U6.U5 tri-snRNP-associated protein 1	77/187(41%)106/187(56%)18/187(9%)
AT1G20960	BRR2	U5 small nuclear ribonucleoprotein helicase, putative; RNA helicase that plays an essential role in pre-mRNA splicing as component of the U5 snRNP and U4/U6-U5 tri-snRNP complexes. Involved in spliceosome assembly, activation and disassembly.	66	NP_173520.1	AT1G20960.1	NP_054733.2	SNRNP200	splicing	U5 small nuclear ribonucleoprotein 200 kDa helicase	1238/2163(57%)1609/2163(74%)46/2163(2%)
AT5G19920	AT5G19920	Transducin/WD40 repeat-like superfamily protein; Contains the following InterPro domains: WD40 repeat-like-containing domain (InterPro:IPR011046), WD40 repeat 2 (InterPro:IPR019782), WD40-repeat-containing domain (InterPro:IPR017986), WD40 repeat (InterPro:IPR001680), WD40/YVTN repeat-like-containing domain (InterPro:IPR015943), WD40 repeat, subgroup (InterPro:IPR019781); BEST Arabidopsis thalian…	34	NP_197492.1	AT5G19920.1	NP_004805.2	SNRNP40	splicing	U5 small nuclear ribonucleoprotein 40 kDa protein	70/323(22%)129/323(39%)41/323(12%)
AT2G43770	MAC17	Transducin/WD40 repeat-like superfamily protein; Contains the following InterPro domains: WD40 repeat 2 (InterPro:IPR019782), WD40 repeat, conserved site (InterPro:IPR019775), WD40 repeat (InterPro:IPR001680), G-protein beta WD-40 repeat, region (InterPro:IPR020472), WD40 repeat-like-containing domain (InterPro:IPR011046), WD40-repeat-containing domain (InterPro:IPR017986), WD40/YVTN repeat-like-…	40	NP_181905.1	AT2G43770.1	NP_004805.2	SNRNP40	splicing	U5 small nuclear ribonucleoprotein 40 kDa protein	197/333(59%)255/333(76%)4/333(1%)
AT3G14400	UBP25	Ubiquitin-specific protease 25; Recognizes and hydrolyzes the peptide bond at the C- terminal Gly of ubiquitin. Involved in the processing of poly- ubiquitin precursors as well as that of ubiquitinated proteins (By similarity).	0	NP_566486.1	AT3G14400.1	NP_001376579.1	USP42		ubiquitin carboxyl-terminal hydrolase 42 isoform 3	144/369(39%)219/369(59%)33/369(8%)
AT1G16020	CCZ1A	Protein of unknown function (DUF1712); Plays an important role in membrane trafficking through the secretory apparatus. In complex with MON1, acts as a guanine exchange factor (GEF) for RABG3F of the Rab7 protein family. Promotes the exchange of GDP to GTP, converting RABG3F from an inactive GDP-bound form into an active GTP-bound form. The RABG3F active form is involved in protein trafficking fr…	1	NP_849674.1	AT1G16020.2	NP_056437.4	CCZ1	transport	vacuolar fusion protein CCZ1 homolog	112/517(22%)222/517(42%)84/517(16%)
AT2G28390	MON1	SAND family protein; Plays an important role in membrane trafficking through the secretory apparatus. In complex with CCZ1, acts as a guanine exchange factor (GEF) for RABG3F of the Rab7 protein family. Promotes the exchange of GDP to GTP, converting RABG3F from an inactive GDP-bound form into an active GTP-bound form. The RABG3F active form is involved in protein trafficking from prevacuolar com…	2	NP_029426.1	AT2G28390.1	NP_115731.3	MON1A	export	vacuolar fusion protein MON1 homolog A isoform a	139/435(32%)231/435(53%)31/435(7%)
AT2G20330	OZS3	Transducin/WD40 repeat-like superfamily protein; Its function is described as nucleotide binding; Involved in biological_process unknown; Located in CUL4 RING ubiquitin ligase complex; Expressed in 25 plant structures; Expressed during 15 growth stages; Contains the following InterPro domains: WD40 repeat 2 (InterPro:IPR019782), WD40 repeat, conserved site (InterPro:IPR019775), WD40 repeat (Inter…	22	NP_179623.1	AT2G20330.1	NP_001332928.1	WDR70		WD repeat-containing protein 70 isoform 3	229/541(42%)343/541(63%)17/541(3%)
AT5G62640	ELF5	Proline-rich family protein; Nuclear targeted protein involved in flowering time regulation that affects flowering time independent of FLC	5	NP_201070.1	AT5G62640.1	NP_057396.1	WBP11	splicing	WW domain-binding protein 11	35/87(40%)53/87(60%)5/87(5%)
AT1G49590	ZOP1	C2H2 and C2HC zinc fingers superfamily protein; Nucleic acid-binding protein that promotes Pol IV- dependent small interfering RNA (siRNA) accumulation, DNA methylation and transcriptional silencing. May possess both RNA- directed DNA methylation (RdDM)-dependent and -independent roles in transcriptional silencing. Acts as a pre-mRNA splicing factor that associates with several typical components…	18	NP_175382.1	AT1G49590.1	NP_009118.1	WBP4	splicing	WW domain-binding protein 4	32/80(40%)54/80(67%)0/80(0%)
AT2G39580	AT2G39580	Contains the following InterPro domains: Putative zinc-finger domain (InterPro:IPR019607); Has 249 Blast hits to 219 proteins in 85 species: Archae - 0; Bacteria - 144; Metazoa - 29; Fungi - 8; Plants - 50; Viruses - 0; Other Eukaryotes - 18 (source: NCBI BLink).	9	NP_181490.5	AT2G39580.1	NP_659419.3	ZFC3H1	RNA processing	zinc finger C3H1 domain-containing protein	12/30(40%)21/30(70%)0/30(0%)
AT2G02160	C3H17	CCCH-type zinc finger family protein; Its function is described as zinc ion binding, nucleic acid binding; Involved in biological_process unknown; Located in cellular_component unknown; Expressed in 24 plant structures; Expressed during 13 growth stages; Contains the following InterPro domains: Zinc finger, CCCH-type (InterPro:IPR000571); Has 10885 Blast hits to 7444 proteins in 511 species: Arch…	10	NP_027420.1	AT2G02160.1	NP_001337194.1	ZC3H11A		zinc finger CCCH domain-containing protein 11A isoform 2	22/50(44%)24/50(48%)2/50(4%)
AT1G21580	SOP1	Zinc finger C-x8-C-x5-C-x3-H type family protein; Its function is described as zinc ion binding, nucleic acid binding; Involved in biological_process unknown; Located in cellular_component unknown; Expressed in 23 plant structures; Expressed during 13 growth stages; Contains the following InterPro domains: Zinc finger, CCCH-type (InterPro:IPR000571); Has 6412 Blast hits to 4180 proteins in 441 sp…	20	NP_173577.2	AT1G21580.1	NP_055932.2	ZC3H3	export	zinc finger CCCH domain-containing protein 3	82/186(44%)119/186(63%)10/186(5%)
AT5G49400	AT5G49400	Zinc knuckle (CCHC-type) family protein; Its function is described as zinc ion binding, nucleic acid binding; Involved in biological_process unknown; Located in cellular_component unknown; Expressed in 23 plant structures; Expressed during 13 growth stages; Contains the following InterPro domains: Zinc finger, CCHC-type (InterPro:IPR001878); Has 46316 Blast hits to 20637 proteins in 1119 species:…	3	NP_199751.2	AT5G49400.1	NP_001287751.1	ZCCHC10	nucleic acid binding	zinc finger CCHC domain-containing protein 10 isoform 6	24/48(50%)31/48(64%)1/48(2%)
AT5G38600	ZCCHC8A	Proline-rich spliceosome-associated (PSP) family protein / zinc knuckle (CCHC-type) family protein; Its function is described as zinc ion binding, nucleic acid binding; Involved in biological_process unknown; Located in cellular_component unknown; Expressed in cultured cell; Contains the following InterPro domains: PSP, proline-rich (InterPro:IPR006568), Zinc finger, CCHC-type (InterPro:IPR001878…	2	NP_568558.1	AT5G38600.1	NP_001337865.1	ZCCHC8		zinc finger CCHC domain-containing protein 8 isoform 3	52/165(32%)82/165(49%)14/165(8%)
AT3G05760	AT3G05760	C2H2 and C2HC zinc fingers superfamily protein; Its function is described as zinc ion binding, nucleic acid binding; Involved in biological_process unknown; Located in intracellular; Expressed in 24 plant structures; Expressed during 15 growth stages; Contains the following InterPro domains: Zinc finger, C2H2-like (InterPro:IPR015880), Zinc finger, U1-type (InterPro:IPR003604), Zinc finger, doubl…	25	NP_566257.1	AT3G05760.1	NP_653324.1	ZMAT2	splicing	zinc finger matrin-type protein 2	105/202(52%)145/202(71%)4/202(1%)
AT3G02860	ARS1	Zinc ion binding; Its function is described as zinc ion binding; Involved in biological_process unknown; Located in intracellular; Expressed in 13 plant structures; Expressed during 4 anthesis, F mature embryo stage, petal differentiation and expansion stage, E expanded cotyledon stage, D bilateral stage; Contains the following InterPro domains: Zinc finger, C2H2-like (InterPro:IPR015880); Has 24…	7	NP_566185.1	AT3G02860.1	NP_443089.3	ZNF830	splicing	zinc finger protein 830	20/49(41%)28/49(57%)0/49(0%)
AT1G13740	AFP2	ABI five binding protein 2; Encodes a member of a small plant-specific gene family whose members interact with ABI5 and appear to be involved in mediating stress responses. AFP2 mutants affect a number of ABA mediated processes such as germination and response to osmotic and sugar stress. AFP2 nuclear localization is stress dependent.	0	NP_563933.1	AT1G13740.1	No significant similarity found.						Yes
AT1G29250	ALBA1	Alba DNA/RNA-binding protein; Its function is described as nucleic acid binding; Involved in biological_process unknown; Located in plasma membrane, nucleus; Expressed in 23 plant structures; Expressed during 14 growth stages; Contains the following InterPro domains: Alba, DNA/RNA-binding protein (InterPro:IPR002775), Uncharacterised conserved protein UCP030333, DNA/RNA-binding Alba-related (Inte…	2	NP_564325.1	AT1G29250.1	No significant similarity found.					maybe too divergent to be detected by a standard BLAST search
AT1G03280	TFIIE	Transcription factor TFIIE, alpha subunit; Its function is described as RNA polymerase II transcription factor activity, transcription initiation factor activity; Involved in transcription initiation from RNA polymerase II promoter; Located in endomembrane system, transcription factor TFIIE complex; Expressed in 24 plant structures; Expressed during 15 growth stages; Contains the following InterP…	2	NP_563681.1	AT1G03280.1	No significant similarity found.					maybe too divergent to be detected by a standard BLAST search
AT1G27090	AT1G27090	Glycine-rich protein; BEST Arabidopsis thaliana protein match is: unknown protein (TAIR:AT3G24690.1); Has 13206 Blast hits to 7104 proteins in 677 species: Archae - 0; Bacteria - 2039; Metazoa - 5686; Fungi - 1146; Plants - 2571; Viruses - 80; Other Eukaryotes - 1684 (source: NCBI BLink).	0	NP_174029.1	AT1G27090.1	No significant similarity found.					no interpro domains
AT1G80940	AT1G80940	Snf1 kinase interactor-like protein; Unknown protein; Has 30201 Blast hits to 17322 proteins in 780 species: Archae - 12; Bacteria - 1396; Metazoa - 17338; Fungi - 3422; Plants - 5037; Viruses - 0; Other Eukaryotes - 2996 (source: NCBI BLink).	0	NP_565248.1	AT1G80940.1	No significant similarity found.						Yes
AT2G25720	AT2G25720	Uncharacterized protein At2g25720; Unknown protein; Has 38 Blast hits to 38 proteins in 18 species: Archae - 0; Bacteria - 0; Metazoa - 0; Fungi - 0; Plants - 38; Viruses - 0; Other Eukaryotes - 0 (source: NCBI BLink).	0	NP_565606.1	AT2G25720.1	No significant similarity found.					maybe too divergent to be detected by a standard BLAST search
AT2G36485	AT2G36485	ENTH/VHS family protein; Its function is described as molecular_function unknown; Involved in biological_process unknown; Located in chloroplast; Expressed in 14 plant structures; Expressed during 6 growth stages; Contains the following InterPro domains: RNA polymerase II, large subunit, CTD (InterPro:IPR006569), ENTH/VHS (InterPro:IPR008942); BEST Arabidopsis thaliana protein match is: PCF11P-si…	19	AAM15315.1	AT2G36485.1	No significant similarity found.
AT3G44690	AT3G44690	Unknown protein; Has 30201 Blast hits to 17322 proteins in 780 species: Archae - 12; Bacteria - 1396; Metazoa - 17338; Fungi - 3422; Plants - 5037; Viruses - 0; Other Eukaryotes - 2996 (source: NCBI BLink).	0	NP_190055.2	AT3G44690.1	No significant similarity found.					no interpro domains
AT3G56720	AT3G56720	Pre-mRNA-splicing factor; Unknown protein; Its function is described as molecular_function unknown; Involved in biological_process unknown; Located in cellular_component unknown; Expressed in 24 plant structures; Expressed during 15 growth stages.	0	NP_001190106.1	AT3G56720.2	No significant similarity found.					no interpro domains, annotated as pre-mRNA-splicing factor by TAIR
AT3G59800	AT3G59800	Uncharacterized protein F24G16.70; Unknown protein; BEST Arabidopsis thaliana protein match is: unknown protein (TAIR:AT2G43795.2); Has 15361 Blast hits to 8061 proteins in 537 species: Archae - 2; Bacteria - 622; Metazoa - 7561; Fungi - 1246; Plants - 920; Viruses - 49; Other Eukaryotes - 4961 (source: NCBI BLink).	0	NP_191539.1	AT3G59800.1	No significant similarity found.					no interpro domains, annotated as stress response protein
AT3G62330	AT3G62330	Zinc knuckle (CCHC-type) family protein; Its function is described as zinc ion binding, nucleic acid binding; Involved in biological_process unknown; Located in cellular_component unknown; Expressed in 22 plant structures; Expressed during 13 growth stages; Contains the following InterPro domains: Zinc finger, CCHC-type (InterPro:IPR001878); Has 1256 Blast hits to 1123 proteins in 138 species: Ar…	0	NP_191792.1	AT3G62330.1	No significant similarity found.					maybe too divergent to be detected by a standard BLAST search
AT4G16530	AT4G16530	Family of unknown function (DUF577); Contains the following InterPro domains: Protein of unknown function DUF577 (InterPro:IPR007598); BEST Arabidopsis thaliana protein match is: Family of unknown function (DUF577) (TAIR:AT5G37410.1); Has 736 Blast hits to 673 proteins in 194 species: Archae - 0; Bacteria - 81; Metazoa - 201; Fungi - 106; Plants - 128; Viruses - 0; Other Eukaryotes - 220 (source:…	0	NP_193386.5	AT4G16530.1	No significant similarity found.						Yes
AT5G13340	AT5G13340	Arginine/glutamate-rich 1 protein; Unknown protein; Its function is described as molecular_function unknown; Involved in biological_process unknown; Located in chloroplast; BEST Arabidopsis thaliana protein match is: unknown protein (TAIR:AT1G10890.1); Has 1807 Blast hits to 1807 proteins in 277 species: Archae - 0; Bacteria - 0; Metazoa - 736; Fungi - 347; Plants - 385; Viruses - 0; Other Eukary…	0	NP_196838.1	AT5G13340.1	No significant similarity found.					maybe too divergent to be detected by a standard BLAST search
AT5G18540	AT5G18540	E3 ubiquitin-protein ligase; Unknown protein; Has 2026 Blast hits to 792 proteins in 129 species: Archae - 2; Bacteria - 12; Metazoa - 1126; Fungi - 267; Plants - 292; Viruses - 0; Other Eukaryotes - 327 (source: NCBI BLink).	0	NP_197355.2	AT5G18540.1	No significant similarity found.					no interpro domains
AT5G22040	AT5G22040	Ubiquitin carboxyl-terminal hydrolase; Unknown protein; Its function is described as molecular_function unknown; Involved in biological_process unknown; Located in cellular_component unknown.	0	NP_001190358.1	AT5G22040.3	No significant similarity found.					no interpro domains
AT5G53930	ATRX-L	Transcriptional regulator ATRX-like protein; Unknown protein; Located in chloroplast; Has 1807 Blast hits to 1807 proteins in 277 species: Archae - 0; Bacteria - 0; Metazoa - 736; Fungi - 347; Plants - 385; Viruses - 0; Other Eukaryotes - 339 (source: NCBI BLink).	0	NP_200204.1	AT5G53930.1	No significant similarity found.					no interpro domains
AT1G14685	BPC2	Basic pentacysteine 2; Transcriptional regulator that specifically binds to GA- rich elements (GAGA-repeats) present in regulatory sequences of genes involved in developmental processes.	0	NP_563955.1	AT1G14685.1	No significant similarity found.						Yes
AT3G18640	C3H38	Zinc finger C-x8-C-x5-C-x3-H type family protein; Its function is described as zinc ion binding, nucleic acid binding; Expressed in 18 plant structures; Expressed during 10 growth stages; Contains the following InterPro domains: Zinc finger, CCCH-type (InterPro:IPR000571); BEST Arabidopsis thaliana protein match is: histone-lysine N-methyltransferases (TAIR:AT3G26850.2); Has 2096 Blast hits to 19…	0	NP_188494.1	AT3G18640.1	No significant similarity found.					maybe too divergent to be detected by a standard BLAST search
AT3G21810	C3H40	Zinc finger C-x8-C-x5-C-x3-H type family protein; Its function is described as zinc ion binding, nucleic acid binding; Involved in biological_process unknown; Located in cellular_component unknown; Expressed in 22 plant structures; Expressed during 13 growth stages; Contains the following InterPro domains: Zinc finger, CCCH-type (InterPro:IPR000571); Has 904 Blast hits to 850 proteins in 161 spec…	7	NP_566691.1	AT3G21810.1	No significant similarity found.					maybe too divergent to be detected by a standard BLAST search
AT4G27430	CIP7	COP1-interacting protein 7; Exhibits transcriptional activation activity. Positive regulator of light-regulated genes, probably being a direct downstream target of COP1 for mediating light control of gene expression.	0	NP_001119068.1	AT4G27430.2	No significant similarity found.					no interpro domains
AT4G21670	CPL1	C-terminal domain phosphatase-like 1; Processively dephosphorylates 'Ser-5' but not 'Ser-2' of the heptad repeats YSPTSPS in the C-terminal domain of the largest RNA polymerase II subunit (RPB1). This promotes the activity of RNA polymerase II. Together with CPL2, required for male gametes fertility. Multifunctional regulator that modulates plant growth, stress, and phytohormones responses. Negat…	11	NP_193898.3	AT4G21670.1	No significant similarity found.					maybe too divergent to be detected by a standard BLAST search
AT1G02330	CSU2	Protein COP1 SUPPRESSOR 2; Inhibits E3 ubiquitin-protein ligase activity of COP1, a central repressor of seedling photomorphogenesis. Represses COP1- mediated turnover of HY5 in the dark. Required for primary root development under normal light growth conditions.	1	NP_563649.1	AT1G02330.1	No significant similarity found.					maybe too divergent to be detected by a standard BLAST search
AT5G53800	DCS1	Nucleic acid-binding protein; Unknown protein; Has 30201 Blast hits to 17322 proteins in 780 species: Archae - 12; Bacteria - 1396; Metazoa - 17338; Fungi - 3422; Plants - 5037; Viruses - 0; Other Eukaryotes - 2996 (source: NCBI BLink).	1	NP_568799.1	AT5G53800.1	No significant similarity found.					no interpro domains, annotated as splicesomal component
AT5G22640	emb1211	MORN (Membrane Occupation and Recognition Nexus) repeat-containing protein; Involved in protein precursor import into chloroplasts. May be part of an intermediate translocation complex acting as a protein-conducting channel at the inner envelope. Plays an important role during embryogenesis and chloroplast biogenesis.	0	NP_197656.2	AT5G22640.1	No significant similarity found.					maybe too divergent to be detected by a standard BLAST search
AT1G13790	FDM4	XH/XS domain-containing protein; Acts in association with FDM3 and FDM5 for RNA-directed DNA methylation (RdDM).	0	NP_172834.1	AT1G13790.1	No significant similarity found.					XH/XS domain-containing protein	Yes
AT1G80790	FDM5	XH/XS domain-containing protein; Acts in association with FDM3 and FDM4 for RNA-directed DNA methylation (RdDM).	0	NP_178194.1	AT1G80790.1	No significant similarity found.					XH/XS domain-containing protein	Yes
AT4G38680	GRP2	Encodes a glycine-rich protein that binds nucleic acids and promotes DNA melting. Its transcript and protein levels are up-regulated in response to cold treatment with protein levels peaking earlier in shoots (~10-14 days) than in roots (~21 days). It is normally expressed in meristematic regions and developing tissues where cell division occurs. RNAi and antisense lines with lower levels of CSP2…	19	NP_195580.1	AT4G38680.1	No significant similarity found.					maybe too divergent to be detected by a standard BLAST search
AT1G27050	HB54	Homeobox protein 54; Encodes a homeodomain leucine zipper class I (HD-Zip I) protein.	0	NP_174025.4	AT1G27050.1	No significant similarity found.					maybe too divergent to be detected by a standard BLAST search
AT1G32360	HIZ1	Zinc finger (CCCH-type) family protein; Contains the following InterPro domains: Zinc finger, CCCH-type (InterPro:IPR000571); BEST Arabidopsis thaliana protein match is: Zinc finger C-x8-C-x5-C-x3-H type family protein (TAIR:AT2G35430.1); Has 13421 Blast hits to 5509 proteins in 634 species: Archae - 13; Bacteria - 2784; Metazoa - 4906; Fungi - 574; Plants - 3348; Viruses - 263; Other Eukaryotes …	0	NP_564396.1	AT1G32360.1	No significant similarity found.					maybe too divergent to be detected by a standard BLAST search
AT5G53440	HIZ2	LOW protein: zinc finger CCCH domain protein; Unknown protein; Its function is described as molecular_function unknown; Involved in biological_process unknown; Located in cytosol; Expressed in 25 plant structures; Expressed during 15 growth stages; Has 1807 Blast hits to 1807 proteins in 277 species: Archae - 0; Bacteria - 0; Metazoa - 736; Fungi - 347; Plants - 385; Viruses - 0; Other Eukaryotes…	0	NP_200156.1	AT5G53440.1	No significant similarity found.					maybe too divergent to be detected by a standard BLAST search
AT3G32940	KH17	RNA-binding KH domain-containing protein; Its function is described as RNA binding; Expressed in 22 plant structures; Expressed during 13 growth stages; Contains the following InterPro domains: K Homology (InterPro:IPR004087); BEST Arabidopsis thaliana protein match is: splicing factor-related (TAIR:AT5G51300.3); Has 1765 Blast hits to 1598 proteins in 251 species: Archae - 0; Bacteria - 25; Meta…	31	NP_189783.2	AT3G32940.1	No significant similarity found.					maybe too divergent to be detected by a standard BLAST search
AT5G53060	KH28	RNA-binding KH domain-containing protein; Acts as negative regulator of osmotic stress-induced gene expression. Involved in the regulation of thermotolerance responses under heat stress. Functions as an upstream regulator of heat stress transcription factor (HSF) genes. Negatively regulates HSFA1A, HSFA1B AND HSFA1D, but positively controls the expression of HSFA1E, HSFA3, HSFA9, HSFB3, and DREB2…	10	NP_200118.3	AT5G53060.1	No significant similarity found.					maybe too divergent to be detected by a standard BLAST search
AT5G02770	MOS11	Protein MODIFIER OF SNC1 11; Contributes to the transfer of mature mRNA from the nucleus to the cytosol. May function before mRNAs enter nuclear pore and in the same mRNA export pathway as MOS3.	2	NP_195897.1	AT5G02770.1	No significant similarity found.					maybe too divergent to be detected by a standard BLAST search
AT4G16990	RLM3	Disease resistance protein (TIR-NBS class), putative; TIR-NB-LRR receptor-like protein that confers resistance to the pathogens Leptosphaeria maculans (blackleg disease), Botrytis cinerea, Alternaria brassicicola and Alternaria brassicae. Required for efficient callose deposition downstream of RLM1 during infection with L.maculans.	0	NP_849399.1	AT4G16990.2	No significant similarity found.					maybe too divergent to be detected by a standard BLAST search
AT1G79200	SCI1	Splicing regulatory glutamine/lysine-rich-like protein; Unknown protein; Has 30201 Blast hits to 17322 proteins in 780 species: Archae - 12; Bacteria - 1396; Metazoa - 17338; Fungi - 3422; Plants - 5037; Viruses - 0; Other Eukaryotes - 2996 (source: NCBI BLink).	0	NP_565201.1	AT1G79200.1	No significant similarity found.						Yes
AT5G27860	SKRP	Unknown protein; Its function is described as molecular_function unknown; Involved in biological_process unknown; Located in chloroplast; Expressed in pollen tube; Has 35333 Blast hits to 34131 proteins in 2444 species: Archae - 798; Bacteria - 22429; Metazoa - 974; Fungi - 991; Plants - 531; Viruses - 0; Other Eukaryotes - 9610 (source: NCBI BLink).	2	NP_198138.2	AT5G27860.1	No significant similarity found.					no interpro domains, reported to regulate splicing
AT1G58100	TCP8	TCP family transcription factor; Can specifically bind site II elements in the promoter region of PP438/PNM1.	3	NP_001077739.1	AT1G58100.2	No significant similarity found.						Yes
AT4G20330	TFIIE	Transcription initiation factor TFIIE, beta subunit; Recruits TFIIH to the initiation complex and stimulates the RNA polymerase II C-terminal domain kinase and DNA-dependent ATPase activities of TFIIH. Both TFIIH and TFIIE are required for promoter clearance by RNA polymerase.	3	NP_193766.1	AT4G20330.1	No significant similarity found.					maybe too divergent to be detected by a standard BLAST search
AT3G22380	TIC	Time for coffee; Encodes a nucleus-acting plant-specific clock regulator working close to the central oscillator and affecting the circadian gating of light responses. Circadian gating is the alteration of circadian phase according to the photoperiod of the entraining day/light cycle and the rhythmic antagonism of light responses in the early subjective night. TIC differentially regulates CCA1 an…	0	NP_566705.1	AT3G22380.1	No significant similarity found.						Yes
AT5G13590	TWA1	Unknown protein; Has 150 Blast hits to 121 proteins in 42 species: Archae - 0; Bacteria - 8; Metazoa - 80; Fungi - 5; Plants - 17; Viruses - 0; Other Eukaryotes - 40 (source: NCBI BLink).	0	NP_196863.5	AT5G13590.1	No significant similarity found.					no interpro domains, transcriptional co-regulator
AT4G10970	UIEF1	Ribosome maturation factor; Unknown protein; Its function is described as molecular_function unknown; Involved in biological_process unknown; Located in cellular_component unknown; Expressed in 25 plant structures; Expressed during 14 growth stages; BEST Arabidopsis thaliana protein match is: unknown protein (TAIR:AT4G23910.2); Has 72 Blast hits to 50 proteins in 11 species: Archae - 0; Bacteria …	0	NP_192835.1	AT4G10970.1	No significant similarity found.					no interpro domains, reported to be involved in nuclear export
AT4G26450	WIP1	Uncharacterized protein At4g26450; Unknown protein; Has 614 Blast hits to 492 proteins in 137 species: Archae - 0; Bacteria - 94; Metazoa - 255; Fungi - 76; Plants - 69; Viruses - 0; Other Eukaryotes - 120 (source: NCBI BLink).	0	NP_194375.4	AT4G26450.1	No significant similarity found.						Yes

## Sheet: 3ACINUS-TD
	This table list is ACINUS-TD enriched protein, enriched at protein-level, with S0=2, FDR cut off 0.05.
			(-log10)	(log2)
NO#	Significant	Acc#	p value	Difference	Fasta headers	Protein IDs	Majority protein IDs	Acc#	id		Symbol color	Symbol type	Symbol size	Show label	Only identified by site	Reverse	Potential contaminant	Taxonomy IDs	Student's T-test Significant ACINUS_TD_YFP_TD	Student's T-test significant	Peptides	Razor + unique peptides	Unique peptides	Sequence coverage [%]	Unique + razor sequence coverage [%]	Unique sequence coverage [%]	Mol. weight [kDa]	Q-value	Score	Intensity	iBAQ peptides	MS/MS count	iBAQ ACINUS_noRSB_TD_1	iBAQ ACINUS_noRSB_TD_2	iBAQ ACINUS_noRSB_TD_3	iBAQ ACINUS_TD_1	iBAQ ACINUS_TD_2	iBAQ ACINUS_TD_3	iBAQ WT_1	iBAQ WT_2	iBAQ WT_3	iBAQ YFP_TD_1	iBAQ YFP_TD_2	iBAQ YFP_TD_3	-Log Student's T-test p-value ACINUS_TD_YFP_TD	Student's T-test q-value ACINUS_TD_YFP_TD	Student's T-test Difference ACINUS_TD_YFP_TD	Student's T-test Test statistic ACINUS_TD_YFP_TD	LFQ intensity ACINUS_noRSB_TD_1
1	+	AT4G27430	6.71971	12.6455	COP1-interacting protein 7;COP1-interacting protein 7	AT4G27430.2;AT4G27430.1	AT4G27430.2;AT4G27430.1	AT4G27430	2429		Color2 [DarkGray]	1	4					-1	+	ACINUS_TD_YFP_TD	9	9	9	14.3	14.3	14.3	118.42	0	20.937	340340000000	50	19	675160000	643840000	832870000	808980000	676240000	740910	854580000	926450000	0	695660000	99654	685770000	6.71971	0	12.6455	5.83042	32.6614
2	+	AT5G51280	3.75963	9.0645	DEAD-box protein abstrakt, putative	AT5G51280.1;AT4G33370.1	AT5G51280.1	AT5G51280	3224		Color2 [DarkGray]	1	4					-1	+	ACINUS_TD_YFP_TD	33	33	33	61.4	61.4	61.4	65.806	0	131.48	15571000000	35	100	1415300	1435900	2046700	41899000	42785000	42171000	49559	36447	122600	269900	340590	203200	3.75963	0	9.0645	3.39347	20.3037
3	+	AT5G53930	4.31829	8.84725	unknown protein;LOCATED IN: chloroplast;Has 1807 Blast hits to 1807 proteins in 277 species: Archae - 0;Bacteria - 0;Metazoa - 736;Fungi - 347;Plants - 385;Viruses - 0;Other Eukaryotes - 339 (source: NCBI BLink).	AT5G53930.1	AT5G53930.1	AT5G53930	3258		Color2 [DarkGray]	1	4					-1	+	ACINUS_TD_YFP_TD	16	16	16	46.3	46.3	46.3	59.398	0	29.66	7737000000	24	45	1389800	1890100	2215200	32691000	33729000	28216000	0	0	0	110420	206560	80616	4.31829	0	8.84725	3.57771	21.591
4	+	AT3G01570	3.39088	7.76181	Oleosin family protein	AT3G01570.1	AT3G01570.1	AT3G01570	1422		Color2 [DarkGray]	1	4					-1	+	ACINUS_TD_YFP_TD	3	3	3	21.9	21.9	21.9	19.754	0	10.88	4749600000	5	14	0	0	0	123400000	256310000	307890000	376560	0	100740	0	308060	42266	3.39088	0	7.76181	2.85985	20.9022
5	+	AT4G02720	3.53704	7.64937	unknown protein;FUNCTIONS IN: molecular_function unknown;INVOLVED IN: biological_process unknown;EXPRESSED IN: 25 plant structures;EXPRESSED DURING: 14 growth stages;CONTAINS InterPro DOMAIN/s: Protein of unknown function DUF926 (InterPro:IPR009269);	AT4G02720.1	AT4G02720.1	AT4G02720	2143		Color2 [DarkGray]	1	4					-1	+	ACINUS_TD_YFP_TD	16	16	16	34.6	34.6	34.6	48.462	0	150.82	10516000000	23	61	155850	943890	4183700	33688000	32784000	28230000	3455500	0	0	140800	92696	21018	3.53704	0	7.64937	2.89143	23.0571
6	+	AT3G25840	4.70627	7.32786	Protein kinase superfamily protein;Protein kinase superfamily protein	AT3G25840.1;AT3G25840.2;AT3G53640.1	AT3G25840.1;AT3G25840.2	AT3G25840	1796		Color2 [DarkGray]	1	4					-1	+	ACINUS_TD_YFP_TD	26	26	25	35.1	35.1	34.2	107.99	0	58.305	4142000000	42	52	651430	1092600	754160	17774000	17922000	14412000	0	0	0	177640	280560	191910	4.70627	0	7.32786	3.16847	20.1576
7	+	AT5G53800	4.10392	7.21425	unknown protein;Has 30201 Blast hits to 17322 proteins in 780 species: Archae - 12;Bacteria - 1396;Metazoa - 17338;Fungi - 3422;Plants - 5037;Viruses - 0;Other Eukaryotes - 2996 (source: NCBI BLink).	AT5G53800.1	AT5G53800.1	AT5G53800	3256		Color2 [DarkGray]	1	4					-1	+	ACINUS_TD_YFP_TD	15	15	15	31.3	31.3	31.3	41.786	0	33.678	3584100000	16	43	311440	826640	507720	33056000	30324000	27256000	239520	307820	108260	562070	479800	946590	4.10392	0	7.21425	2.96051	19.3708
8	+	AT1G13790	3.14741	7.1492	XH/XS domain-containing protein	AT1G13790.1	AT1G13790.1	AT1G13790	210		Color2 [DarkGray]	1	4					-1	+	ACINUS_TD_YFP_TD	36	36	36	51.8	51.8	51.8	85.867	0	123.7	8626100000	44	114	1792400	2202100	3409200	22885000	30168000	28170000	41125	46526	0	329230	189200	342060	3.14741	0	7.1492	2.59019	22.8202
9	+	AT3G49601	4.78829	7.11957	FUNCTIONS IN: molecular_function unknown;INVOLVED IN: biological_process unknown;LOCATED IN: cellular_component unknown;CONTAINS InterPro DOMAIN/s: mRNA splicing factor, Cwf21 (InterPro:IPR013170);Has 30201 Blast hits to 17322 proteins in 780 species:	AT3G49601.1	AT3G49601.1	AT3G49601	1907		Color2 [DarkGray]	1	4					-1	+	ACINUS_TD_YFP_TD	22	22	22	32	32	32	68.352	0	68.726	22273000000	25	72	2187000	1970900	3340200	57279000	55616000	51619000	0	0	87065	395620	623990	733950	4.78829	0	7.11957	3.10931	23.3092
10	+	AT2G02160	4.90441	6.91891	CCCH-type zinc finger family protein	AT2G02160.1	AT2G02160.1	AT2G02160	918		Color2 [DarkGray]	1	4					-1	+	ACINUS_TD_YFP_TD	27	27	27	46.6	46.6	46.6	75.831	0	115.83	20655000000	33	142	16623000	16279000	24936000	34364000	34702000	38889000	0	0	0	333460	25851	469580	4.90441	0	6.91891	3.05701	26.7024
11	+	AT4G19190	3.55752	6.74226	zinc knuckle (CCHC-type) family protein	AT4G19190.1	AT4G19190.1	AT4G19190	2316		Color2 [DarkGray]	1	4					-1	+	ACINUS_TD_YFP_TD	14	14	14	31.1	31.1	31.1	69.146	0	28.316	4811500000	29	29	1246400	1378400	2350800	35205000	46839000	37105000	0	0	0	218970	36544	39531	3.55752	0	6.74226	2.63148	22.2429
12	+	AT2G29210	6.83704	6.72867	splicing factor PWI domain-containing protein	AT2G29210.1	AT2G29210.1	AT2G29210	1125		Color2 [DarkGray]	1	4					-1	+	ACINUS_TD_YFP_TD	8	8	8	10.7	10.7	10.7	100.48	0	18.809	3641600000	44	23	656040	674840	759600	15352000	15675000	15065000	30177	0	0	232330	219200	272400	6.83704	0	6.72867	3.22874	21.6906
13	+	AT3G12640	6.73698	6.71935	RNA binding (RRM/RBD/RNP motifs) family protein	AT3G12640.1	AT3G12640.1	AT3G12640	1606		Color2 [DarkGray]	1	4					-1	+	ACINUS_TD_YFP_TD	30	30	30	50.2	50.2	50.2	70.098	0	110.86	75489000000	31	215	29683000	30468000	37679000	205850000	212830000	131040000	0	0	0	1480200	1149700	1299100	6.73698	0	6.71935	3.21677	27.491
14	+	AT2G44200	4.60158	6.5317	CBF1-interacting co-repressor CIR, N-terminal;Pre-mRNA splicing factor	AT2G44200.1;AT1G32340.1	AT2G44200.1	AT2G44200	1340		Color2 [DarkGray]	1	4					-1	+	ACINUS_TD_YFP_TD	11	11	11	23.5	23.5	23.5	57.784	0	18.258	2145200000	30	23	408040	719200	593000	12980000	13018000	10596000	35002	0	0	306380	258760	160330	4.60158	0	6.5317	2.84458	20.3351
15	+	AT5G40420	3.59078	6.23752	oleosin 2	AT5G40420.1	AT5G40420.1	AT5G40420	3097		Color2 [DarkGray]	1	4					-1	+	ACINUS_TD_YFP_TD	11	11	11	33.2	33.2	33.2	21.279	0	19.664	6873600000	8	44	49814	0	0	80379000	180340000	203320000	0	0	0	0	0	0	3.59078	0	6.23752	2.48508	21.6983
16	+	AT3G27660	2.31558	5.99858	oleosin 4	AT3G27660.1	AT3G27660.1	AT3G27660	1818		Color2 [DarkGray]	1	4					-1	+	ACINUS_TD_YFP_TD	11	11	11	43.5	43.5	43.5	20.313	0	28.207	5949000000	5	33	0	1346100	0	83636000	169160000	171730000	0	84919	0	44849	0	0	2.31558	0.00192857	5.99858	1.95918	20.9072
17	+	AT3G52220	5.2017	5.98248	CONTAINS InterPro DOMAIN/s: Kinase phosphorylation domain (InterPro:IPR019315);Has 8882 Blast hits to 4920 proteins in 346 species: Archae - 10;Bacteria - 184;Metazoa - 3955;Fungi - 1221;Plants - 712;Viruses - 24;Other Eukaryotes - 2776 (source: NC	AT3G52220.1	AT3G52220.1	AT3G52220	1932		Color2 [DarkGray]	1	4					-1	+	ACINUS_TD_YFP_TD	4	4	4	27	27	27	27.54	0	10.072	4396800000	12	7	15066000	113030	146080	504880	522700	488550	44078000	122770	38480000	96096	48313000	87720	5.2017	0	5.98248	2.72959	21.4859
18	+	AT4G27150	4.3489	5.91806	seed storage albumin 2	AT4G27150.1;AT4G27170.1	AT4G27150.1	AT4G27150	2425		Color2 [DarkGray]	1	4					-1	+	ACINUS_TD_YFP_TD	3	3	1	20.6	20.6	7.1	19.361	0	6.0277	1848600000	7	20	336270	928570	847730	28383000	23260000	38097000	2563300	404190	554190	482450	630080	478180	4.3489	0	5.91806	2.56111	20.6196
19	+	AT4G25140	3.6373	5.88679	oleosin 1	AT4G25140.1	AT4G25140.1	AT4G25140	2393		Color2 [DarkGray]	1	4					-1	+	ACINUS_TD_YFP_TD	6	6	6	36.4	36.4	36.4	18.569	0	7.2887	2013900000	5	13	0	0	0	49106000	111610000	118910000	0	0	0	0	0	0	3.6373	0	5.88679	2.38494	20.4932
20	+	AT4G28520	2.14159	5.82972	cruciferin 3;cruciferin 3;cruciferin 3;cruciferin 3	AT4G28520.1;AT4G28520.3;AT4G28520.2;AT4G28520.4	AT4G28520.1;AT4G28520.3;AT4G28520.2;AT4G28520.4	AT4G28520	2446		Color2 [DarkGray]	1	4					-1	+	ACINUS_TD_YFP_TD	17	17	17	56.3	56.3	56.3	58.235	0	83.955	4115200000	27	61	431940	340510	32133	22209000	20736000	24264000	7598200	157160	455680	77774	2195200	68363	2.14159	0.00147945	5.82972	1.84847	20.1749
21	+	AT2G36130	5.21871	5.80822	Cyclophilin-like peptidyl-prolyl cis-trans isomerase family protein	AT2G36130.1	AT2G36130.1	AT2G36130	1211		Color2 [DarkGray]	1	4					-1	+	ACINUS_TD_YFP_TD	9	9	9	64.6	64.6	64.6	18.232	0	155.01	3705100000	7	31	2130600	3744000	4180200	25699000	30219000	23599000	0	0	0	654510	467230	377910	5.21871	0	5.80822	2.65906	22.5358
22	+	AT1G16610	5.65851	5.76335	arginine/serine-rich 45;arginine/serine-rich 45;arginine/serine-rich 45	AT1G16610.2;AT1G16610.1;AT1G16610.3	AT1G16610.2;AT1G16610.1;AT1G16610.3	AT1G16610	249		Color2 [DarkGray]	1	4					-1	+	ACINUS_TD_YFP_TD	9	9	9	24.8	24.8	24.8	44.648	0	85.135	24287000000	20	110	20090000	18898000	23293000	211160000	203000000	207500000	1016500	6612600	4460900	12930000	12884000	9792400	5.65851	0	5.76335	2.69078	26.1297
23	+	AT3G63400	5.48437	5.761	Cyclophilin-like peptidyl-prolyl cis-trans isomerase family protein;Cyclophilin-like peptidyl-prolyl cis-trans isomerase family protein;Cyclophilin-like peptidyl-prolyl cis-trans isomerase family protein	AT3G63400.1;AT3G63400.3;AT3G63400.2	AT3G63400.1;AT3G63400.3;AT3G63400.2	AT3G63400	2095		Color2 [DarkGray]	1	4					-1	+	ACINUS_TD_YFP_TD	11	11	11	27.2	27.2	27.2	63.54	0	105.37	1562100000	22	26	1502800	665210	726670	10681000	9221800	10856000	0	10294	0	186330	398810	108560	5.48437	0	5.761	2.67106	20.8225
24	+	AT2G33435	1.93169	5.72757	RNA-binding (RRM/RBD/RNP motifs) family protein	AT2G33435.1	AT2G33435.1	AT2G33435	1176		Color2 [DarkGray]	1	4					-1	+	ACINUS_TD_YFP_TD	13	13	13	19.8	19.8	19.8	111.76	0	50.856	1691500000	47	28	32418	59264	25636	1602600	1830400	1585600	0	287430	0	0	32509	173330	1.93169	0.00127059	5.72757	1.73452	20.1034
25	+	AT5G50700	2.23027	5.66049	hydroxysteroid dehydrogenase 1;hydroxysteroid dehydrogenase 1	AT5G50700.1;AT5G50600.1	AT5G50700.1;AT5G50600.1	AT5G50700	3215		Color2 [DarkGray]	1	4					-1	+	ACINUS_TD_YFP_TD	20	20	20	63	63	63	39.086	0	48.93	7463900000	21	59	0	0	0	33809000	58577000	73809000	121530	0	0	0	0	0	2.23027	0.0015	5.66049	1.85105	21.1494
26	+	AT1G80930	4.81428	5.53738	MIF4G domain-containing protein / MA3 domain-containing protein	AT1G80930.1	AT1G80930.1	AT1G80930	904		Color2 [DarkGray]	1	4					-1	+	ACINUS_TD_YFP_TD	34	34	34	37.3	37.3	37.3	104.02	0	139.07	27584000000	42	175	4782100	5314600	7160500	113000000	111330000	103760000	238550	475850	134760	2339000	2944400	2412700	4.81428	0	5.53738	2.49207	24.893
27	+	AT1G53720	3.6074	5.53723	cyclophilin 59	AT1G53720.1	AT1G53720.1	AT1G53720	598		Color2 [DarkGray]	1	4					-1	+	ACINUS_TD_YFP_TD	16	16	16	36	36	36	58.828	0	48.923	3600100000	23	45	1282200	1475500	2111900	26251000	19865000	25253000	0	0	0	745060	676960	733290	3.6074	0	5.53723	2.26164	21.536
28	+	AT5G44120	3.61553	5.53024	RmlC-like cupins superfamily protein;RmlC-like cupins superfamily protein;RmlC-like cupins superfamily protein	AT5G44120.3;AT5G44120.2;AT5G44120.1	AT5G44120.3;AT5G44120.2;AT5G44120.1	AT5G44120	3143		Color2 [DarkGray]	1	4					-1	+	ACINUS_TD_YFP_TD	13	13	13	37.7	37.7	37.7	52.594	0	75.426	3626100000	18	43	239900	409070	0	15697000	12538000	16742000	4703300	0	165670	140880	429120	217960	3.61553	0	5.53024	2.26128	20.9915
29	+	AT3G54230	4.50352	5.52745	suppressor of abi3-5;suppressor of abi3-5	AT3G54230.1;AT3G54230.2	AT3G54230.1;AT3G54230.2	AT3G54230	1972		Color2 [DarkGray]	1	4					-1	+	ACINUS_TD_YFP_TD	33	33	33	52.1	52.1	52.1	112.57	0	249.36	11307000000	43	149	4665700	7125900	8386800	17188000	16418000	17183000	0	0	53076	318320	656840	306080	4.50352	0	5.52745	2.44003	25.0234
30	+	AT5G25230	4.88794	5.52322	Ribosomal protein S5/Elongation factor G/III/V family protein	AT5G25230.1	AT5G25230.1	AT5G25230	3004		Color2 [DarkGray]	1	4					-1	+	ACINUS_TD_YFP_TD	30	2	2	39	1.2	1.2	108.8	0	3.3606	714100000	52	7	417130	0	648870	4197600	4222100	4247000	0	0	0	0	0	0	4.88794	0	5.52322	2.49671	20.883
31	+	AT5G14610	4.35463	5.50822	DEAD box RNA helicase family protein;DEAD box RNA helicase family protein	AT5G14610.2;AT5G14610.1	AT5G14610.2;AT5G14610.1	AT5G14610	2844		Color2 [DarkGray]	1	4					-1	+	ACINUS_TD_YFP_TD	28	18	18	62.5	49.8	49.8	69.195	0	232.68	18198000000	41	143	13780000	18891000	27207000	26214000	32504000	30725000	0	17563	0	566430	271800	596590	4.35463	0	5.50822	2.40716	26.5311
32	+	AT1G31870	3.77914	5.45878	unknown protein;FUNCTIONS IN: molecular_function unknown;INVOLVED IN: biological_process unknown;LOCATED IN: cytosol, nucleus;EXPRESSED IN: 25 plant structures;EXPRESSED DURING: 15 growth stages;CONTAINS InterPro DOMAIN/s: Protein of unknown functio	AT1G31870.2;AT1G31870.1	AT1G31870.2;AT1G31870.1	AT1G31870	442		Color2 [DarkGray]	1	4					-1	+	ACINUS_TD_YFP_TD	14	14	14	25.8	25.8	25.8	64.659	0	91.276	3868100000	33	32	1568900	1450300	2100900	15630000	13775000	12475000	1246300	2091100	1518700	1684600	1308800	1582200	3.77914	0	5.45878	2.27488	22.1614
33	+	AT1G20920	4.21068	5.41354	P-loop containing nucleoside triphosphate hydrolases superfamily protein;P-loop containing nucleoside triphosphate hydrolases superfamily protein	AT1G20920.1;AT1G20920.2;AT3G09620.1	AT1G20920.1;AT1G20920.2	AT1G20920	325		Color2 [DarkGray]	1	4					-1	+	ACINUS_TD_YFP_TD	27	27	27	33.7	33.7	33.7	133.03	0	105.62	2447500000	57	61	572110	800850	497330	5713500	4208900	4166800	0	0	0	163740	218550	174530	4.21068	0	5.41354	2.34552	20.6758
34	+	AT5G13010	5.21577	5.39738	RNA helicase family protein	AT5G13010.1	AT5G13010.1	AT5G13010	2805		Color2 [DarkGray]	1	4					-1	+	ACINUS_TD_YFP_TD	32	31	31	35.5	34.7	34.7	141.86	0	107.38	3949500000	65	94	339810	857330	698670	5847100	6400700	5953700	14392	88686	51933	403120	68865	192590	5.21577	0	5.39738	2.48548	22.4511
35	+	AT1G70180	3.58467	5.37919	Sterile alpha motif (SAM) domain-containing protein;Sterile alpha motif (SAM) domain-containing protein	AT1G70180.2;AT1G70180.1	AT1G70180.2;AT1G70180.1	AT1G70180	756		Color2 [DarkGray]	1	4					-1	+	ACINUS_TD_YFP_TD	13	13	13	30.2	30.2	30.2	50.71	0	27.716	4920200000	17	40	14130000	14672000	18788000	42641000	38993000	33481000	0	0	0	597090	796300	270300	3.58467	0	5.37919	2.20333	25.3297
36	+	AT4G32040	1.22718	5.33759	KNOTTED1-like homeobox gene 5;KNOTTED1-like homeobox gene 4;KNOTTED1-like homeobox gene 3;KNOTTED1-like homeobox gene 3;KNOTTED-like homeobox of Arabidopsis thaliana 7;KNOTTED-like from Arabidopsis thaliana 2;KNOTTED1-like homeobox gene 6;KN	AT4G32040.1;AT5G11060.1;AT5G25220.2;AT5G25220.1;AT1G62990.1;AT1G70510.1;AT1G23380.1;AT1G23380.2;AT1G62360.1;AT4G08150.1	AT4G32040.1;AT5G11060.1;AT5G25220.2;AT5G25220.1;AT1G62990.1;AT1G70510.1;AT1G23380.1;AT1G23380.2;AT1G62360.1;AT4G08150.1	AT4G32040	2506		Color2 [DarkGray]	1	4					-1	+	ACINUS_TD_YFP_TD	2	2	2	5.2	5.2	5.2	43.283	0	3.4524	5719000000	15	8	25999000	29047000	31215000	60551000	54528000	54674000	21574000	18450000	12483000	20263000	30740000	21742000	1.22718	0.00138922	5.33759	1.32016	27.5192
37	+	AT2G26430	6.15542	5.3156	arginine-rich cyclin 1;arginine-rich cyclin 1;arginine-rich cyclin 1	AT2G26430.1;AT2G26430.3;AT2G26430.2	AT2G26430.1;AT2G26430.3;AT2G26430.2	AT2G26430	1095		Color2 [DarkGray]	1	4					-1	+	ACINUS_TD_YFP_TD	11	11	11	32.5	32.5	32.5	47.555	0	102.66	1810600000	22	35	314900	2638300	3327300	13741000	16646000	14273000	0	0	0	0	129440	222960	6.15542	0	5.3156	2.53333	20.6504
38	+	AT1G24706	4.2714	5.3013	THO2;THO2	AT1G24706.1;AT1G24706.2	AT1G24706.1;AT1G24706.2	AT1G24706	379		Color2 [DarkGray]	1	4					-1	+	ACINUS_TD_YFP_TD	51	51	51	33.9	33.9	33.9	205.72	0	99.616	8503100000	89	130	1132600	2679100	3311400	11767000	12176000	10573000	57849	86854	71502	582710	392720	461960	4.2714	0	5.3013	2.31378	22.5678
39	+	AT3G56720	3.03459	5.22348	unknown protein;FUNCTIONS IN: molecular_function unknown;INVOLVED IN: biological_process unknown;LOCATED IN: cellular_component unknown;EXPRESSED IN: 24 plant structures;EXPRESSED DURING: 15 growth stages.	AT3G56720.2	AT3G56720.2	AT3G56720	2009		Color2 [DarkGray]	1	4					-1	+	ACINUS_TD_YFP_TD	7	7	1	24.3	24.3	4.4	44.066	0	19.167	2876200000	21	21	1821300	1344500	2091700	20729000	18515000	20665000	0	0	0	239500	230310	152700	3.03459	0.00220408	5.22348	2.01354	22.4714
40	+	AT1G01940	3.9145	5.11044	Cyclophilin-like peptidyl-prolyl cis-trans isomerase family protein	AT1G01940.1	AT1G01940.1	AT1G01940	14		Color2 [DarkGray]	1	4					-1	+	ACINUS_TD_YFP_TD	8	8	8	63.8	63.8	63.8	17.503	0	30.62	2527600000	10	31	734830	2827500	6840500	8897500	25009000	27497000	180300	366050	151300	455620	559010	486140	3.9145	0.00291892	5.11044	2.17873	21.8141
41	+	AT2G44710	3.45478	5.054	RNA-binding (RRM/RBD/RNP motifs) family protein	AT2G44710.1	AT2G44710.1	AT2G44710	1351		Color2 [DarkGray]	1	4					-1	+	ACINUS_TD_YFP_TD	20	20	20	35.5	35.5	35.5	89.817	0	45.66	2149800000	42	41	114370	517860	174670	3923500	4201100	3563800	86248	25968	23306	76035	144250	78516	3.45478	0.0024	5.054	2.06479	20.6264
42	+	AT1G67580	3.59049	5.04111	Protein kinase superfamily protein;Protein kinase superfamily protein	AT1G67580.2;AT1G67580.1	AT1G67580.2;AT1G67580.1	AT1G67580	729		Color2 [DarkGray]	1	4					-1	+	ACINUS_TD_YFP_TD	24	24	23	35.1	35.1	34	85.25	0	62.959	4145000000	47	67	1676200	1853200	2468300	6926600	6790400	6639600	476020	41790	349040	590470	698160	843990	3.59049	0.00251163	5.04111	2.08981	23.5444
43	+	AT1G33520	4.88551	5.03702	D111/G-patch domain-containing protein	AT1G33520.1	AT1G33520.1	AT1G33520	469		Color2 [DarkGray]	1	4					-1	+	ACINUS_TD_YFP_TD	23	23	23	55.6	55.6	55.6	51.027	0	153.94	7502100000	18	62	6180500	5655000	5358800	30072000	25459000	25820000	2093700	2320700	1575600	1760200	2645800	3291000	4.88551	0	5.03702	2.29604	24.5865
44	+	AT4G32420	5.05056	4.99481	Cyclophilin-like peptidyl-prolyl cis-trans isomerase family protein;Cyclophilin-like peptidyl-prolyl cis-trans isomerase family protein;Cyclophilin-like peptidyl-prolyl cis-trans isomerase family protein	AT4G32420.3;AT4G32420.1;AT4G32420.4;AT4G32420.2	AT4G32420.3;AT4G32420.1;AT4G32420.4	AT4G32420	2516		Color2 [DarkGray]	1	4					-1	+	ACINUS_TD_YFP_TD	11	10	10	12.4	11.6	11.6	94.629	0	23.79	2840700000	27	33	562740	519930	864120	9174300	7976700	7200200	90151	0	0	262840	358450	185340	5.05056	0	4.99481	2.29681	23.2785
45	+	AT5G13590	3.90937	4.9778	unknown protein;Has 150 Blast hits to 121 proteins in 42 species: Archae - 0;Bacteria - 8;Metazoa - 80;Fungi - 5;Plants - 17;Viruses - 0;Other Eukaryotes - 40 (source: NCBI BLink).	AT5G13590.1	AT5G13590.1	AT5G13590	2820		Color2 [DarkGray]	1	4					-1	+	ACINUS_TD_YFP_TD	25	25	25	30	30	30	129.53	0	65.611	3093000000	62	75	2126700	2809300	3110100	5045500	4602100	4548500	0	0	0	260810	165520	228060	3.90937	0.0027	4.9778	2.12941	24.2547
46	+	AT5G58040	2.5744	4.954	homolog of yeast FIP1 [V]	AT5G58040.1	AT5G58040.1	AT5G58040	3313		Color2 [DarkGray]	1	4					-1	+	ACINUS_TD_YFP_TD	13	13	13	19.3	19.3	19.3	133.44	0	43.306	1405800000	60	32	92543	177490	127770	2542500	2231200	2049100	2932.2	159120	0	35390	11015	33956	2.5744	0.0014026	4.954	1.8043	20.7787
47	+	AT3G07170	4.06875	4.89634	Sterile alpha motif (SAM) domain-containing protein	AT3G07170.1	AT3G07170.1	AT3G07170	1516		Color2 [DarkGray]	1	4					-1	+	ACINUS_TD_YFP_TD	12	12	12	64.5	64.5	64.5	22.682	0	80.171	2206600000	12	27	3654500	5918100	6061600	31755000	30466000	27952000	0	44797	416480	371690	56910	0	4.06875	0.00263415	4.89634	2.12642	23.1153
48	+	AT1G65280	3.70069	4.89152	DNAJ heat shock N-terminal domain-containing protein	AT1G65280.1	AT1G65280.1	AT1G65280	706		Color2 [DarkGray]	1	4					-1	+	ACINUS_TD_YFP_TD	12	12	12	27.9	27.9	27.9	66.5	0	30.493	1527800000	29	29	814850	1095500	1083300	8999400	8009600	7593800	67282	0	0	74851	115700	68898	3.70069	0.00234783	4.89152	2.05966	21.0131
49	+	AT5G19920	2.85472	4.87514	Transducin/WD40 repeat-like superfamily protein	AT5G19920.1	AT5G19920.1	AT5G19920	2926		Color2 [DarkGray]	1	4					-1	+	ACINUS_TD_YFP_TD	13	13	13	25.6	25.6	25.6	74.055	0	27.19	1508300000	36	33	669950	1549400	1472100	4181700	4340400	4304200	4608.1	0	0	132160	214380	75391	2.85472	0.00156522	4.87514	1.86209	22.987
50	+	AT2G27285	4.4471	4.86616	Coiled-coil domain-containing protein 55 (DUF2040)	AT2G27285.1;AT1G55928.1	AT2G27285.1	AT2G27285	1107		Color2 [DarkGray]	1	4					-1	+	ACINUS_TD_YFP_TD	7	7	7	25.1	25.1	25.1	38.084	0	17.105	3063500000	14	24	3811800	3164400	4106600	12918000	13635000	12932000	0	0	0	1639400	369270	660420	4.4471	0.00284211	4.86616	2.17108	23.7436
51	+	AT2G28910	4.29715	4.73975	CAX interacting protein 4	AT2G28910.1	AT2G28910.1	AT2G28910	1123		Color2 [DarkGray]	1	4					-1	+	ACINUS_TD_YFP_TD	3	3	3	11.7	11.7	11.7	37.832	0	8.4571	501830000	12	8	844760	804890	869220	10485000	9462100	10085000	0	0	0	0	623300	313370	4.29715	0.00257143	4.73975	2.10052	21.7973
52	+	AT3G18640	5.01783	4.68155	Zinc finger C-x8-C-x5-C-x3-H type family protein	AT3G18640.1	AT3G18640.1	AT3G18640	1715		Color2 [DarkGray]	1	4					-1	+	ACINUS_TD_YFP_TD	9	9	9	17.5	17.5	17.5	75.581	0	16.898	911980000	30	17	875130	588700	1391400	7267500	7280100	6399800	0	0	0	45546	39460	28444	5.01783	0.00276923	4.68155	2.16054	20.7803
53	+	AT1G77180	4.24359	4.67806	chromatin protein family;chromatin protein family;chromatin protein family	AT1G77180.1;AT1G77180.2;AT1G77180.3	AT1G77180.1;AT1G77180.2;AT1G77180.3	AT1G77180	848		Color2 [DarkGray]	1	4					-1	+	ACINUS_TD_YFP_TD	37	37	37	59.2	59.2	59.2	69.422	0	323.31	74826000000	32	283	32700000	27343000	33495000	273600000	246500000	241970000	693480	288750	20808	7329400	6640100	6790600	4.24359	0.00245455	4.67806	2.0689	27.6172
54	+	AT3G03340	2.79249	4.67694	LUC7 related protein	AT3G03340.1	AT3G03340.1	AT3G03340	1451		Color2 [DarkGray]	1	4					-1	+	ACINUS_TD_YFP_TD	15	15	9	41.3	41.3	28.1	47.355	0	39.984	3204900000	23	41	1487800	1189400	1827800	12724000	13415000	12909000	110550	0	0	388880	520410	477290	2.79249	0.00135	4.67694	1.78795	22.5458
55	+	AT3G23900	3.92026	4.66659	RNA recognition motif (RRM)-containing protein;RNA recognition motif (RRM)-containing protein;RNA recognition motif (RRM)-containing protein	AT3G23900.1;AT3G23900.3;AT3G23900.2	AT3G23900.1;AT3G23900.3;AT3G23900.2	AT3G23900	1776		Color2 [DarkGray]	1	4					-1	+	ACINUS_TD_YFP_TD	21	21	21	28.6	28.6	28.6	108.79	0	137.98	9124400000	30	72	2310800	4074600	4835300	45793000	48930000	44895000	0	0	0	389090	357700	947540	3.92026	0.00225	4.66659	2.01622	23.3668
56	+	AT3G55460	4.40679	4.58653	SC35-like splicing factor 30	AT3G55460.1	AT3G55460.1	AT3G55460	1992		Color2 [DarkGray]	1	4					-1	+	ACINUS_TD_YFP_TD	2	2	2	11.1	11.1	11.1	29.567	0	21.374	918950000	14	9	3293700	3717600	695970	11181000	14916000	15268000	0	0	0	0	0	0	4.40679	0.00229787	4.58653	2.0541	23.2092
57	+	AT2G03150	3.97803	4.50712	ATP/GTP-binding protein family	AT2G03150.1	AT2G03150.1	AT2G03150	924		Color2 [DarkGray]	1	4					-1	+	ACINUS_TD_YFP_TD	34	34	34	34	34	34	150.91	0	90.019	11006000000	57	101	2869100	3535400	4418100	18211000	20540000	18508000	0	43842	8949.6	857690	624910	557700	3.97803	0.00196364	4.50712	1.965	24.1951
58	+	AT1G65660	3.64808	4.47546	Pre-mRNA splicing Prp18-interacting factor	AT1G65660.1;AT3G45950.1	AT1G65660.1	AT1G65660	710		Color2 [DarkGray]	1	4					-1	+	ACINUS_TD_YFP_TD	22	18	18	46.9	42.6	42.6	61.977	0	259.63	7838000000	28	86	2574500	4231700	6219100	14998000	18930000	13238000	0	0	0	211040	198190	176420	3.64808	0.0016875	4.47546	1.90138	25.7333
59	+	AT5G51410	4.51347	4.43248	LUC7 N_terminus domain-containing protein;LUC7 N_terminus domain-containing protein;LUC7 N_terminus domain-containing protein	AT5G51410.3;AT5G51410.2;AT5G51410.1	AT5G51410.3;AT5G51410.2;AT5G51410.1	AT5G51410	3226		Color2 [DarkGray]	1	4					-1	+	ACINUS_TD_YFP_TD	9	9	9	38	38	38	38.721	0	21.973	1656600000	19	25	941910	1385400	1577700	10790000	8918300	8990300	0	18341	0	544970	452680	57891	4.51347	0.00216	4.43248	2.00426	21.5828
60	+	AT1G32490	4.61819	4.38819	RNA helicase family protein;RNA helicase family protein	AT1G32490.1;AT1G32490.2;AT2G35340.1	AT1G32490.1;AT1G32490.2	AT1G32490	456		Color2 [DarkGray]	1	4					-1	+	ACINUS_TD_YFP_TD	37	36	36	48.7	47.8	47.8	118.83	0	133.74	9310700000	62	117	1609000	1874200	2446500	14595000	15536000	14144000	14639	70107	0	632290	437140	406990	4.61819	0.00211765	4.38819	1.99728	23.4305
61	+	AT4G36700	4.11024	4.36498	RmlC-like cupins superfamily protein	AT4G36700.1	AT4G36700.1	AT4G36700	2592		Color2 [DarkGray]	1	4					-1	+	ACINUS_TD_YFP_TD	5	5	5	16.5	16.5	16.5	59.084	0	13.961	825090000	16	17	0	93387	0	10413000	7299500	8882800	131310	184920	0	0	0	183240	4.11024	0.00183051	4.36498	1.92856	19.4713
62	+	AT4G17620	3.20768	4.35	glycine-rich protein;glycine-rich protein;glycine-rich protein	AT4G17620.1;AT4G17620.2;AT4G17620.3	AT4G17620.1;AT4G17620.2;AT4G17620.3	AT4G17620	2296		Color2 [DarkGray]	1	4					-1	+	ACINUS_TD_YFP_TD	5	5	5	14.5	14.5	14.5	60.381	0	17.066	1250700000	22	18	1389600	1275600	1436200	12303000	10210000	8740500	0	0	0	643230	671150	316690	3.20768	0.00133333	4.35	1.77829	20.8653
63	+	AT2G34560	4.31969	4.34292	P-loop containing nucleoside triphosphate hydrolases superfamily protein;P-loop containing nucleoside triphosphate hydrolases superfamily protein	AT2G34560.1;AT2G34560.2	AT2G34560.1;AT2G34560.2	AT2G34560	1189		Color2 [DarkGray]	1	4					-1	+	ACINUS_TD_YFP_TD	4	4	4	13.5	13.5	13.5	42.872	0	5.7719	960600000	23	9	2302900	1346500	1375900	1024400	1066400	903050	167370	910010	0	1106300	325020	1127900	4.31969	0.00186207	4.34292	1.94581	26.0788
64	+	AT5G17900	4.76994	4.33426	microfibrillar-associated protein-related	AT5G17900.1	AT5G17900.1	AT5G17900	2899		Color2 [DarkGray]	1	4					-1	+	ACINUS_TD_YFP_TD	24	24	3	46	46	6.9	51.257	0	208.17	21253000000	15	125	10727000	11241000	15371000	75521000	73130000	72040000	0	0	0	1212200	1751200	3136600	4.76994	0.00207692	4.33426	1.98976	25.2369
65	+	AT3G21810	3.81746	4.29877	Zinc finger C-x8-C-x5-C-x3-H type family protein	AT3G21810.1	AT3G21810.1	AT3G21810	1758		Color2 [DarkGray]	1	4					-1	+	ACINUS_TD_YFP_TD	12	12	12	34.3	34.3	34.3	50.519	0	29.648	1235200000	24	35	180690	413800	50106	7464700	5982100	6176200	0	0	0	48713	0	52378	3.81746	0.00161194	4.29877	1.8628	19.9288
66	+	AT3G20550	4.58958	4.27358	SMAD/FHA domain-containing protein	AT3G20550.1	AT3G20550.1	AT3G20550	1744		Color2 [DarkGray]	1	4					-1	+	ACINUS_TD_YFP_TD	9	9	9	36	36	36	36.952	0	20.351	878940000	16	24	463280	416220	192390	7320000	6621600	6780100	0	0	0	163940	197520	360480	4.58958	0.00189474	4.27358	1.94683	20.8009
67	+	AT4G20860	3.09248	4.26756	FAD-binding Berberine family protein	AT4G20860.1;AT5G44360.1	AT4G20860.1	AT4G20860	2330		Color2 [DarkGray]	1	4					-1	+	ACINUS_TD_YFP_TD	4	4	4	10.8	10.8	10.8	60.409	0	6.6437	1371800000	35	6	2332100	1398900	3715400	6044400	3475900	7049000	1214900	4142000	1718500	1365400	3267900	2002100	3.09248	0.00125581	4.26756	1.72854	24.4634
68	+	AT5G48680	3.8933	4.24156	Sterile alpha motif (SAM) domain-containing protein	AT5G48680.1	AT5G48680.1	AT5G48680	3196		Color2 [DarkGray]	1	4					-1	+	ACINUS_TD_YFP_TD	6	6	6	37.4	37.4	37.4	23.301	0	13.988	1172800000	11	15	7376100	6645400	8744900	12670000	16797000	15960000	2993400	2953900	2005400	3120100	3477400	3122900	3.8933	0.00152113	4.24156	1.85187	23.1199
69	+	AT1G07360	4.61023	4.20573	CCCH-type zinc fingerfamily protein with RNA-binding domain	AT1G07360.1;AT5G07060.2;AT5G07060.1	AT1G07360.1	AT1G07360	100		Color2 [DarkGray]	1	4					-1	+	ACINUS_TD_YFP_TD	17	17	10	45.5	45.5	27.4	53.587	0	230.09	4351300000	22	59	2988900	3982900	5261700	24702000	23288000	30000000	309800	317950	130950	767630	1342300	986280	4.61023	0.00177049	4.20573	1.92063	22.6454
70	+	At4g39680	5.23285	4.20473	ACINUS_TD_VENUS |ACINUS_TD_VENUS;SAP domain-containing protein;SAP domain-containing protein	At4G39680	AT4G39680	AT4G39680	1		Color2 [DarkGray]	1	4					-1	+	ACINUS_TD_YFP_TD	121	121	3	81.8	81.8	3.3	135.87	0	323.31	2276900000000	67	2682	1804900000	2059500000	2543100000	2133300000	2159000000	2002800000	28281	292650	15462	94470000	84738000	88230000	5.23285	0.002	4.20473	1.97188	32.819
71	+	AT1G60200	4.82274	4.17424	splicing factor PWI domain-containing protein / RNA recognition motif (RRM)-containing protein	AT1G60200.1	AT1G60200.1	AT1G60200	651		Color2 [DarkGray]	1	4					-1	+	ACINUS_TD_YFP_TD	14	14	14	21.5	21.5	21.5	101.5	0	45.814	2719200000	34	42	1061200	734890	1001100	8490500	9252200	8624700	0	0	0	158240	592660	256170	4.82274	0.0018	4.17424	1.92669	21.6828
72	+	AT2G45640	3.53444	4.1628	SIN3 associated polypeptide P18;SIN3 associated polypeptide P18	AT2G45640.1;AT2G45640.2	AT2G45640.1;AT2G45640.2	AT2G45640	1364		Color2 [DarkGray]	1	4					-1	+	ACINUS_TD_YFP_TD	8	8	8	50	50	50	17.164	0	16.529	2758600000	10	32	8697500	3800900	9675900	41284000	50716000	46556000	522030	191080	345480	1270300	3460600	1772600	3.53444	0.00131707	4.1628	1.77002	23.9763
73	+	AT5G23080	4.10443	4.14891	SWAP (Suppressor-of-White-APricot)/surp domain-containing protein;SWAP (Suppressor-of-White-APricot)/surp domain-containing protein	AT5G23080.2;AT5G23080.1	AT5G23080.2;AT5G23080.1	AT5G23080	2975		Color2 [DarkGray]	1	4					-1	+	ACINUS_TD_YFP_TD	38	38	38	51.8	51.8	51.8	101.5	0	143.76	10597000000	46	119	3167900	3107500	3936100	23406000	25362000	21929000	25117	35268	0	1247300	1206300	1001800	4.10443	0.00145946	4.14891	1.84302	23.7643
74	+	AT1G21580	4.63408	4.13497	Zinc finger C-x8-C-x5-C-x3-H type family protein	AT1G21580.1	AT1G21580.1	AT1G21580	332		Color2 [DarkGray]	1	4					-1	+	ACINUS_TD_YFP_TD	38	38	38	26	26	26	238.75	0	121.34	4813800000	108	93	941200	1220000	1567300	7141900	7003200	5240400	168310	209190	108210	512280	455940	476730	4.63408	0.00166154	4.13497	1.89329	22.7013
75	+	AT2G16940	4.39087	4.11223	Splicing factor, CC1-like;Splicing factor, CC1-like;Splicing factor, CC1-like	AT2G16940.1;AT2G16940.3;AT2G16940.2	AT2G16940.1;AT2G16940.3;AT2G16940.2	AT2G16940	982		Color2 [DarkGray]	1	4					-1	+	ACINUS_TD_YFP_TD	12	12	12	34.2	34.2	34.2	63.098	0	61.502	2402000000	18	45	1567700	2925400	2891800	24273000	21613000	21084000	353060	718840	233720	2250300	1232000	1330700	4.39087	0.00154286	4.11223	1.86013	20.9419
76	+	AT3G03920	4.65784	4.08025	H/ACA ribonucleoprotein complex, subunit Gar1/Naf1 protein	AT3G03920.1;AT5G18180.1	AT3G03920.1	AT3G03920	1455		Color2 [DarkGray]	1	4					-1	+	ACINUS_TD_YFP_TD	9	9	9	45.5	45.5	45.5	20.982	0	158.67	21320000000	10	75	5167300	6175200	6989300	104800000	72554000	76290000	745840	1590700	646960	4534300	3484400	3556800	4.65784	0.00163636	4.08025	1.87245	25.2744
77	+	AT4G26740	3.28914	4.04552	seed gene 1	AT4G26740.1	AT4G26740.1	AT4G26740	2414		Color2 [DarkGray]	1	4					-1	+	ACINUS_TD_YFP_TD	2	2	2	10.2	10.2	10.2	28.038	0	4.5752	209030000	11	4	0	0	0	500360	1118300	1458900	0	0	0	121890	0	0	3.28914	0.00117391	4.04552	1.68893	20.8273
78	+	AT2G20490	3.40794	4.0401	nucleolar RNA-binding Nop10p family protein;nucleolar RNA-binding Nop10p family protein	AT2G20490.1;AT2G20490.2	AT2G20490.1;AT2G20490.2	AT2G20490	1032		Color2 [DarkGray]	1	4					-1	+	ACINUS_TD_YFP_TD	5	5	5	65.6	65.6	65.6	7.3914	0	13.424	2033200000	3	14	7490900	13693000	14189000	155240000	113140000	114710000	2611700	2688500	1308500	6889400	7659200	5109700	3.40794	0.00121348	4.0401	1.70616	20.842
79	+	AT1G29220	5.43634	4.0348	transcriptional regulator family protein;transcriptional regulator family protein	AT1G29220.1;AT1G29220.2	AT1G29220.1;AT1G29220.2	AT1G29220	414		Color2 [DarkGray]	1	4					-1	+	ACINUS_TD_YFP_TD	9	9	9	56.1	56.1	56.1	39.004	0	38.977	1014300000	15	21	360190	441400	588890	4319500	4646900	4087300	0	0	0	151210	173400	124210	5.43634	0.00174194	4.0348	1.90959	22.4977
80	+	AT5G44200	2.11373	4.03386	CAP-binding protein 20;CAP-binding protein 20	AT5G44200.2;AT5G44200.1	AT5G44200.2;AT5G44200.1	AT5G44200	3145		Color2 [DarkGray]	1	4					-1	+	ACINUS_TD_YFP_TD	8	8	8	36.2	36.2	36.2	29.609	0	18.446	1778800000	13	22	6498200	5722900	8981200	16317000	17383000	16250000	0	1859100	0	101350	292440	80989	2.11373	0.000782609	4.03386	1.43402	24.2704
81	+	AT3G16650	4.1427	4.02566	Transducin/WD40 repeat-like superfamily protein	AT3G16650.1	AT3G16650.1	AT3G16650	1681		Color2 [DarkGray]	1	4					-1	+	ACINUS_TD_YFP_TD	3	1	1	7.1	2.1	2.1	53.568	0.0018541	2.3573	283710000	31	5	535430	464330	632510	150940	222870	182890	0	0	0	0	258240	0	4.1427	0.00138462	4.02566	1.79853	21.6456
82	+	AT5G49400	5.74315	3.98885	zinc knuckle (CCHC-type) family protein	AT5G49400.1	AT5G49400.1	AT5G49400	3205		Color2 [DarkGray]	1	4					-1	+	ACINUS_TD_YFP_TD	3	3	3	16	16	16	31.085	0	5.9649	472600000	10	7	403200	395770	763900	7046600	5376100	4598400	0	0	0	233740	0	0	5.74315	0.00171429	3.98885	1.90533	20.3019
83	+	AT4G27140	3.57617	3.96479	seed storage albumin 1	AT4G27140.1	AT4G27140.1	AT4G27140	2424		Color2 [DarkGray]	1	4					-1	+	ACINUS_TD_YFP_TD	2	2	2	14	14	14	19.014	0	6.5212	397350000	6	6	0	0	0	20801000	16703000	26390000	2331500	0	0	0	0	0	3.57617	0.0012	3.96479	1.70385	21.6158
84	+	AT1G03910	5.33345	3.94353	EXPRESSED IN: 25 plant structures;EXPRESSED DURING: 13 growth stages;CONTAINS InterPro DOMAIN/s: Cactin protein, cactus-binding domain, C-terminal (InterPro:IPR019134), Cactin, central region (InterPro:IPR018816);BEST Arabidopsis thaliana protein match	AT1G03910.1;AT1G03910.2	AT1G03910.1;AT1G03910.2	AT1G03910	44		Color2 [DarkGray]	1	4					-1	+	ACINUS_TD_YFP_TD	22	22	22	35.1	35.1	35.1	78.285	0	63.369	4049200000	29	60	1816400	2231200	2880800	16404000	11540000	7024600	1096800	1237400	1543100	913770	1997300	1249800	5.33345	0.00158824	3.94353	1.86269	22.6537
85	+	AT5G55670	2.95164	3.90838	RNA-binding (RRM/RBD/RNP motifs) family protein;RNA-binding (RRM/RBD/RNP motifs) family protein	AT5G55670.2;AT5G55670.1	AT5G55670.2;AT5G55670.1	AT5G55670	3285		Color2 [DarkGray]	1	4					-1	+	ACINUS_TD_YFP_TD	8	8	8	29.7	29.7	29.7	64.024	0	28.099	1135000000	23	26	589510	933550	1211000	4707100	5251800	5021500	0	0	0	286820	348770	275370	2.95164	0.000990826	3.90838	1.58405	21.6647
86	+	AT4G37120	4.58492	3.90681	Pre-mRNA splicing Prp18-interacting factor	AT4G37120.1	AT4G37120.1	AT4G37120	2599		Color2 [DarkGray]	1	4					-1	+	ACINUS_TD_YFP_TD	30	30	26	60.4	60.4	56.2	62.056	0	323.31	31680000000	27	161	13997000	12116000	12764000	59583000	49916000	47912000	95299	0	0	1477200	1489900	2879000	4.58492	0.00136709	3.90681	1.79304	26.8244
87	+	AT4G35785	3.66174	3.89409	RNA-binding (RRM/RBD/RNP motifs) family protein;RNA-binding (RRM/RBD/RNP motifs) family protein;RNA-binding (RRM/RBD/RNP motifs) family protein;RNA-binding (RRM/RBD/RNP motifs) family protein;RNA-binding (RRM/RBD/RNP motifs) family protein	AT4G35785.3;AT4G35785.2;AT4G35785.4;AT4G35785.1;AT4G35785.5	AT4G35785.3;AT4G35785.2;AT4G35785.4;AT4G35785.1;AT4G35785.5	AT4G35785	2579		Color2 [DarkGray]	1	4					-1	+	ACINUS_TD_YFP_TD	5	5	5	27.1	27.1	27.1	23.797	0	41.025	1557500000	10	27	3105300	4182800	4077800	32919000	24915000	27953000	398910	634150	682740	1598600	2727200	2352100	3.66174	0.00118681	3.89409	1.68914	22.8597
88	+	AT2G40650	4.87199	3.89404	PRP38 family protein	AT2G40650.1	AT2G40650.1	AT2G40650	1281		Color2 [DarkGray]	1	4					-1	+	ACINUS_TD_YFP_TD	34	34	34	64.2	64.2	64.2	43.172	0	194.02	49489000000	17	229	43245000	51557000	65046000	434430000	417860000	380060000	95474	0	85444	19998000	20690000	20158000	4.87199	0.00144	3.89404	1.81035	26.1329
89	+	AT4G25550	1.517	3.86836	Cleavage/polyadenylation specificity factor, 25kDa subunit	AT4G25550.1	AT4G25550.1	AT4G25550	2400		Color2 [DarkGray]	1	4					-1	+	ACINUS_TD_YFP_TD	5	5	5	35.5	35.5	35.5	22.829	0	13.263	2724600000	11	28	8459700	11173000	13348000	34249000	56077000	38710000	709730	1506100	1091400	3192100	2463400	2290300	1.517	0.00183673	3.86836	1.21715	23.794
90	+	AT1G03140	5.07822	3.85164	splicing factor Prp18 family protein	AT1G03140.1	AT1G03140.1	AT1G03140	31		Color2 [DarkGray]	1	4					-1	+	ACINUS_TD_YFP_TD	7	7	7	22.6	22.6	22.6	47.881	0	21.091	1452400000	23	31	3116300	3270200	4866400	7474800	7370900	5643300	0	0	0	418920	431480	513230	5.07822	0.00142105	3.85164	1.80611	23.0613
91	+	AT3G26560	4.54221	3.84869	ATP-dependent RNA helicase, putative	AT3G26560.1;AT4G16680.1	AT3G26560.1	AT3G26560	1805		Color2 [DarkGray]	1	4					-1	+	ACINUS_TD_YFP_TD	64	64	62	56.6	56.6	55.1	134.16	0	249.84	44911000000	65	410	8065600	17026000	19810000	69915000	83589000	76401000	297620	461380	451410	2921500	3715800	3415000	4.54221	0.00128571	3.84869	1.76494	25.4302
92	+	AT1G03880	2.24111	3.84825	cruciferin 2	AT1G03880.1	AT1G03880.1	AT1G03880	43		Color2 [DarkGray]	1	4					-1	+	ACINUS_TD_YFP_TD	8	8	8	32.7	32.7	32.7	50.558	0	25.341	958130000	19	25	0	0	0	3298800	2747000	2219400	1381300	0	188050	0	412230	0	2.24111	0.000755245	3.84825	1.41778	21.4715
93	+	AT1G80940	2.69972	3.84151	unknown protein;Has 30201 Blast hits to 17322 proteins in 780 species: Archae - 12;Bacteria - 1396;Metazoa - 17338;Fungi - 3422;Plants - 5037;Viruses - 0;Other Eukaryotes - 2996 (source: NCBI BLink).;unknown protein;Has 35333 Blast hits to 34131	AT1G80940.1;AT1G80940.2	AT1G80940.1;AT1G80940.2	AT1G80940	905		Color2 [DarkGray]	1	4					-1	+	ACINUS_TD_YFP_TD	9	9	9	59.6	59.6	59.6	24.243	0	25.437	2715500000	12	39	20691000	19673000	24284000	15220000	17107000	15286000	0	0	0	0	0	430870	2.69972	0.000864	3.84151	1.51521	25.452
94	+	AT2G39340	3.38293	3.81636	SAC3/GANP/Nin1/mts3/eIF-3 p25 family	AT2G39340.1	AT2G39340.1	AT2G39340	1260		Color2 [DarkGray]	1	4					-1	+	ACINUS_TD_YFP_TD	14	14	14	21.2	21.2	21.2	111.26	0	39.339	2580000000	40	51	2816200	2312800	4090900	6106100	5527200	6350700	0	0	0	216440	187430	140350	3.38293	0.00106931	3.81636	1.62209	24.3452
95	+	AT5G17440	2.72261	3.79991	LUC7 related protein	AT5G17440.1	AT5G17440.1	AT5G17440	2894		Color2 [DarkGray]	1	4					-1	+	ACINUS_TD_YFP_TD	11	5	5	32.9	17.3	17.3	47.228	0	18.785	690480000	23	12	782550	1269300	1605300	944460	999460	829360	0	0	0	220750	0	65564	2.72261	0.000850394	3.79991	1.50663	22.2121
96	+	AT1G55310	3.42522	3.79336	SC35-like splicing factor 33;SC35-like splicing factor 33;SC35-like splicing factor 33	AT1G55310.2;AT1G55310.1;AT1G55310.3	AT1G55310.2;AT1G55310.1;AT1G55310.3	AT1G55310	617		Color2 [DarkGray]	1	4					-1	+	ACINUS_TD_YFP_TD	7	4	4	28.6	19.5	19.5	25.528	0	10.666	694230000	10	13	1759300	2869200	1296300	12391000	8588500	8573300	0	0	0	263960	640830	889920	3.42522	0.00105882	3.79336	1.61974	21.6307
97	+	AT1G04510	3.10378	3.72854	MOS4-associated complex 3A;MOS4-associated complex 3A	AT1G04510.2;AT1G04510.1	AT1G04510.2;AT1G04510.1	AT1G04510	52		Color2 [DarkGray]	1	4					-1	+	ACINUS_TD_YFP_TD	15	14	14	35.2	33.3	33.3	56.881	0	28.93	1243800000	26	34	210360	851480	1215500	5113900	7501400	8153700	0	0	0	151560	344270	19474	3.10378	0.000907563	3.72854	1.54911	20.6863
98	+	AT3G06480	4.69481	3.7147	DEAD box RNA helicase family protein	AT3G06480.1	AT3G06480.1	AT3G06480	1498		Color2 [DarkGray]	1	4					-1	+	ACINUS_TD_YFP_TD	33	26	25	40.9	35.8	35.1	119.56	0	109.06	7728200000	55	87	2599500	5620900	5443700	13553000	14821000	15055000	0	80320	10009	575780	742690	629980	4.69481	0.00124138	3.7147	1.72009	24.7451
99	+	AT3G07790	5.66998	3.69868	DGCR14-related	AT3G07790.1	AT3G07790.1	AT3G07790	1525		Color2 [DarkGray]	1	4					-1	+	ACINUS_TD_YFP_TD	27	27	27	55.9	55.9	55.9	56.811	0	79.75	14545000000	28	134	18264000	17471000	24480000	71427000	65701000	51916000	0	0	0	1443800	1853600	1760400	5.66998	0.0013012	3.69868	1.76931	25.6046
100	+	AT1G60900	3.49596	3.69268	U2 snRNP auxilliary factor, large subunit, splicing factor	AT1G60900.1;AT1G60830.1	AT1G60900.1	AT1G60900	658		Color2 [DarkGray]	1	4					-1	+	ACINUS_TD_YFP_TD	11	10	10	35.8	34.6	34.6	66.315	0	146.3	1903200000	16	25	1092900	711530	1379600	10199000	7528200	8187700	0	0	613340	363450	175410	884830	3.49596	0.00100935	3.69268	1.59218	21.7409
101	+	AT4G36980	3.04236	3.69004	FUNCTIONS IN: molecular_function unknown;INVOLVED IN: biological_process unknown;EXPRESSED IN: 23 plant structures;EXPRESSED DURING: 13 growth stages;CONTAINS InterPro DOMAIN/s: Splicing factor, suppressor of white apricot (InterPro:IPR019147);Has 53	AT4G36980.2;AT4G36980.3;AT4G36980.1;AT4G36980.4	AT4G36980.2;AT4G36980.3;AT4G36980.1;AT4G36980.4	AT4G36980	2596		Color2 [DarkGray]	1	4					-1	+	ACINUS_TD_YFP_TD	7	7	7	15	15	15	58.601	0	85.069	575040000	22	17	327900	295680	369970	2559700	2139900	1663800	0	0	0	0	423360	260900	3.04236	0.000878049	3.69004	1.5262	22.1199
102	+	AT1G61620	3.67652	3.67596	phosphoinositide binding	AT1G61620.1	AT1G61620.1	AT1G61620	664		Color2 [DarkGray]	1	4					-1	+	ACINUS_TD_YFP_TD	7	7	7	28.4	28.4	28.4	35.023	0	15.958	2141500000	18	26	1333500	1298100	1901000	10901000	10718000	11087000	0	0	0	255810	864630	644410	3.67652	0.00104854	3.67596	1.60819	23.4977
103	+	AT3G57150	4.31489	3.66108	homologue of NAP57	AT3G57150.1	AT3G57150.1	AT3G57150	2017		Color2 [DarkGray]	1	4					-1	+	ACINUS_TD_YFP_TD	42	42	42	68	68	68	63.026	0	312.93	50761000000	32	259	4108700	6192000	8248800	109450000	61798000	66935000	1089500	819170	266040	3314900	4106400	3525700	4.31489	0.00116129	3.66108	1.6671	25.6124
104	+	AT2G13540	4.10051	3.65799	ARM repeat superfamily protein	AT2G13540.1	AT2G13540.1	AT2G13540	965		Color2 [DarkGray]	1	4					-1	+	ACINUS_TD_YFP_TD	20	20	20	32.7	32.7	32.7	96.547	0	58.626	5185700000	45	77	3345400	5078300	6871200	12762000	11878000	11016000	60161	27699	0	913710	890980	580940	4.10051	0.00113684	3.65799	1.64631	24.6034
105	+	AT1G72010	2.91036	3.65734	TCP family transcription factor	AT1G72010.1	AT1G72010.1	AT1G72010	779		Color2 [DarkGray]	1	4					-1	+	ACINUS_TD_YFP_TD	4	4	4	29.1	29.1	29.1	39.598	0	25.619	941310000	9	14	7330700	7776800	9791300	9004400	9919000	8240800	0	0	0	1316500	1820400	1345100	2.91036	0.000837209	3.65734	1.4938	24.5885
106	+	AT1G06220	4.34622	3.61065	Ribosomal protein S5/Elongation factor G/III/V family protein;Ribosomal protein S5/Elongation factor G/III/V family protein	AT1G06220.2;AT1G06220.1	AT1G06220.2;AT1G06220.1	AT1G06220	77		Color2 [DarkGray]	1	4					-1	+	ACINUS_TD_YFP_TD	45	45	17	60	60	23.7	110.44	0	323.31	28550000000	50	270	3680300	5875200	6617500	49019000	62555000	59939000	623760	641780	259070	2430800	2785900	2939900	4.34622	0.00114894	3.61065	1.64879	23.7668
107	+	AT3G27700	2.58991	3.57529	zinc finger (CCCH-type) family protein / RNA recognition motif (RRM)-containing protein;zinc finger (CCCH-type) family protein / RNA recognition motif (RRM)-containing protein	AT3G27700.2;AT3G27700.1	AT3G27700.2;AT3G27700.1	AT3G27700	1819		Color2 [DarkGray]	1	4					-1	+	ACINUS_TD_YFP_TD	12	12	12	23.3	23.3	23.3	99.227	0	41.173	2211600000	48	42	1729800	1943800	2967400	2668200	2926400	2555500	0	0	0	165270	20875	166780	2.58991	0.000739726	3.57529	1.41148	24.3577
108	+	AT4G30220	3.52952	3.56854	small nuclear ribonucleoprotein F;Small nuclear ribonucleoprotein family protein;small nuclear ribonucleoprotein F	AT4G30220.1;AT2G14285.1;AT4G30220.2	AT4G30220.1;AT2G14285.1;AT4G30220.2	AT4G30220	2477		Color2 [DarkGray]	1	4					-1	+	ACINUS_TD_YFP_TD	2	2	2	28.4	28.4	28.4	9.8641	0	5.7207	196800000	4	4	0	0	0	15115000	17745000	13863000	0	770370	0	0	0	1706100	3.52952	0.000915254	3.56854	1.54987	21.447
109	+	AT1G44910	4.25858	3.56724	pre-mRNA-processing protein 40A;pre-mRNA-processing protein 40A	AT1G44910.2;AT1G44910.1	AT1G44910.2;AT1G44910.1	AT1G44910	506		Color2 [DarkGray]	1	4					-1	+	ACINUS_TD_YFP_TD	14	14	14	18.6	18.6	18.6	105.64	0	49.625	2782300000	34	57	841250	661180	819600	11911000	9645300	9188600	0	0	176040	456770	745120	421810	4.25858	0.00110204	3.56724	1.62339	23.0194
110	+	AT4G00990	3.72263	3.54943	Transcription factor jumonji (jmjC) domain-containing protein	AT4G00990.1	AT4G00990.1	AT4G00990	2115		Color2 [DarkGray]	1	4					-1	+	ACINUS_TD_YFP_TD	5	5	5	8.5	8.5	8.5	96.104	0	8.5027	550210000	48	6	156070	376640	412330	965720	968240	1062100	0	0	0	136110	89398	53125	3.72263	0.00093913	3.54943	1.56461	22.7796
111	+	AT1G56290	3.1972	3.53847	CwfJ-like family protein	AT1G56290.1	AT1G56290.1	AT1G56290	631		Color2 [DarkGray]	1	4					-1	+	ACINUS_TD_YFP_TD	11	11	11	25	25	25	79.195	0	29.009	873300000	38	27	143710	80224	290760	3754000	2927600	3088700	0	0	0	82301	99926	114720	3.1972	0.00084375	3.53847	1.49605	21.431
112	+	AT1G55460	2.79	3.51841	DNA/RNA-binding protein Kin17, conserved region	AT1G55460.1;AT5G51795.1	AT1G55460.1	AT1G55460	620		Color2 [DarkGray]	1	4					-1	+	ACINUS_TD_YFP_TD	7	7	7	20.2	20.2	20.2	47.287	0	18.148	569310000	20	19	157790	0	221090	2747000	3801500	3553200	0	0	0	0	48990	0	2.79	0.000771429	3.51841	1.42794	21.2208
113	+	AT5G64270	4.55407	3.51033	splicing factor, putative	AT5G64270.1	AT5G64270.1	AT5G64270	3389		Color2 [DarkGray]	1	4					-1	+	ACINUS_TD_YFP_TD	32	32	32	35.5	35.5	35.5	141.45	0	93.743	5966700000	61	104	2675200	2309800	2694200	12367000	12396000	12062000	15521	241530	123650	1481000	1108500	1162900	4.55407	0.00109091	3.51033	1.62243	22.93
114	+	AT4G10710	3.77152	3.50385	global transcription factor C	AT4G10710.1;AT4G10670.1	AT4G10710.1	AT4G10710	2198		Color2 [DarkGray]	1	4					-1	+	ACINUS_TD_YFP_TD	22	22	22	30.4	30.4	30.4	120.58	0	54.878	3467400000	63	56	820950	693530	869050	4838500	3779300	5669000	61395	72744	74570	424590	184500	423770	3.77152	0.000923077	3.50385	1.552	23.4613
115	+	AT4G33060	4.79807	3.50349	Cyclophilin-like peptidyl-prolyl cis-trans isomerase family protein	AT4G33060.1	AT4G33060.1	AT4G33060	2526		Color2 [DarkGray]	1	4					-1	+	ACINUS_TD_YFP_TD	17	17	17	57.9	57.9	57.9	56.514	0	94.882	5970600000	20	62	2678300	2049900	2961400	11470000	10557000	10601000	0	0	0	662120	868190	685790	4.79807	0.0011134	3.50349	1.63578	24.7065
116	+	AT3G19840	4.81128	3.5023	pre-mRNA-processing protein 40C	AT3G19840.1	AT3G19840.1	AT3G19840	1735		Color2 [DarkGray]	1	4					-1	+	ACINUS_TD_YFP_TD	7	7	7	12.6	12.6	12.6	92.806	0	32.045	828420000	37	17	222280	209330	604100	1920000	2837000	2977100	0	0	0	89228	0	107680	4.81128	0.001125	3.5023	1.63609	21.9635
117	+	AT1G10580	4.60685	3.50144	Transducin/WD40 repeat-like superfamily protein	AT1G10580.1	AT1G10580.1	AT1G10580	156		Color2 [DarkGray]	1	4					-1	+	ACINUS_TD_YFP_TD	23	23	23	58.3	58.3	58.3	65.127	0	86.438	6560900000	29	90	4585300	3401400	3370900	14957000	12417000	14437000	0	110700	40327	1044700	897820	1037200	4.60685	0.00108	3.50144	1.62232	25.0088
118	+	AT1G51510	1.04038	3.48589	RNA-binding (RRM/RBD/RNP motifs) family protein	AT1G51510.1	AT1G51510.1	AT1G51510	566		Color2 [DarkGray]	1	4					-1	+	ACINUS_TD_YFP_TD	3	3	3	12.4	12.4	12.4	22.438	0	5.7495	1460200000	4	6	1461800	3173900	3834200	9191700	9345300	8581100	4221900	5959400	622270	6804800	1194500	1202600	1.04038	0.00351049	3.48589	0.975403	24.9516
119	+	AT1G29250	2.79525	3.47887	Alba DNA/RNA-binding protein	AT1G29250.1;AT3G04620.1	AT1G29250.1	AT1G29250	415		Color2 [DarkGray]	1	4					-1	+	ACINUS_TD_YFP_TD	8	8	5	59.2	59.2	50.8	14.574	0	117.53	2237800000	9	24	5652200	1874400	1402900	12951000	18556000	5337300	1276600	823010	784120	3687100	1150600	269120	2.79525	0.00075	3.47887	1.41573	22.6112
120	+	AT5G59950	2.97275	3.47034	RNA-binding (RRM/RBD/RNP motifs) family protein;RNA-binding (RRM/RBD/RNP motifs) family protein;RNA-binding (RRM/RBD/RNP motifs) family protein;RNA-binding (RRM/RBD/RNP motifs) family protein;RNA-binding (RRM/RBD/RNP motifs) family protein	AT5G59950.4;AT5G59950.3;AT5G59950.1;AT5G59950.5;AT5G59950.2	AT5G59950.4;AT5G59950.3;AT5G59950.1;AT5G59950.5;AT5G59950.2	AT5G59950	3337		Color2 [DarkGray]	1	4					-1	+	ACINUS_TD_YFP_TD	6	5	5	37.4	33.2	33.2	23.579	0	12.585	657160000	14	14	1288200	1056200	1657200	10413000	5071000	4387900	107240	0	0	479490	469120	312430	2.97275	0.0008	3.47034	1.44015	22.3181
121	+	AT2G28390	3.12928	3.46393	SAND family protein	AT2G28390.1	AT2G28390.1	AT2G28390	1119		Color2 [DarkGray]	1	4					-1	+	ACINUS_TD_YFP_TD	3	3	3	9.9	9.9	9.9	66.923	0	10.822	294390000	28	9	578170	357120	240920	1643300	777820	1060900	0	0	0	355750	0	182980	3.12928	0.00081203	3.46393	1.46016	20.3919
122	+	AT5G64200	3.78633	3.44022	ortholog of human splicing factor SC35;ortholog of human splicing factor SC35	AT5G64200.2;AT5G64200.1	AT5G64200.2;AT5G64200.1	AT5G64200	3386		Color2 [DarkGray]	1	4					-1	+	ACINUS_TD_YFP_TD	3	3	3	9.2	9.2	9.2	35.17	0	5.1077	946210000	10	12	4258000	3496100	2948900	29764000	19048000	24903000	816370	1868100	1033500	2409500	1756800	2319400	3.78633	0.000892562	3.44022	1.52847	22.8794
123	+	AT5G02770	4.43723	3.43459	unknown protein;Has 469 Blast hits to 336 proteins in 126 species: Archae - 0;Bacteria - 54;Metazoa - 249;Fungi - 22;Plants - 47;Viruses - 0;Other Eukaryotes - 97 (source: NCBI BLink).	AT5G02770.1	AT5G02770.1	AT5G02770	2670		Color2 [DarkGray]	1	4					-1	+	ACINUS_TD_YFP_TD	9	9	9	60.3	60.3	60.3	22.779	0	25.802	5005200000	11	43	29507000	25841000	32919000	20813000	22326000	17807000	0	0	0	2131400	1426800	1615100	4.43723	0.000981818	3.43459	1.58179	26.4743
124	+	AT1G28060	4.87683	3.42437	Pre-mRNA-splicing factor 3	AT1G28060.1	AT1G28060.1	AT1G28060	406		Color2 [DarkGray]	1	4					-1	+	ACINUS_TD_YFP_TD	13	13	13	28	28	28	88.637	0	63.842	2355400000	31	31	797970	1078300	1140600	2087000	2512900	2363200	37085	0	73107	653720	800690	432000	4.87683	0.00103846	3.42437	1.60587	22.3977
125	+	AT1G80070	4.93593	3.41644	Pre-mRNA-processing-splicing factor	AT1G80070.1	AT1G80070.1	AT1G80070	891		Color2 [DarkGray]	1	4					-1	+	ACINUS_TD_YFP_TD	120	120	46	56.3	56.3	26.2	275.42	0	323.31	62743000000	123	618	4673200	6405500	7438400	53630000	61595000	51904000	561550	996230	554640	2739300	3962800	2723700	4.93593	0.00102857	3.41644	1.60572	24.8181
126	+	AT1G02840	4.36397	3.40394	RNA-binding (RRM/RBD/RNP motifs) family protein;RNA-binding (RRM/RBD/RNP motifs) family protein;RNA-binding (RRM/RBD/RNP motifs) family protein	AT1G02840.2;AT1G02840.3;AT1G02840.1	AT1G02840.2;AT1G02840.3;AT1G02840.1	AT1G02840	26		Color2 [DarkGray]	1	4					-1	+	ACINUS_TD_YFP_TD	7	7	7	29.8	29.8	29.8	31.967	0	19.59	2092100000	14	38	5835000	3912200	3973300	37670000	22681000	28073000	415820	947650	616560	2731500	2389200	2123900	4.36397	0.000931034	3.40394	1.56347	23.7169
127	+	AT5G16150	2.30942	3.3881	plastidic GLC translocator;plastidic GLC translocator;plastidic GLC translocator	AT5G16150.3;AT5G16150.2;AT5G16150.1	AT5G16150.3;AT5G16150.2;AT5G16150.1	AT5G16150	2870		Color2 [DarkGray]	1	4					-1	+	ACINUS_TD_YFP_TD	2	2	2	8.1	8.1	8.1	56.969	0	19.658	572030000	16	20	4773500	1690000	2461900	2953100	1962300	2945200	621420	2857800	893480	1643400	1474500	1521800	2.30942	0.00132571	3.3881	1.30208	24.7184
128	+	AT5G04280	5.07072	3.37112	RNA-binding (RRM/RBD/RNP motifs) family protein with retrovirus zinc finger-like domain	AT5G04280.1	AT5G04280.1	AT5G04280	2691		Color2 [DarkGray]	1	4					-1	+	ACINUS_TD_YFP_TD	6	6	6	25.2	25.2	25.2	33.486	0	15.133	4002200000	17	36	3826800	3269000	2324600	13813000	20700000	26073000	827500	252490	583900	1931100	1561500	713360	5.07072	0.00101887	3.37112	1.59276	24.9819
129	+	AT1G02330	4.72163	3.355	CONTAINS InterPro DOMAIN/s: Hepatocellular carcinoma-associated antigen 59 (InterPro:IPR010756);Has 1239 Blast hits to 998 proteins in 204 species: Archae - 4;Bacteria - 71;Metazoa - 421;Fungi - 109;Plants - 87;Viruses - 5;Other Eukaryotes - 542 (s	AT1G02330.1	AT1G02330.1	AT1G02330	21		Color2 [DarkGray]	1	4					-1	+	ACINUS_TD_YFP_TD	12	12	12	71	71	71	32.349	0	112.67	5529700000	16	47	16570000	14736000	18409000	51521000	55074000	50777000	0	0	0	3300300	2847900	2718300	4.72163	0.000947368	3.355	1.56635	25.6298
130	+	AT5G40490	5.20116	3.3492	RNA-binding (RRM/RBD/RNP motifs) family protein	AT5G40490.1	AT5G40490.1	AT5G40490	3098		Color2 [DarkGray]	1	4					-1	+	ACINUS_TD_YFP_TD	16	16	16	43.5	43.5	43.5	42.407	0	62.151	7739700000	20	65	7561300	9710800	12371000	28545000	26042000	24240000	301700	276980	764900	1878800	2028900	3113400	5.20116	0.001	3.3492	1.58928	25.1414
131	+	AT4G36090	3.2872	3.33223	oxidoreductase, 2OG-Fe(II) oxygenase family protein;oxidoreductase, 2OG-Fe(II) oxygenase family protein;oxidoreductase, 2OG-Fe(II) oxygenase family protein	AT4G36090.3;AT4G36090.1;AT4G36090.2	AT4G36090.3;AT4G36090.1;AT4G36090.2	AT4G36090	2585		Color2 [DarkGray]	1	4					-1	+	ACINUS_TD_YFP_TD	5	5	5	19.2	19.2	19.2	58.089	0	13.997	437230000	26	9	446550	79302	348280	1772000	2037400	1270800	0	0	0	0	0	0	3.2872	0.000776978	3.33223	1.43261	21.3794
132	+	AT5G08180	2.7217	3.30681	Ribosomal protein L7Ae/L30e/S12e/Gadd45 family protein;Ribosomal protein L7Ae/L30e/S12e/Gadd45 family protein	AT5G08180.2;AT5G08180.1	AT5G08180.2;AT5G08180.1	AT5G08180	2736		Color2 [DarkGray]	1	4					-1	+	ACINUS_TD_YFP_TD	6	6	6	29.5	29.5	29.5	16.948	0	12.198	1055800000	7	16	912030	1318500	1327400	19684000	14419000	14852000	600330	332960	616700	1179600	889580	489480	2.7217	0.00145912	3.30681	1.34717	21.8601
133	+	AT1G13190	4.67526	3.30041	RNA-binding (RRM/RBD/RNP motifs) family protein	AT1G13190.1	AT1G13190.1	AT1G13190	201		Color2 [DarkGray]	1	4					-1	+	ACINUS_TD_YFP_TD	9	9	9	18.7	18.7	18.7	61.399	0	22.886	3267700000	17	39	10340000	12788000	16198000	31626000	35070000	37946000	364240	391460	0	4087500	4095900	3861900	4.67526	0.0009	3.30041	1.53979	24.25
134	+	AT1G32360	2.5529	3.29497	Zinc finger (CCCH-type) family protein	AT1G32360.1	AT1G32360.1	AT1G32360	453		Color2 [DarkGray]	1	4					-1	+	ACINUS_TD_YFP_TD	3	3	3	18.2	18.2	18.2	40.706	0	12.16	418360000	15	10	3024700	3477700	3918500	5002500	5397000	5576700	0	0	0	506620	505870	480930	2.5529	0.00137278	3.29497	1.31662	23.2946
135	+	AT5G41770	5.72939	3.26696	crooked neck protein, putative / cell cycle protein, putative	AT5G41770.1;AT5G45990.1;AT3G13210.1	AT5G41770.1	AT5G41770	3110		Color2 [DarkGray]	1	4					-1	+	ACINUS_TD_YFP_TD	24	24	24	37.9	37.9	37.9	84.527	0	89.514	4450800000	37	69	707940	967390	1385100	15041000	11476000	13600000	257650	259400	242560	1035300	1170300	1224300	5.72939	0.000964286	3.26696	1.57277	22.4889
136	+	AT2G36485	4.85024	3.25156	ENTH/VHS family protein	AT2G36485.1	AT2G36485.1	AT2G36485	1220		Color2 [DarkGray]	1	4					-1	+	ACINUS_TD_YFP_TD	2	2	2	19.6	19.6	19.6	17.563	0	5.098	334030000	7	11	2146900	2285400	3196700	4173300	2963800	3467500	0	0	0	0	1177500	1260200	4.85024	0.000885246	3.25156	1.52822	23.3119
137	+	AT3G52120	2.95324	3.25125	SWAP (Suppressor-of-White-APricot)/surp domain-containing protein / D111/G-patch domain-containing protein;SWAP (Suppressor-of-White-APricot)/surp domain-containing protein / D111/G-patch domain-containing protein	AT3G52120.1;AT3G52120.2	AT3G52120.1;AT3G52120.2	AT3G52120	1927		Color2 [DarkGray]	1	4					-1	+	ACINUS_TD_YFP_TD	9	9	9	33.6	33.6	33.6	48.692	0	43.288	1914300000	25	32	2149200	2279200	2352400	4456700	5709300	4928900	0	0	0	627090	91243	96561	2.95324	0.00147771	3.25125	1.36128	24.2528
138	+	AT5G37370	4.09279	3.22362	PRP38 family protein;PRP38 family protein;PRP38 family protein	AT5G37370.2;AT5G37370.1;AT5G37370.4;AT5G37370.3	AT5G37370.2;AT5G37370.1;AT5G37370.4	AT5G37370	3072		Color2 [DarkGray]	1	4					-1	+	ACINUS_TD_YFP_TD	3	3	3	8.3	8.3	8.3	44.976	0	3.59	245230000	24	7	0	93347	112170	1549800	927340	1719900	74965	88125	0	0	0	90112	4.09279	0.000830769	3.22362	1.46764	21.7763
139	+	AT3G18165	2.17734	3.22345	modifier of snc1,4	AT3G18165.1	AT3G18165.1	AT3G18165	1706		Color2 [DarkGray]	1	4					-1	+	ACINUS_TD_YFP_TD	5	5	5	27.7	27.7	27.7	29.679	0	50.178	965540000	15	14	318500	914030	2254300	9261900	8261200	10507000	0	0	0	228260	0	974090	2.17734	0.001875	3.22345	1.22874	19.8997
140	+	AT5G06910	0.605443	3.22149	J-domain protein 6	AT5G06910.1	AT5G06910.1	AT5G06910	2723		Color2 [DarkGray]	1	4					-1	+	ACINUS_TD_YFP_TD	4	3	3	14.4	10.6	10.6	32.573	0	6.8195	10144000000	12	7	57119000	56023000	81774000	79123000	72811000	64652000	64965000	93378000	68007000	76368000	58650000	64384000	0.605443	0.0158732	3.22149	0.73474	27.8267
141	+	AT2G33730	4.02615	3.22104	P-loop containing nucleoside triphosphate hydrolases superfamily protein	AT2G33730.1;AT1G28180.1	AT2G33730.1	AT2G33730	1182		Color2 [DarkGray]	1	4					-1	+	ACINUS_TD_YFP_TD	17	17	17	35.3	35.3	35.3	85.276	0	63.361	2495000000	38	42	922940	970110	1336000	4160400	4406600	3944400	110820	167660	174470	588720	1054800	727180	4.02615	0.000818182	3.22104	1.4614	22.0921
142	+	AT3G01540	4.95129	3.21723	DEAD box RNA helicase 1;DEAD box RNA helicase 1;DEAD box RNA helicase 1;DEAD box RNA helicase 1	AT3G01540.1;AT3G01540.4;AT3G01540.3;AT3G01540.2	AT3G01540.1;AT3G01540.4;AT3G01540.3;AT3G01540.2	AT3G01540	1421		Color2 [DarkGray]	1	4					-1	+	ACINUS_TD_YFP_TD	46	46	33	73.3	73.3	61.7	67.64	0	323.31	296120000000	37	770	389540000	644820000	738390000	841450000	769810000	650870000	1381800	2073000	1205800	57924000	48115000	48758000	4.95129	0.000870968	3.21723	1.51817	29.9677
143	+	AT4G16530	3.19522	3.20464	Family of unknown function (DUF577)	AT4G16530.1	AT4G16530.1	AT4G16530	2277		Color2 [DarkGray]	1	4					-1	+	ACINUS_TD_YFP_TD	3	3	3	4.2	4.2	4.2	92.903	0	5.745	263570000	45	7	149910	154220	183990	1402000	1512800	1364000	0	0	0	0	0	18831	3.19522	0.00151634	3.20464	1.37471	20.5504
144	+	AT3G07030	3.61796	3.20078	Alba DNA/RNA-binding protein	AT3G07030.1	AT3G07030.1	AT3G07030	1511		Color2 [DarkGray]	1	4					-1	+	ACINUS_TD_YFP_TD	4	4	4	19.5	19.5	19.5	42.501	0	33.413	1614600000	25	21	682630	989320	1188300	4334600	4926600	3594100	216460	352880	233020	225120	583420	388990	3.61796	0.000760563	3.20078	1.41781	21.9073
145	+	AT2G27100	4.13259	3.16765	C2H2 zinc-finger protein SERRATE (SE)	AT2G27100.1	AT2G27100.1	AT2G27100	1104		Color2 [DarkGray]	1	4					-1	+	ACINUS_TD_YFP_TD	20	20	20	37.6	37.6	37.6	81.097	0	64.367	4623200000	36	64	1136800	1346700	1725000	5948600	5878000	4906400	1207900	971750	1077900	543470	306880	272710	4.13259	0.00080597	3.16765	1.44733	24.1442
146	+	AT4G12640	3.63071	3.1564	RNA recognition motif (RRM)-containing protein	AT4G12640.1	AT4G12640.1	AT4G12640	2225		Color2 [DarkGray]	1	4					-1	+	ACINUS_TD_YFP_TD	12	12	12	21.6	21.6	21.6	92.857	0	38.896	980270000	46	27	785310	1045200	990100	3192600	3197300	3212100	0	0	0	51482	12690	145150	3.63071	0.00072973	3.1564	1.40155	21.889
147	+	AT4G24680	3.96455	3.1467	modifier of snc1	AT4G24680.1	AT4G24680.1	AT4G24680	2376		Color2 [DarkGray]	1	4					-1	+	ACINUS_TD_YFP_TD	11	11	11	12.1	12.1	12.1	155.37	0	21.345	845160000	82	22	161350	137250	93212	1382000	1096000	1158700	58769	0	0	115760	125960	110820	3.96455	0.000765957	3.1467	1.426	20.9261
148	+	AT1G76300	2.24095	3.14365	snRNP core protein SMD3	AT1G76300.1	AT1G76300.1	AT1G76300	832		Color2 [DarkGray]	1	4					-1	+	ACINUS_TD_YFP_TD	3	2	2	26.6	18.8	18.8	13.812	0	5.0296	573120000	7	9	2199000	2669900	3837500	19623000	20181000	15798000	0	0	0	1601000	2222400	1461500	2.24095	0.00182741	3.14365	1.21679	21.6428
149	+	AT5G67530	2.36562	3.12118	plant U-box 49	AT5G67530.1	AT5G67530.1	AT5G67530	3442		Color2 [DarkGray]	1	4					-1	+	ACINUS_TD_YFP_TD	28	28	28	58.2	58.2	58.2	65.023	0	111.88	18652000000	32	150	22969000	46661000	56376000	71998000	93954000	72160000	52148	107560	49237	8721100	11354000	9596400	2.36562	0.00190476	3.12118	1.23112	25.4627
150	+	AT4G36690	3.98583	3.09718	U2 snRNP auxilliary factor, large subunit, splicing factor;U2 snRNP auxilliary factor, large subunit, splicing factor;U2 snRNP auxilliary factor, large subunit, splicing factor;U2 snRNP auxilliary factor, large subunit, splicing factor	AT4G36690.4;AT4G36690.1;AT4G36690.2;AT4G36690.3	AT4G36690.4;AT4G36690.1;AT4G36690.2;AT4G36690.3	AT4G36690	2591		Color2 [DarkGray]	1	4					-1	+	ACINUS_TD_YFP_TD	14	14	13	47	47	45.7	60.665	0	88.703	5823600000	16	54	3528300	4451900	3479400	27136000	25594000	21802000	495290	1175400	550840	2290800	1710700	1109200	3.98583	0.000734694	3.09718	1.40723	23.8251
151	+	AT3G56510	2.42724	3.08517	RNA-binding (RRM/RBD/RNP motifs) family protein;RNA-binding (RRM/RBD/RNP motifs) family protein	AT3G56510.2;AT3G56510.1	AT3G56510.2;AT3G56510.1	AT3G56510	2006		Color2 [DarkGray]	1	4					-1	+	ACINUS_TD_YFP_TD	3	3	3	13.2	13.2	13.2	29.516	0	5.2147	221310000	14	6	288200	545660	188310	1478400	1720000	1623400	0	0	0	0	0	141810	2.42724	0.00189474	3.08517	1.22967	21.4935
152	+	AT2G26460	4.23374	3.07274	RED family protein	AT2G26460.1	AT2G26460.1	AT2G26460	1096		Color2 [DarkGray]	1	4					-1	+	ACINUS_TD_YFP_TD	23	23	23	42.6	42.6	42.6	66.33	0	114.36	20832000000	22	168	20641000	21463000	26788000	82343000	89216000	83845000	0	0	386110	7249500	6480400	7792000	4.23374	0.000744828	3.07274	1.41437	25.6856
153	+	AT2G24590	3.96821	3.06449	RNA recognition motif and CCHC-type zinc finger domains containing protein	AT2G24590.1	AT2G24590.1	AT2G24590	1076		Color2 [DarkGray]	1	4					-1	+	ACINUS_TD_YFP_TD	7	4	4	31.1	20.9	20.9	21.915	0	9.3036	1874300000	8	12	334730	252930	211800	11005000	11174000	12879000	0	1719700	1381800	4623600	2868400	1278500	3.96821	0.000724832	3.06449	1.39242	23.888
154	+	AT5G10060	3.04166	3.06154	ENTH/VHS family protein	AT5G10060.1	AT5G10060.1	AT5G10060	2766		Color2 [DarkGray]	1	4					-1	+	ACINUS_TD_YFP_TD	2	2	2	5.5	5.5	5.5	51.954	0	14.584	281860000	18	4	1969200	2164900	2298600	3004500	2653900	2767100	0	0	0	411510	0	388980	3.04166	0.00134884	3.06154	1.30457	23.0674
155	+	AT5G19960	2.12021	3.06054	RNA-binding (RRM/RBD/RNP motifs) family protein	AT5G19960.1	AT5G19960.1	AT5G19960	2928		Color2 [DarkGray]	1	4					-1	+	ACINUS_TD_YFP_TD	6	6	6	23.4	23.4	23.4	38.678	0	20.064	435160000	22	12	157310	273260	134880	3031700	2930500	2594600	0	0	0	140470	0	0	2.12021	0.00213084	3.06054	1.17073	20.5642
156	+	AT2G16860	4.79462	3.05778	GCIP-interacting family protein	AT2G16860.1	AT2G16860.1	AT2G16860	981		Color2 [DarkGray]	1	4					-1	+	ACINUS_TD_YFP_TD	11	11	11	46.3	46.3	46.3	35.17	0	37.632	2126400000	12	33	6227500	7318400	6654300	15820000	13676000	15520000	0	0	0	1203500	1250500	985420	4.79462	0.000794118	3.05778	1.43964	24.5253
157	+	AT5G22080	1.8613	3.05654	Chaperone DnaJ-domain superfamily protein;Chaperone DnaJ-domain superfamily protein	AT5G22080.2;AT5G22080.1	AT5G22080.2;AT5G22080.1	AT5G22080	2957		Color2 [DarkGray]	1	4					-1	+	ACINUS_TD_YFP_TD	2	2	2	16.2	16.2	16.2	26.713	0	6.1254	187500000	11	6	1154600	873680	1172800	2767700	1928900	2526000	0	0	0	0	0	0	1.8613	0.0019322	3.05654	1.12011	20.8561
158	+	AT3G59800	3.76464	3.0536	unknown protein;BEST Arabidopsis thaliana protein match is: unknown protein (TAIR:AT2G43795.2);Has 15361 Blast hits to 8061 proteins in 537 species: Archae - 2;Bacteria - 622;Metazoa - 7561;Fungi - 1246;Plants - 920;Viruses - 49;Other Eukaryotes -	AT3G59800.1	AT3G59800.1	AT3G59800	2046		Color2 [DarkGray]	1	4					-1	+	ACINUS_TD_YFP_TD	3	3	3	29.6	29.6	29.6	21.472	0	5.7865	976120000	6	9	2287500	3621700	3631600	17866000	21222000	18318000	1135500	1012000	696590	648820	1942000	1721000	3.76464	0.00150649	3.0536	1.37214	21.7007
159	+	AT5G16780	5.73267	3.03779	SART-1 family	AT5G16780.1	AT5G16780.1	AT5G16780	2884		Color2 [DarkGray]	1	4					-1	+	ACINUS_TD_YFP_TD	20	20	20	30.1	30.1	30.1	94.141	0	79.813	5193600000	33	68	2272500	1363500	2376500	11020000	10400000	10102000	0	0	0	785550	521000	637410	5.73267	0.000824427	3.03779	1.46636	24.0117
160	+	AT1G60650	4.93204	3.03253	RNA-binding (RRM/RBD/RNP motifs) family protein with retrovirus zinc finger-like domain;RNA-binding (RRM/RBD/RNP motifs) family protein with retrovirus zinc finger-like domain	AT1G60650.2;AT1G60650.1	AT1G60650.2;AT1G60650.1	AT1G60650	656		Color2 [DarkGray]	1	4					-1	+	ACINUS_TD_YFP_TD	2	2	2	7.2	7.2	7.2	34.397	0	6.1898	219630000	15	7	644230	0	0	2307000	2179700	2137700	0	0	0	0	0	0	4.93204	0.000788321	3.03253	1.43479	21.6962
161	+	AT2G39580	2.82168	3.03035	CONTAINS InterPro DOMAIN/s: Putative zinc-finger domain (InterPro:IPR019607);Has 249 Blast hits to 219 proteins in 85 species: Archae - 0;Bacteria - 144;Metazoa - 29;Fungi - 8;Plants - 50;Viruses - 0;Other Eukaryotes - 18 (source: NCBI BLink).	AT2G39580.1	AT2G39580.1	AT2G39580	1265		Color2 [DarkGray]	1	4					-1	+	ACINUS_TD_YFP_TD	15	15	15	12.1	12.1	12.1	175.85	0	31.589	890410000	81	26	128210	95639	399380	1122800	647230	659420	0	20786	0	41897	161610	180650	2.82168	0.00128177	3.03035	1.26687	20.1254
162	+	AT1G47540	2.68837	3.01062	Scorpion toxin-like knottin superfamily protein;Scorpion toxin-like knottin superfamily protein	AT1G47540.1;AT1G47540.2	AT1G47540.1;AT1G47540.2	AT1G47540	517		Color2 [DarkGray]	1	4					-1	+	ACINUS_TD_YFP_TD	2	2	2	12.2	12.2	12.2	10.993	0.0015485	2.3703	186080000	5	3	0	0	0	6623200	6402100	12925000	216750	0	0	0	0	0	2.68837	0.00196721	3.01062	1.2428	21.3532
163	+	AT1G48920	3.60222	3.00651	nucleolin like 1	AT1G48920.1;AT3G18610.1	AT1G48920.1	AT1G48920	537		Color2 [DarkGray]	1	4					-1	+	ACINUS_TD_YFP_TD	29	29	29	40.4	40.4	40.4	58.773	0	220.1	51738000000	31	213	15989000	12523000	14244000	226110000	115630000	126670000	2333600	2214100	676230	8197000	14013000	8117100	3.60222	0.00142331	3.00651	1.3397	26.1702
164	+	AT5G59830	1.52823	3.00427	unknown protein;BEST Arabidopsis thaliana protein match is: unknown protein (TAIR:AT5G13660.2);Has 35333 Blast hits to 34131 proteins in 2444 species: Archae - 798;Bacteria - 22429;Metazoa - 974;Fungi - 991;Plants - 531;Viruses - 0;Other Eukaryote	AT5G59830.2;AT5G59830.1	AT5G59830.2;AT5G59830.1	AT5G59830	3332		Color2 [DarkGray]	1	4					-1	+	ACINUS_TD_YFP_TD	7	7	7	24.7	24.7	24.7	47.09	0	16.809	797860000	19	26	2112400	2286200	2772200	1651800	1872400	1213000	0	0	0	230160	32596	275830	1.52823	0.00299237	3.00427	1.03331	24.6622
165	+	AT4G25630	2.70641	2.99996	fibrillarin 2	AT4G25630.1;AT5G52490.1	AT4G25630.1	AT4G25630	2401		Color2 [DarkGray]	1	4					-1	+	ACINUS_TD_YFP_TD	22	6	6	63.4	17.5	17.5	33.653	0	17.341	1902700000	18	24	1611000	1845100	2092400	18383000	11938000	10851000	419210	561720	581820	961670	1051800	710880	2.70641	0.00195652	2.99996	1.24154	23.7651
166	+	AT2G33340	4.15499	2.99966	MOS4-associated complex 3B;MOS4-associated complex 3B;MOS4-associated complex 3B	AT2G33340.1;AT2G33340.2;AT2G33340.3	AT2G33340.1;AT2G33340.2;AT2G33340.3	AT2G33340	1174		Color2 [DarkGray]	1	4					-1	+	ACINUS_TD_YFP_TD	19	19	18	54.1	54.1	52.2	56.727	0	68.452	2895400000	28	48	1223600	1303800	1867700	8911400	12652000	10829000	30999	0	0	666700	825050	592620	4.15499	0.00153642	2.99966	1.37833	22.9328
167	+	AT5G47790	2.68976	2.99101	SMAD/FHA domain-containing protein	AT5G47790.1	AT5G47790.1	AT5G47790	3183		Color2 [DarkGray]	1	4					-1	+	ACINUS_TD_YFP_TD	8	8	8	38.5	38.5	38.5	39.984	0	37.201	1459100000	18	25	1202200	2765300	4298900	6919900	7823400	7337000	0	75140	0	394650	499540	849440	2.68976	0.00194595	2.99101	1.2363	22.5179
168	+	AT4G31200	3.63113	2.96652	SWAP (Suppressor-of-White-APricot)/surp RNA-binding domain-containing protein;SWAP (Suppressor-of-White-APricot)/surp RNA-binding domain-containing protein;SWAP (Suppressor-of-White-APricot)/surp RNA-binding domain-containing protein	AT4G31200.3;AT4G31200.2;AT4G31200.1	AT4G31200.3;AT4G31200.2;AT4G31200.1	AT4G31200	2492		Color2 [DarkGray]	1	4					-1	+	ACINUS_TD_YFP_TD	8	8	8	25.7	25.7	25.7	72.496	0	26.687	948410000	20	21	476580	542470	897050	1749600	1529300	2780800	0	0	0	434210	223740	142200	3.63113	0.00139759	2.96652	1.3262	21.7106
169	+	AT1G09770	4.18655	2.96612	cell division cycle 5	AT1G09770.1	AT1G09770.1	AT1G09770	145		Color2 [DarkGray]	1	4					-1	+	ACINUS_TD_YFP_TD	47	47	47	61.4	61.4	61.4	95.766	0	199.7	22722000000	48	228	6241100	5517900	7440700	30117000	38453000	33950000	0	0	0	2302200	1875300	1926900	4.18655	0.00149677	2.96612	1.36614	25.0904
170	+	AT1G27050	3.56404	2.95848	homeobox protein 54	AT1G27050.1	AT1G27050.1	AT1G27050	392		Color2 [DarkGray]	1	4					-1	+	ACINUS_TD_YFP_TD	5	5	5	36.6	36.6	36.6	22.453	0	9.0269	404670000	11	11	0	342800	0	4268800	5287900	4029400	0	0	0	0	0	0	3.56404	0.00138095	2.95848	1.31738	20.1764
171	+	AT1G32130	3.79008	2.95103	Transcription elongation factor (TFIIS) family protein;Transcription elongation factor (TFIIS) family protein	AT1G32130.1;AT1G32130.2;AT4G19000.1	AT1G32130.1;AT1G32130.2	AT1G32130	448		Color2 [DarkGray]	1	4					-1	+	ACINUS_TD_YFP_TD	3	3	3	8.2	8.2	8.2	57.424	0	46.029	213910000	22	7	459430	701010	216160	1502400	400760	1823200	0	0	0	0	0	215880	3.79008	0.00140606	2.95103	1.33251	20.4966
172	+	AT5G53440	2.25184	2.9504	unknown protein;FUNCTIONS IN: molecular_function unknown;INVOLVED IN: biological_process unknown;LOCATED IN: cytosol;EXPRESSED IN: 25 plant structures;EXPRESSED DURING: 15 growth stages;Has 1807 Blast hits to 1807 proteins in 277 species: Archae - 0	AT5G53440.1	AT5G53440.1	AT5G53440	3251		Color2 [DarkGray]	1	4					-1	+	ACINUS_TD_YFP_TD	10	10	10	14.5	14.5	14.5	133.36	0	18.683	721590000	49	21	119260	24629	215930	1280200	1215700	1006100	0	0	0	85853	81798	19477	2.25184	0.00210138	2.9504	1.1598	20.7919
173	+	AT5G47430	4.1188	2.92393	DWNN domain, a CCHC-type zinc finger;DWNN domain, a CCHC-type zinc finger;DWNN domain, a CCHC-type zinc finger	AT5G47430.1;AT5G47430.3;AT5G47430.2	AT5G47430.1;AT5G47430.3;AT5G47430.2	AT5G47430	3178		Color2 [DarkGray]	1	4					-1	+	ACINUS_TD_YFP_TD	16	16	16	28.1	28.1	28.1	99.082	0	155.25	3907400000	35	50	2063000	2959900	3173200	11141000	10408000	8520400	0	0	0	776790	1217300	975490	4.1188	0.00145	2.92393	1.34401	23.4024
174	+	AT5G22010	2.98819	2.9101	replication factor C1	AT5G22010.1	AT5G22010.1	AT5G22010	2953		Color2 [DarkGray]	1	4					-1	+	ACINUS_TD_YFP_TD	5	5	5	7.8	7.8	7.8	104.38	0	11.436	458110000	45	14	863770	1044900	1092000	1557400	1596300	1689700	0	0	0	85796	171870	118830	2.98819	0.00197802	2.9101	1.24343	22.8337
175	+	AT4G15900	4.55372	2.90912	pleiotropic regulatory locus 1	AT4G15900.1	AT4G15900.1	AT4G15900	2267		Color2 [DarkGray]	1	4					-1	+	ACINUS_TD_YFP_TD	14	14	12	42.2	42.2	37.2	54.009	0	38.056	5128300000	26	75	3181500	3310600	3921700	15855000	17330000	17260000	51126	229340	84399	1430500	1525700	1512000	4.55372	0.00148718	2.90912	1.36218	24.1911
176	+	AT3G50670	3.70833	2.90873	U1 small nuclear ribonucleoprotein-70K;U1 small nuclear ribonucleoprotein-70K	AT3G50670.1;AT3G50670.2	AT3G50670.1;AT3G50670.2	AT3G50670	1915		Color2 [DarkGray]	1	4					-1	+	ACINUS_TD_YFP_TD	9	9	9	31.9	31.9	31.9	50.388	0	22.452	1438700000	20	30	2557000	2451200	3069300	17461000	13657000	15525000	303860	192440	142250	1678500	1992000	1410800	3.70833	0.00135673	2.90873	1.30909	22.0982
177	+	AT5G05450	3.94707	2.86927	P-loop containing nucleoside triphosphate hydrolases superfamily protein	AT5G05450.1	AT5G05450.1	AT5G05450	2707		Color2 [DarkGray]	1	4					-1	+	ACINUS_TD_YFP_TD	8	8	8	21.4	21.4	21.4	66.938	0	15.837	711780000	32	14	204890	283250	569520	2539700	2474900	2564200	0	0	0	135150	0	129220	3.94707	0.00136471	2.86927	1.30994	21.2801
178	+	AT1G23860	2.89032	2.86207	RS-containing zinc finger protein 21;RS-containing zinc finger protein 21;RS-containing zinc finger protein 21;RS-containing zinc finger protein 21	AT1G23860.3;AT1G23860.4;AT1G23860.2;AT1G23860.1	AT1G23860.3;AT1G23860.4;AT1G23860.2;AT1G23860.1	AT1G23860	365		Color2 [DarkGray]	1	4					-1	+	ACINUS_TD_YFP_TD	3	2	2	23.2	17.7	17.7	18.87	0	5.3155	264000000	8	10	762580	926380	544680	4427800	2760400	4635000	0	0	0	198040	1160800	670220	2.89032	0.00181818	2.86207	1.21525	21.1648
179	+	AT1G74730	1.25084	2.86176	Protein of unknown function (DUF1118)	AT1G74730.1	AT1G74730.1	AT1G74730	807		Color2 [DarkGray]	1	4					-1	+	ACINUS_TD_YFP_TD	2	2	2	7.6	7.6	7.6	20.735	0	3.4768	685890000	5	5	15594000	14091000	16042000	11779000	12565000	12267000	4195200	8896100	5803900	9707100	8642400	10380000	1.25084	0.00599349	2.86176	0.930948	24.9067
180	+	AT3G05590	0.873784	2.84247	ribosomal protein L18	AT3G05590.1	AT3G05590.1	AT3G05590	1487		Color2 [DarkGray]	1	4					-1	+	ACINUS_TD_YFP_TD	12	4	4	51.9	22.5	22.5	20.925	0	11.865	1503900000	10	9	961690	706790	805910	1939700	1197000	974970	644540	728380	412770	10022000	1211700	630500	0.873784	0.0107425	2.84247	0.808835	20.2947
181	+	AT2G33540	2.36149	2.82778	C-terminal domain phosphatase-like 3	AT2G33540.1	AT2G33540.1	AT2G33540	1179		Color2 [DarkGray]	1	4					-1	+	ACINUS_TD_YFP_TD	21	21	21	28	28	28	136.48	0	71.473	2866000000	64	67	1417300	1483100	1962600	1546400	1156000	972970	0	0	92756	28288	194780	135950	2.36149	0.00198261	2.82778	1.13739	24.3678
182	+	AT5G25060	4.08211	2.8236	RNA recognition motif (RRM)-containing protein	AT5G25060.1;AT5G10800.1	AT5G25060.1	AT5G25060	3000		Color2 [DarkGray]	1	4					-1	+	ACINUS_TD_YFP_TD	26	26	26	36.4	36.4	36.4	108.28	0	91.073	6884200000	52	97	1461500	2349100	2933500	10247000	10273000	10338000	0	0	0	362040	872460	421310	4.08211	0.00131073	2.8236	1.29931	23.6761
183	+	AT3G12580	2.90305	2.81549	heat shock protein 70	AT3G12580.1	AT3G12580.1	AT3G12580	1605		Color2 [DarkGray]	1	4					-1	+	ACINUS_TD_YFP_TD	24	4	3	34.8	8	5.8	71.101	0	8.9464	608160000	37	6	5948600	410840	535170	790680	701250	676920	537510	338420	168740	434860	555310	417410	2.90305	0.0017734	2.81549	1.19978	21.828
184	+	AT1G64090	1.54897	2.80818	Reticulan like protein B3;Reticulan like protein B3	AT1G64090.1;AT1G64090.2	AT1G64090.1;AT1G64090.2	AT1G64090	687		Color2 [DarkGray]	1	4					-1	+	ACINUS_TD_YFP_TD	2	2	2	8.2	8.2	8.2	28.696	0.0024147	2.1991	165120000	9	3	689550	376300	542740	2092300	1946100	1612300	0	0	0	0	541160	463850	1.54897	0.00361151	2.80818	0.99045	20.7406
185	+	AT3G19130	3.87557	2.79708	RNA-binding protein 47B	AT3G19130.1	AT3G19130.1	AT3G19130	1724		Color2 [DarkGray]	1	4					-1	+	ACINUS_TD_YFP_TD	3	2	2	15.6	13.6	13.6	48.118	0	18.125	241310000	14	6	1397500	1217000	1443800	2599200	2317100	2035400	0	0	0	0	612900	339360	3.87557	0.00128889	2.79708	1.27516	23.0817
186	+	AT2G33440	1.85456	2.79578	RNA-binding (RRM/RBD/RNP motifs) family protein	AT2G33440.1	AT2G33440.1	AT2G33440	1177		Color2 [DarkGray]	1	4					-1	+	ACINUS_TD_YFP_TD	5	5	5	23	23	23	35.74	0	12.099	594410000	14	15	0	127910	57128	6780900	7521800	5907700	0	0	0	0	0	0	1.85456	0.00255253	2.79578	1.04723	21.1469
187	+	AT1G80790	2.70931	2.7953	XH/XS domain-containing protein	AT1G80790.1	AT1G80790.1	AT1G80790	902		Color2 [DarkGray]	1	4					-1	+	ACINUS_TD_YFP_TD	4	4	4	7.1	7.1	7.1	74.293	0	9.2403	185680000	34	8	0	0	91932	1327900	1671900	1470300	0	0	0	72074	0	62643	2.70931	0.00214085	2.7953	1.17094	20.8817
188	+	AT5G62190	4.23289	2.7952	DEAD box RNA helicase (PRH75)	AT5G62190.1	AT5G62190.1	AT5G62190	3357		Color2 [DarkGray]	1	4					-1	+	ACINUS_TD_YFP_TD	15	15	15	30.7	30.7	30.7	72.89	0	46.462	1708100000	37	35	2203300	2655200	2468100	8594100	8751400	8247900	363940	366240	270700	1004500	1252000	1331900	4.23289	0.00130337	2.7952	1.29587	21.9653
189	+	AT3G53570	1.72752	2.78935	FUS3-complementing gene 1;FUS3-complementing gene 1;FUS3-complementing gene 1;FUS3-complementing gene 1	AT3G53570.3;AT3G53570.4;AT3G53570.2;AT3G53570.1	AT3G53570.3;AT3G53570.4;AT3G53570.2;AT3G53570.1	AT3G53570	1960		Color2 [DarkGray]	1	4					-1	+	ACINUS_TD_YFP_TD	3	3	3	11.9	11.9	11.9	52.673	0	6.6911	233410000	19	4	127390	392330	443310	610700	1041200	522930	0	0	0	58294	0	0	1.72752	0.00293633	2.78935	1.02189	21.6367
190	+	AT2G43770	2.2192	2.78843	Transducin/WD40 repeat-like superfamily protein	AT2G43770.1	AT2G43770.1	AT2G43770	1327		Color2 [DarkGray]	1	4					-1	+	ACINUS_TD_YFP_TD	5	5	5	19.8	19.8	19.8	37.885	0	9.0328	333250000	19	5	1169800	732480	495930	4225800	4481700	3918900	0	0	0	181140	156370	0	2.2192	0.00187654	2.78843	1.10437	23.2477
191	+	AT5G52530	2.0144	2.74991	dentin sialophosphoprotein-related;dentin sialophosphoprotein-related;dentin sialophosphoprotein-related	AT5G52530.3;AT5G52530.2;AT5G52530.1	AT5G52530.3;AT5G52530.2;AT5G52530.1	AT5G52530	3237		Color2 [DarkGray]	1	4					-1	+	ACINUS_TD_YFP_TD	9	9	9	12.6	12.6	12.6	92.417	0	14.917	517420000	50	20	115090	157590	167760	454490	600020	811350	0	107840	0	102580	0	0	2.0144	0.00214902	2.74991	1.06109	21.8571
192	+	AT1G58100	2.92169	2.7408	TCP family transcription factor;TCP family transcription factor	AT1G58100.2;AT1G58100.1	AT1G58100.2;AT1G58100.1	AT1G58100	640		Color2 [DarkGray]	1	4					-1	+	ACINUS_TD_YFP_TD	2	2	2	13.8	13.8	13.8	39.924	0	7.4215	214980000	11	4	725390	2738200	2164800	3352600	3468100	3085400	0	0	0	0	0	0	2.92169	0.00170616	2.7408	1.17444	21.8935
193	+	AT3G26420	5.01436	2.73145	RNA-binding (RRM/RBD/RNP motifs) family protein with retrovirus zinc finger-like domain	AT3G26420.1	AT3G26420.1	AT3G26420	1802		Color2 [DarkGray]	1	4					-1	+	ACINUS_TD_YFP_TD	7	7	7	24.1	24.1	24.1	26.923	0	33.241	4612600000	9	52	8791600	9591100	11182000	64343000	69929000	61837000	2182400	2378000	1622100	5789400	6528000	4236600	5.01436	0.00133333	2.73145	1.30222	23.9258
194	+	AT3G13200	2.87343	2.73139	Cwf15 / Cwc15 cell cycle control family protein	AT3G13200.1	AT3G13200.1	AT3G13200	1614		Color2 [DarkGray]	1	4					-1	+	ACINUS_TD_YFP_TD	8	8	8	38.3	38.3	38.3	27.032	0	16.194	1930600000	12	20	1313200	982540	4771200	26405000	21985000	23531000	0	0	0	845970	868420	1824000	2.87343	0.00211111	2.73139	1.16607	23.3069
195	+	AT5G44500	2.93366	2.71782	Small nuclear ribonucleoprotein family protein;Small nuclear ribonucleoprotein family protein;small nuclear ribonucleoprotein associated protein B;small nuclear ribonucleoprotein associated protein B;small nuclear ribonucleoprotein associated prot	AT5G44500.2;AT5G44500.1;AT4G20440.4;AT4G20440.3;AT4G20440.2;AT4G20440.1	AT5G44500.2;AT5G44500.1;AT4G20440.4;AT4G20440.3;AT4G20440.2;AT4G20440.1	AT5G44500	2327		Color2 [DarkGray]	1	4					-1	+	ACINUS_TD_YFP_TD	5	5	5	21.7	21.7	21.7	26.999	0	13.133	1272400000	12	35	1959100	4191700	4192400	18638000	21504000	18636000	299350	527700	367400	1646800	2271400	1417400	2.93366	0.00212093	2.71782	1.16719	22.4247
196	+	AT4G18260	3.80097	2.71265	Cytochrome b561/ferric reductase transmembrane protein family	AT4G18260.1	AT4G18260.1	AT4G18260	2306		Color2 [DarkGray]	1	4					-1	+	ACINUS_TD_YFP_TD	4	4	4	11	11	11	62.362	0	10.278	445870000	28	11	710090	1029000	1075700	2357900	2748100	2293700	0	0	0	0	0	0	3.80097	0.00193548	2.71265	1.23524	22.7954
197	+	AT5G11500	1.40902	2.71195	unknown protein;FUNCTIONS IN: molecular_function unknown;INVOLVED IN: biological_process unknown;LOCATED IN: cellular_component unknown;EXPRESSED IN: 24 plant structures;EXPRESSED DURING: 15 growth stages;CONTAINS InterPro DOMAIN/s: Protein of unkno	AT5G11500.2;AT5G11500.1	AT5G11500.2;AT5G11500.1	AT5G11500	2785		Color2 [DarkGray]	1	4					-1	+	ACINUS_TD_YFP_TD	7	7	7	43.5	43.5	43.5	24.971	0	21.369	1382300000	13	17	2047600	1140800	1847300	4714600	2245000	5201400	267600	257240	189740	590950	540880	573170	1.40902	0.00609272	2.71195	0.936227	24.1251
198	+	AT1G73350	1.32441	2.71128	unknown protein;FUNCTIONS IN: molecular_function unknown;INVOLVED IN: biological_process unknown;EXPRESSED IN: 25 plant structures;EXPRESSED DURING: 15 growth stages;Has 30201 Blast hits to 17322 proteins in 780 species: Archae - 12;Bacteria - 1396;	AT1G73350.3;AT1G73350.2;AT1G73350.1	AT1G73350.3;AT1G73350.2;AT1G73350.1	AT1G73350	793		Color2 [DarkGray]	1	4					-1	+	ACINUS_TD_YFP_TD	2	2	2	26.7	26.7	26.7	18.839	0	7.7018	633050000	9	4	4206500	4994500	4693400	6409500	7116300	6319700	0	0	0	1175700	1145400	1101100	1.32441	0.00655238	2.71128	0.916501	24.0591
199	+	AT5G37720	2.7996	2.69423	ALWAYS EARLY 4;ALWAYS EARLY 4	AT5G37720.2;AT5G37720.1	AT5G37720.2;AT5G37720.1	AT5G37720	3075		Color2 [DarkGray]	1	4					-1	+	ACINUS_TD_YFP_TD	10	10	10	48.6	48.6	48.6	29.709	0	29.256	2834200000	18	39	4996800	3265600	1851300	23795000	30829000	22660000	2383800	80990	52236	4593100	5664800	2342300	2.7996	0.00202667	2.69423	1.14491	23.924
200	+	AT1G75660	3.3033	2.6857	5-3 exoribonuclease 3	AT1G75660.1;AT5G42540.1;AT5G42540.2	AT1G75660.1	AT1G75660	821		Color2 [DarkGray]	1	4					-1	+	ACINUS_TD_YFP_TD	18	18	18	23.5	23.5	23.5	116.82	0	53.897	2095900000	52	46	515520	1217900	1198900	5025400	4544700	3204500	191390	65421	34901	244380	288440	329800	3.3033	0.00173913	2.6857	1.18824	22.9427
201	+	AT1G13740	1.9158	2.67272	ABI five binding protein 2	AT1G13740.1	AT1G13740.1	AT1G13740	209		Color2 [DarkGray]	1	4					-1	+	ACINUS_TD_YFP_TD	2	2	2	12.1	12.1	12.1	38.211	0	6.0294	202800000	18	7	261450	437800	573790	587780	718810	564820	0	0	0	0	0	0	1.9158	0.00295849	2.67272	1.0224	22.5421
202	+	AT1G70620	5.16448	2.66891	cyclin-related;cyclin-related;cyclin-related	AT1G70620.2;AT1G70620.1;AT1G70620.3	AT1G70620.2;AT1G70620.1;AT1G70620.3	AT1G70620	764		Color2 [DarkGray]	1	4					-1	+	ACINUS_TD_YFP_TD	7	7	7	9.3	9.3	9.3	97.081	0	12.003	453450000	30	16	391070	661800	1026700	4820000	3851900	4149500	0	0	0	92794	53002	68161	5.16448	0.00129609	2.66891	1.27859	20.8776
203	+	AT5G42820	0.7793	2.66069	Zinc finger C-x8-C-x5-C-x3-H type family protein;Zinc finger C-x8-C-x5-C-x3-H type family protein;U2 snRNP auxiliary factor small subunit, putative	AT5G42820.2;AT5G42820.1;AT1G27650.1;AT3G44785.1;AT1G27650.2	AT5G42820.2;AT5G42820.1;AT1G27650.1	AT5G42820	401		Color2 [DarkGray]	1	4					-1	+	ACINUS_TD_YFP_TD	4	4	3	14.1	14.1	13.4	33.232	0	7.745	838140000	10	10	3825800	4236200	1869200	4935400	1693400	2015100	951230	1593400	888770	526470	2886900	843840	0.7793	0.0152655	2.66069	0.744445	20.8775
204	+	AT1G66260	3.69032	2.6353	RNA-binding (RRM/RBD/RNP motifs) family protein;RNA-binding (RRM/RBD/RNP motifs) family protein	AT1G66260.2;AT1G66260.1	AT1G66260.2;AT1G66260.1	AT1G66260	717		Color2 [DarkGray]	1	4					-1	+	ACINUS_TD_YFP_TD	10	10	10	35.6	35.6	35.6	31.318	0	24.055	2531500000	18	39	2850400	4900700	5883900	12291000	20364000	15990000	1334000	960420	37078	3116100	1721900	1857100	3.69032	0.0017561	2.6353	1.19611	23.6683
205	+	AT2G21150	3.76848	2.63277	XAP5 family protein	AT2G21150.1	AT2G21150.1	AT2G21150	1041		Color2 [DarkGray]	1	4					-1	+	ACINUS_TD_YFP_TD	3	3	3	11.9	11.9	11.9	39.239	0	10.25	575640000	18	14	979030	1032900	883810	2760600	1435300	2720100	0	95053	0	213080	838560	174480	3.76848	0.00178218	2.63277	1.20003	23.4799
206	+	AT4G10760	3.55238	2.63274	mRNAadenosine methylase	AT4G10760.1	AT4G10760.1	AT4G10760	2200		Color2 [DarkGray]	1	4					-1	+	ACINUS_TD_YFP_TD	8	8	8	15.8	15.8	15.8	76.644	0	23.594	805970000	39	26	426550	886860	853440	2494100	3173100	3390200	0	0	0	175580	208390	530380	3.55238	0.00173077	2.63274	1.18583	21.674
207	+	AT1G05805	4.39897	2.63124	basic helix-loop-helix (bHLH) DNA-binding superfamily protein	AT1G05805.1	AT1G05805.1	AT1G05805	75		Color2 [DarkGray]	1	4					-1	+	ACINUS_TD_YFP_TD	10	10	10	58.6	58.6	58.6	38.951	0	64.473	3878800000	16	63	6272600	6200000	7555500	8161300	7202900	7747300	0	0	0	727500	719040	677470	4.39897	0.00191489	2.63124	1.23289	25.7224
208	+	AT4G02840	2.83438	2.62719	Small nuclear ribonucleoprotein family protein;Small nuclear ribonucleoprotein family protein	AT4G02840.1;AT4G02840.2	AT4G02840.1;AT4G02840.2	AT4G02840	2145		Color2 [DarkGray]	1	4					-1	+	ACINUS_TD_YFP_TD	4	4	2	54.3	54.3	27.6	12.75	0	20.869	2005500000	4	24	11507000	12830000	16480000	56028000	63580000	67147000	2362100	3614000	2566700	10424000	11379000	8742600	2.83438	0.00194872	2.62719	1.12406	24.1261
209	+	AT3G49430	3.13572	2.62461	SER/ARG-rich protein 34A;SER/ARG-rich protein 34A;SER/ARG-rich protein 34A	AT3G49430.2;AT3G49430.3;AT3G49430.1	AT3G49430.2;AT3G49430.3;AT3G49430.1	AT3G49430	1903		Color2 [DarkGray]	1	4					-1	+	ACINUS_TD_YFP_TD	10	10	10	40.1	40.1	40.1	33.462	0	91.16	5904900000	14	74	7160800	5225800	5886500	54610000	25697000	39215000	308890	1341000	1033200	4375200	5383100	4188700	3.13572	0.00206335	2.62461	1.15064	23.9796
210	+	AT1G30480	4.67315	2.60998	D111/G-patch domain-containing protein	AT1G30480.1	AT1G30480.1	AT1G30480	430		Color2 [DarkGray]	1	4					-1	+	ACINUS_TD_YFP_TD	11	11	11	43.2	43.2	43.2	42.318	0	24.695	2278200000	22	28	3673800	2405800	3441100	7046900	6644500	6195000	0	0	0	579730	1008800	832070	4.67315	0.00192513	2.60998	1.23488	24.8902
211	+	AT1G59760	2.15246	2.60524	RNA helicase, ATP-dependent, SK12/DOB1 protein	AT1G59760.1	AT1G59760.1	AT1G59760	645		Color2 [DarkGray]	1	4					-1	+	ACINUS_TD_YFP_TD	10	10	10	16.1	16.1	16.1	111.89	0	26.316	572850000	59	14	54241	214280	111170	607490	392380	673910	0	0	0	73802	36827	66546	2.15246	0.00301538	2.60524	1.03712	20.7739
212	+	AT1G06460	4.58302	2.59728	alpha-crystallin domain 32.1	AT1G06460.1	AT1G06460.1	AT1G06460	84		Color2 [DarkGray]	1	4					-1	+	ACINUS_TD_YFP_TD	3	3	3	21.8	21.8	21.8	31.222	0	10.062	504220000	15	7	623200	723080	946890	1079000	3140200	1138200	695770	899370	402410	565590	1062400	802190	4.58302	0.00186528	2.59728	1.22568	23.1911
213	+	AT4G15180	3.70381	2.59146	SET domain protein 2	AT4G15180.1	AT4G15180.1	AT4G15180	2259		Color2 [DarkGray]	1	4					-1	+	ACINUS_TD_YFP_TD	14	14	14	8.8	8.8	8.8	267.06	0	33.767	954120000	121	30	0	26744	23779	909070	1153800	997830	0	0	0	0	0	0	3.70381	0.00172249	2.59146	1.17887	21.1901
214	+	AT4G20330	4.23203	2.5881	Transcription initiation factor TFIIE, beta subunit	AT4G20330.1;AT4G21010.1	AT4G20330.1	AT4G20330	2324		Color2 [DarkGray]	1	4					-1	+	ACINUS_TD_YFP_TD	6	6	6	26.2	26.2	26.2	32.43	0	12.098	813500000	18	20	2207700	1309300	1585900	4167900	3740600	3901100	0	0	0	428780	231540	157970	4.23203	0.0018	2.5881	1.20632	23.5534
215	+	AT5G38600	4.54852	2.58648	Proline-rich spliceosome-associated (PSP) family protein / zinc knuckle (CCHC-type) family protein	AT5G38600.1	AT5G38600.1	AT5G38600	3080		Color2 [DarkGray]	1	4					-1	+	ACINUS_TD_YFP_TD	19	19	19	57.7	57.7	57.7	60.549	0	149.62	5695000000	22	85	5350800	6031900	8393500	18892000	18725000	19136000	0	0	0	1653200	1558500	2074500	4.54852	0.00184615	2.58648	1.21949	24.1367
216	+	AT5G17050	0.89256	2.58119	UDP-glucosyl transferase 78D2	AT5G17050.1	AT5G17050.1	AT5G17050	2889		Color2 [DarkGray]	1	4					-1	+	ACINUS_TD_YFP_TD	4	2	2	12	6.7	6.7	50.485	0	3.6528	672740000	18	10	1605900	3633800	709860	645730	836640	841920	248490	1593800	916890	2262900	2366900	1109000	0.89256	0.0130722	2.58119	0.770924	24.5883
217	+	AT2G18740	2.8252	2.58039	Small nuclear ribonucleoprotein family protein;Small nuclear ribonucleoprotein family protein;Small nuclear ribonucleoprotein family protein	AT2G18740.1;AT2G18740.2;AT4G30330.1	AT2G18740.1;AT2G18740.2;AT4G30330.1	AT2G18740	1006		Color2 [DarkGray]	1	4					-1	+	ACINUS_TD_YFP_TD	5	5	5	65.9	65.9	65.9	10.298	0	12.629	1256900000	4	12	2798100	8302800	6892300	36214000	47895000	38224000	439720	809930	885750	4628000	2646100	1608100	2.8252	0.00189212	2.58039	1.106	20.3745
218	+	AT5G52470	3.74236	2.56815	fibrillarin 1;fibrillarin 1	AT5G52470.1;AT5G52470.2	AT5G52470.1;AT5G52470.2	AT5G52470	3235		Color2 [DarkGray]	1	4					-1	+	ACINUS_TD_YFP_TD	22	22	6	65.9	65.9	18.2	32.829	0	172.66	33580000000	16	157	11163000	19181000	25098000	176250000	113150000	99283000	4181100	5891900	3436700	9740900	16458000	10886000	3.74236	0.00215094	2.56815	1.17155	26.2786
219	+	AT5G08610	3.16697	2.55838	P-loop containing nucleoside triphosphate hydrolases superfamily protein	AT5G08610.1;AT5G63630.1;AT5G08620.1	AT5G08610.1	AT5G08610	2750		Color2 [DarkGray]	1	4					-1	+	ACINUS_TD_YFP_TD	19	19	19	26.1	26.1	26.1	94.185	0	62.204	2623200000	48	53	836320	1171200	633250	4525800	6538600	5176600	199730	262590	121790	495110	461700	383320	3.16697	0.00195708	2.55838	1.12761	23.0136
220	+	AT4G00630	2.50103	2.55731	K+ efflux antiporter 2;K+ efflux antiporter 2	AT4G00630.1;AT4G00630.2	AT4G00630.1;AT4G00630.2	AT4G00630	2111		Color2 [DarkGray]	1	4					-1	+	ACINUS_TD_YFP_TD	5	2	2	6.6	2.4	2.4	126.16	0	3.7557	181380000	51	10	331410	306450	221570	256690	308630	290110	116570	172490	134170	190010	0	0	2.50103	0.00215748	2.55731	1.06428	22.2802
221	+	AT5G54640	1.23999	2.54941	Histone superfamily protein;histone H2A 2;histone H2A 2;histone H2A 10	AT5G54640.1;AT4G27230.2;AT4G27230.1;AT1G51060.1	AT5G54640.1;AT4G27230.2;AT4G27230.1;AT1G51060.1	AT5G54640	562		Color2 [DarkGray]	1	4					-1	+	ACINUS_TD_YFP_TD	3	2	1	30	23.1	17.7	13.658	0	3.4983	728600000	6	6	10893000	18666000	5827600	2649200	2876100	2670700	714410	1143500	0	2855300	1476300	2502600	1.23999	0.00902624	2.54941	0.859699	21.1217
222	+	AT3G53500	3.53254	2.53638	RNA-binding (RRM/RBD/RNP motifs) family protein with retrovirus zinc finger-like domain;RNA-binding (RRM/RBD/RNP motifs) family protein with retrovirus zinc finger-like domain	AT3G53500.1;AT3G53500.2	AT3G53500.1;AT3G53500.2	AT3G53500	1958		Color2 [DarkGray]	1	4					-1	+	ACINUS_TD_YFP_TD	2	2	2	4.9	4.9	4.9	26.772	0	5.9598	276420000	11	11	969120	944950	892110	3228600	3762800	3949700	91162	344200	458680	719190	512450	883730	3.53254	0.00203571	2.53638	1.1453	20.8686
223	+	AT2G37340	2.84816	2.53345	arginine/serine-rich zinc knuckle-containing protein 33;arginine/serine-rich zinc knuckle-containing protein 33	AT2G37340.3;AT2G37340.1;AT2G37340.2	AT2G37340.3;AT2G37340.1	AT2G37340	1232		Color2 [DarkGray]	1	4					-1	+	ACINUS_TD_YFP_TD	3	3	3	7.6	7.6	7.6	27.842	0	5.585	643400000	11	8	2439000	2378500	2774900	10448000	11046000	11882000	856380	928760	1083600	2200000	1831900	2167600	2.84816	0.00223673	2.53345	1.09083	22.5701
224	+	AT2G20330	3.74123	2.53053	Transducin/WD40 repeat-like superfamily protein	AT2G20330.1	AT2G20330.1	AT2G20330	1028		Color2 [DarkGray]	1	4					-1	+	ACINUS_TD_YFP_TD	27	27	27	62	62	62	71.201	0	91.585	8994000000	36	121	7659400	10803000	14879000	16393000	17526000	16104000	77339	102920	0	2751200	2773500	2745400	3.74123	0.00208219	2.53053	1.15581	24.8992
225	+	AT4G24740	2.64204	2.516	FUS3-complementing gene 2;FUS3-complementing gene 2	AT4G24740.2;AT4G24740.1	AT4G24740.2;AT4G24740.1	AT4G24740	2377		Color2 [DarkGray]	1	4					-1	+	ACINUS_TD_YFP_TD	3	3	3	9.9	9.9	9.9	37.931	0	5.2461	116970000	13	4	0	273370	0	2818700	1288300	3363300	0	0	0	0	0	0	2.64204	0.00216601	2.516	1.06465	20.2243
226	+	AT4G18070	1.88238	2.51244	unknown protein;BEST Arabidopsis thaliana protein match is: unknown protein (TAIR:AT1G29530.1);Has 30201 Blast hits to 17322 proteins in 780 species: Archae - 12;Bacteria - 1396;Metazoa - 17338;Fungi - 3422;Plants - 5037;Viruses - 0;Other Eukaryot	AT4G18070.4;AT4G18070.3;AT4G18070.1;AT4G18070.2	AT4G18070.4;AT4G18070.3;AT4G18070.1;AT4G18070.2	AT4G18070	2302		Color2 [DarkGray]	1	4					-1	+	ACINUS_TD_YFP_TD	3	3	3	27.5	27.5	27.5	27.778	0	58.978	331070000	8	9	342410	222170	319190	3417700	1740200	6045300	0	0	0	268560	0	0	1.88238	0.00349826	2.51244	0.969855	21.0449
227	+	AT1G61040	3.45225	2.5109	plus-3 domain-containing protein	AT1G61040.1	AT1G61040.1	AT1G61040	659		Color2 [DarkGray]	1	4					-1	+	ACINUS_TD_YFP_TD	11	11	11	28.8	28.8	28.8	71.319	0	46.481	1805800000	30	44	1498900	1207800	1893100	7594100	6401000	6571300	0	70263	0	486690	1167300	1049600	3.45225	0.00196552	2.5109	1.12963	22.6262
228	+	AT3G12170	2.34217	2.49625	Chaperone DnaJ-domain superfamily protein	AT3G12170.1	AT3G12170.1	AT3G12170	1597		Color2 [DarkGray]	1	4					-1	+	ACINUS_TD_YFP_TD	5	5	4	32.8	32.8	28.6	30.151	0	15.622	437980000	11	11	2789400	1428100	2816000	11688000	12201000	6718000	0	0	18588	623510	600170	933740	2.34217	0.0029697	2.49625	1.02538	22.45
229	+	AT1G50430	3.85572	2.48715	Ergosterol biosynthesis ERG4/ERG24 family;Ergosterol biosynthesis ERG4/ERG24 family	AT1G50430.2;AT1G50430.1	AT1G50430.2;AT1G50430.1	AT1G50430	554		Color2 [DarkGray]	1	4					-1	+	ACINUS_TD_YFP_TD	2	2	2	6.5	6.5	6.5	49.404	0	4.0967	397990000	10	17	1219600	1307400	1596200	1966600	1524500	1742900	574890	1151900	664200	3217000	2401900	1795900	3.85572	0.0020177	2.48715	1.144	23.1893
230	+	AT1G30460	3.26289	2.4869	cleavage and polyadenylation specificity factor 30;cleavage and polyadenylation specificity factor 30	AT1G30460.2;AT1G30460.1	AT1G30460.2;AT1G30460.1	AT1G30460	429		Color2 [DarkGray]	1	4					-1	+	ACINUS_TD_YFP_TD	2	2	2	9.6	9.6	9.6	27.969	0	5.4414	162850000	8	7	1158200	1466800	1611900	4667100	5029300	5814900	0	0	0	0	607680	0	3.26289	0.0019	2.4869	1.10685	20.8312
231	+	AT3G13570	3.92263	2.48198	SC35-like splicing factor 30A	AT3G13570.1	AT3G13570.1	AT3G13570	1623		Color2 [DarkGray]	1	4					-1	+	ACINUS_TD_YFP_TD	8	8	5	28.6	28.6	21	30.226	0	21.784	3248600000	14	45	7858600	7690100	7626600	46362000	42153000	39350000	1261800	1580300	904920	4833300	4548900	3754600	3.92263	0.00205405	2.48198	1.14532	24.29
232	+	AT1G20110	3.89205	2.47273	RING/FYVE/PHD zinc finger superfamily protein	AT1G20110.1	AT1G20110.1	AT1G20110	306		Color2 [DarkGray]	1	4					-1	+	ACINUS_TD_YFP_TD	15	15	15	30.4	30.4	30.4	65.395	0	48.293	6186600000	24	86	13700000	14980000	20904000	20250000	19730000	17475000	133440	268600	46925	3589800	3195500	3488100	3.89205	0.002	2.47273	1.13981	26.2047
233	+	AT3G47620	3.12513	2.47265	TEOSINTE BRANCHED, cycloidea and PCF (TCP) 14	AT3G47620.1	AT3G47620.1	AT3G47620	1878		Color2 [DarkGray]	1	4					-1	+	ACINUS_TD_YFP_TD	3	3	3	16.6	16.6	16.6	52.299	0	15.623	448000000	14	10	2260000	2609900	2754800	2029100	2224900	1983000	117010	0	0	666070	584440	791930	3.12513	0.0022459	2.47265	1.091	23.604
234	+	AT4G34340	2.06792	2.46706	TBP-associated factor 8	AT4G34340.1	AT4G34340.1	AT4G34340	2551		Color2 [DarkGray]	1	4					-1	+	ACINUS_TD_YFP_TD	2	2	2	12.7	12.7	12.7	39.546	0	4.6247	145780000	16	5	1227800	536050	606160	1427600	1911500	2025800	0	0	0	630370	479630	266200	2.06792	0.00356028	2.46706	0.981979	20.7883
235	+	AT5G01600	3.99844	2.46671	ferretin 1	AT5G01600.1	AT5G01600.1	AT5G01600	2657		Color2 [DarkGray]	1	4					-1	+	ACINUS_TD_YFP_TD	3	3	3	9.4	9.4	9.4	28.178	0	4.4849	417310000	11	10	347040	281250	545890	1176000	977240	1449500	136490	232530	251910	281450	306560	152160	3.99844	0.00200881	2.46671	1.14261	21.1984
236	+	AT1G79200	3.82076	2.46177	unknown protein;Has 30201 Blast hits to 17322 proteins in 780 species: Archae - 12;Bacteria - 1396;Metazoa - 17338;Fungi - 3422;Plants - 5037;Viruses - 0;Other Eukaryotes - 2996 (source: NCBI BLink).	AT1G79200.1	AT1G79200.1	AT1G79200	872		Color2 [DarkGray]	1	4					-1	+	ACINUS_TD_YFP_TD	5	5	5	30.8	30.8	30.8	19.087	0	10.947	1256800000	7	16	4668500	2161400	3925800	15156000	36337000	32403000	8540200	2958700	1665000	1216400	4409600	3946800	3.82076	0.00197403	2.46177	1.1314	23.0363
237	+	AT1G17130	3.59637	2.45717	Family of unknown function (DUF572);Family of unknown function (DUF572)	AT1G17130.1;AT1G17130.2	AT1G17130.1;AT1G17130.2	AT1G17130	259		Color2 [DarkGray]	1	4					-1	+	ACINUS_TD_YFP_TD	5	5	5	23.3	23.3	23.3	37.638	0	11.971	404650000	16	15	996140	1427100	1568500	2081500	2199100	2227700	0	0	0	0	0	275540	3.59637	0.00191597	2.45717	1.11677	22.255
238	+	AT5G09860	1.58318	2.4555	nuclear matrix protein-related;nuclear matrix protein-related	AT5G09860.2;AT5G09860.1	AT5G09860.2;AT5G09860.1	AT5G09860	2762		Color2 [DarkGray]	1	4					-1	+	ACINUS_TD_YFP_TD	4	4	4	9.5	9.5	9.5	68.205	0	11.915	241480000	26	11	293470	560450	406540	1298200	1713600	646270	0	0	0	99619	193330	131810	1.58318	0.00719255	2.4555	0.905345	21.8944
239	+	AT3G19670	2.26859	2.45362	pre-mRNA-processing protein 40B	AT3G19670.1	AT3G19670.1	AT3G19670	1732		Color2 [DarkGray]	1	4					-1	+	ACINUS_TD_YFP_TD	8	8	8	11.7	11.7	11.7	113.57	0	17.947	463310000	43	13	50887	98972	55376	1211800	1220000	1335900	155960	562040	146090	312620	228140	285710	2.26859	0.00318841	2.45362	1.0025	20.3291
240	+	AT2G13370	4.19285	2.45207	chromatin remodeling 5	AT2G13370.1	AT2G13370.1	AT2G13370	964		Color2 [DarkGray]	1	4					-1	+	ACINUS_TD_YFP_TD	62	62	62	40.1	40.1	40.1	197.27	0	183.07	16962000000	86	216	3583300	6971900	7415000	16113000	18979000	19295000	44801	113250	0	1320900	1682400	1781200	4.19285	0.00204484	2.45207	1.1453	25.3031
241	+	AT3G61860	1.70215	2.43694	RNA-binding (RRM/RBD/RNP motifs) family protein;RNA-binding (RRM/RBD/RNP motifs) family protein	AT3G61860.1;AT2G46610.1;AT2G46610.2	AT3G61860.1;AT2G46610.1	AT3G61860	2074		Color2 [DarkGray]	1	4					-1	+	ACINUS_TD_YFP_TD	8	6	6	35.6	30.3	30.3	31.154	0	14.969	732150000	15	13	539130	779910	706020	9851300	12311000	11274000	0	0	224160	413330	344410	472690	1.70215	0.00661538	2.43694	0.919974	20.701
242	+	AT3G48120	3.03961	2.42318	unknown protein;Has 22990 Blast hits to 12942 proteins in 666 species: Archae - 8;Bacteria - 739;Metazoa - 13803;Fungi - 2465;Plants - 1363;Viruses - 116;Other Eukaryotes - 4496 (source: NCBI BLink).	AT3G48120.1	AT3G48120.1	AT3G48120	1885		Color2 [DarkGray]	1	4					-1	+	ACINUS_TD_YFP_TD	5	5	5	18	18	18	37.836	0	19.484	380900000	8	7	0	0	1137500	2171800	2168900	1694100	0	0	0	0	0	0	3.03961	0.0021746	2.42318	1.06522	20.2664
243	+	AT1G04400	4.09911	2.40126	cryptochrome 2;cryptochrome 2	AT1G04400.2;AT1G04400.1	AT1G04400.2;AT1G04400.1	AT1G04400	49		Color2 [DarkGray]	1	4					-1	+	ACINUS_TD_YFP_TD	7	7	7	21.1	21.1	21.1	69.456	0	20.521	826890000	32	17	161440	404330	676440	2930400	393180	552300	0	0	189810	1073200	390860	355070	4.09911	0.00192405	2.40126	1.11905	23.7889
244	+	AT3G62840	3.22587	2.39556	Small nuclear ribonucleoprotein family protein;Small nuclear ribonucleoprotein family protein;Small nuclear ribonucleoprotein family protein;Small nuclear ribonucleoprotein family protein;Small nuclear ribonucleoprotein family protein;Small nucl	AT3G62840.2;AT2G47640.3;AT2G47640.2;AT3G62840.1;AT2G47640.4;AT2G47640.1	AT3G62840.2;AT2G47640.3;AT2G47640.2;AT3G62840.1;AT2G47640.4;AT2G47640.1	AT3G62840	1395		Color2 [DarkGray]	1	4					-1	+	ACINUS_TD_YFP_TD	7	7	7	61.1	61.1	61.1	12.507	0	26.658	1377900000	6	24	3413800	3814000	4896100	20945000	22832000	27763000	229060	1474000	462090	2860200	3522700	2480200	3.22587	0.0022008	2.39556	1.06799	23.84
245	+	AT4G09980	3.33242	2.39356	Methyltransferase MT-A70 family protein;Methyltransferase MT-A70 family protein	AT4G09980.1;AT4G09980.2	AT4G09980.1;AT4G09980.2	AT4G09980	2191		Color2 [DarkGray]	1	4					-1	+	ACINUS_TD_YFP_TD	9	9	9	11.8	11.8	11.8	106.36	0	18.734	1351400000	46	19	332970	896750	1133100	3107600	3407300	3075000	80641	0	0	216450	425470	205330	3.33242	0.00221862	2.39356	1.07433	22.7198
246	+	AT1G01350	1.13127	2.39295	Zinc finger (CCCH-type/C3HC4-type RING finger) family protein;Zinc finger (CCCH-type/C3HC4-type RING finger) family protein;Zinc finger (CCCH-type/C3HC4-type RING finger) family protein	AT1G01350.1;AT5G06420.2;AT5G06420.1	AT1G01350.1;AT5G06420.2;AT5G06420.1	AT1G01350	7		Color2 [DarkGray]	1	4					-1	+	ACINUS_TD_YFP_TD	3	3	3	10.2	10.2	10.2	38.71	0	5.9383	456130000	20	11	1445200	1376700	1987900	2916100	2508300	2834600	0	0	0	571680	481700	610410	1.13127	0.0111421	2.39295	0.799038	23.0129
247	+	AT4G21670	2.98276	2.3831	C-terminal domain phosphatase-like 1	AT4G21670.1	AT4G21670.1	AT4G21670	2339		Color2 [DarkGray]	1	4					-1	+	ACINUS_TD_YFP_TD	14	14	13	21.7	21.7	20.9	108.42	0	36.726	1240400000	52	40	349730	738950	1126900	1245700	2051400	1396500	33465	41267	28621	105400	139580	239670	2.98276	0.00254264	2.3831	1.04537	22.5179
248	+	AT1G76010	4.60438	2.36839	Alba DNA/RNA-binding protein	AT1G76010.1	AT1G76010.1	AT1G76010	825		Color2 [DarkGray]	1	4					-1	+	ACINUS_TD_YFP_TD	18	18	17	60	60	56.9	37.382	0	137.05	21308000000	20	128	13249000	21431000	21933000	95854000	76428000	65151000	3162200	4521800	2402400	10554000	12847000	9718900	4.60438	0.00194043	2.36839	1.12394	26.6674
249	+	AT5G22040	2.20844	2.36579	unknown protein;FUNCTIONS IN: molecular_function unknown;INVOLVED IN: biological_process unknown;LOCATED IN: cellular_component unknown.;unknown protein;FUNCTIONS IN: molecular_function unknown;INVOLVED IN: biological_process unknown;LOCATED IN: c	AT5G22040.3;AT5G22040.2;AT5G22040.1	AT5G22040.3;AT5G22040.2;AT5G22040.1	AT5G22040	2955		Color2 [DarkGray]	1	4					-1	+	ACINUS_TD_YFP_TD	5	5	5	25.7	25.7	25.7	32.135	0	13.404	813130000	13	12	635540	1417000	919000	8948700	3631100	6738400	1238000	1008800	1036600	1194200	895510	590040	2.20844	0.00390311	2.36579	0.966247	21.5483
250	+	AT5G11200	4.1863	2.36211	DEAD/DEAH box RNA helicase family protein;DEAD/DEAH box RNA helicase family protein;DEAD/DEAH box RNA helicase family protein;DEAD/DEAH box RNA helicase family protein;DEAD/DEAH box RNA helicase family protein	AT5G11200.1;AT5G11170.1;AT5G11200.3;AT5G11200.2;AT5G11170.2	AT5G11200.1;AT5G11170.1;AT5G11200.3;AT5G11200.2;AT5G11170.2	AT5G11200	2778		Color2 [DarkGray]	1	4					-1	+	ACINUS_TD_YFP_TD	30	30	30	78.9	78.9	78.9	48.337	0	138.73	45100000000	21	248	92088000	138980000	166050000	146070000	154640000	130990000	8843700	13749000	8978600	17357000	20289000	19223000	4.1863	0.0018843	2.36211	1.10569	27.9963
251	+	AT2G34040	5.27547	2.3607	Apoptosis inhibitory protein 5 (API5);Apoptosis inhibitory protein 5 (API5)	AT2G34040.2;AT2G34040.1	AT2G34040.2;AT2G34040.1	AT2G34040	1184		Color2 [DarkGray]	1	4					-1	+	ACINUS_TD_YFP_TD	8	8	8	23.3	23.3	23.3	50.049	0	20.995	1587500000	27	34	3501400	3314800	3978300	5337200	5047500	5516200	128930	148170	0	594450	586740	511880	5.27547	0.00199127	2.3607	1.13906	24.099
252	+	AT5G27120	1.59117	2.3551	NOP56-like pre RNA processing ribonucleoprotein	AT5G27120.1	AT5G27120.1	AT5G27120	3024		Color2 [DarkGray]	1	4					-1	+	ACINUS_TD_YFP_TD	11	8	8	29.5	22	22	58.754	0	15.528	934270000	25	23	575590	453250	579350	3423400	1868500	2339300	641320	218280	228990	844720	1738300	1139300	1.59117	0.00807295	2.3551	0.879052	22.8208
253	+	AT4G04614	0.853345	2.34689	unknown protein;Has 35333 Blast hits to 34131 proteins in 2444 species: Archae - 798;Bacteria - 22429;Metazoa - 974;Fungi - 991;Plants - 531;Viruses - 0;Other Eukaryotes - 9610 (source: NCBI BLink).	AT4G04614.1	AT4G04614.1	AT4G04614	2163		Color2 [DarkGray]	1	4					-1	+	ACINUS_TD_YFP_TD	2	2	2	15.3	15.3	15.3	20.069	0	5.1299	450670000	8	7	4585700	4149300	6643500	8949000	7194700	7627900	46033	0	0	1166700	1867700	1135000	0.853345	0.0169645	2.34689	0.715967	21.1338
254	+	AT5G13950	2.92355	2.33401	unknown protein;BEST Arabidopsis thaliana protein match is: unknown protein (TAIR:AT1G02290.1);Has 147 Blast hits to 145 proteins in 44 species: Archae - 0;Bacteria - 2;Metazoa - 56;Fungi - 6;Plants - 81;Viruses - 0;Other Eukaryotes - 2 (source: N	AT5G13950.1;AT5G13950.2;AT5G13950.3	AT5G13950.1;AT5G13950.2;AT5G13950.3	AT5G13950	2827		Color2 [DarkGray]	1	4					-1	+	ACINUS_TD_YFP_TD	3	3	3	5.2	5.2	5.2	104.83	0	13.476	323470000	36	9	525540	620330	754130	292790	331660	327940	0	0	0	0	38101	49854	2.92355	0.00294737	2.33401	1.02196	23.8642
255	+	AT1G61100	2.89406	2.33257	disease resistance protein (TIR class), putative;disease resistance protein (TIR class), putative	AT1G61100.2;AT1G61100.1	AT1G61100.2;AT1G61100.1	AT1G61100	660		Color2 [DarkGray]	1	4					-1	+	ACINUS_TD_YFP_TD	5	5	5	8.2	8.2	8.2	89.628	0	7.7023	241570000	32	4	102770	69486	0	2077900	1035700	1285400	0	0	0	0	59291	0	2.89406	0.00292537	2.33257	1.01913	21.0654
256	+	AT5G57370	1.27581	2.32723	unknown protein;CONTAINS InterPro DOMAIN/s: Protein of unknown function DUF1777 (InterPro:IPR013957);Has 30201 Blast hits to 17322 proteins in 780 species: Archae - 12;Bacteria - 1396;Metazoa - 17338;Fungi - 3422;Plants - 5037;Viruses - 0;Other Eu	AT5G57370.1	AT5G57370.1	AT5G57370	3306		Color2 [DarkGray]	1	4					-1	+	ACINUS_TD_YFP_TD	3	3	3	13.2	13.2	13.2	26.041	0	4.8703	249500000	7	5	841720	990000	738070	9518000	8025300	6411900	0	0	0	115200	1255700	849140	1.27581	0.0108011	2.32723	0.814968	21.5548
257	+	AT3G52250	4.06958	2.32002	Duplicated homeodomain-like superfamily protein	AT3G52250.1	AT3G52250.1	AT3G52250	1933		Color2 [DarkGray]	1	4					-1	+	ACINUS_TD_YFP_TD	11	11	11	12	12	12	181.75	0	61.405	1286800000	81	29	294240	769400	595670	1707800	1749300	1514200	0	0	0	105270	66531	130730	4.06958	0.00222764	2.32002	1.08244	23.5707
258	+	AT4G34270	3.16942	2.31815	TIP41-like family protein	AT4G34270.1	AT4G34270.1	AT4G34270	2550		Color2 [DarkGray]	1	4					-1	+	ACINUS_TD_YFP_TD	4	4	4	17.6	17.6	17.6	33.074	0	11.857	352830000	16	13	1238600	1539600	2060300	1614100	2619100	1774700	0	0	0	707820	754220	1083600	3.16942	0.00300383	2.31815	1.03339	22.832
259	+	AT2G17580	1.32921	2.30777	Polynucleotide adenylyltransferase family protein	AT2G17580.1	AT2G17580.1	AT2G17580	991		Color2 [DarkGray]	1	4					-1	+	ACINUS_TD_YFP_TD	7	7	7	10.2	10.2	10.2	85.423	0	11.318	517930000	47	12	272470	133970	594410	1202100	1732900	1725000	385420	546740	427240	307530	594900	398120	1.32921	0.0106667	2.30777	0.820528	21.4369
260	+	AT3G09850	2.75511	2.29413	D111/G-patch domain-containing protein	AT3G09850.1	AT3G09850.1	AT3G09850	1552		Color2 [DarkGray]	1	4					-1	+	ACINUS_TD_YFP_TD	7	7	7	15.6	15.6	15.6	84.221	0	9.314	289490000	34	9	0	0	94816	2871500	180070	281440	0	0	0	0	0	48339	2.75511	0.00362455	2.29413	0.993547	21.9719
261	+	AT5G51300	4.25619	2.27995	splicing factor-related;splicing factor-related;splicing factor-related	AT5G51300.3;AT5G51300.2;AT5G51300.1	AT5G51300.3;AT5G51300.2;AT5G51300.1	AT5G51300	3225		Color2 [DarkGray]	1	4					-1	+	ACINUS_TD_YFP_TD	18	18	18	30	30	30	87.049	0	323.31	14418000000	20	130	8887700	11843000	13156000	18676000	21136000	18500000	62978	84659	0	1307800	869460	829720	4.25619	0.00220968	2.27995	1.07224	26.9796
262	+	AT4G31580	3.16194	2.27936	serine/arginine-rich 22;serine/arginine-rich 22	AT4G31580.2;AT4G31580.1	AT4G31580.2;AT4G31580.1	AT4G31580	2500		Color2 [DarkGray]	1	4					-1	+	ACINUS_TD_YFP_TD	8	8	5	32.5	32.5	22.5	22.458	0	16.395	5271700000	8	43	12229000	14919000	13768000	103160000	87296000	34757000	1020500	3912800	2328200	9533500	16125000	9557300	3.16194	0.0029037	2.27936	1.01746	24.2069
263	+	AT3G32940	1.77081	2.27775	RNA-binding KH domain-containing protein	AT3G32940.1	AT3G32940.1	AT3G32940	1837		Color2 [DarkGray]	1	4					-1	+	ACINUS_TD_YFP_TD	3	3	3	5.8	5.8	5.8	66.479	0	6.9075	109220000	28	3	0	0	0	1273900	1606700	1020000	0	0	0	0	0	0	1.77081	0.00812232	2.27775	0.88353	20.7708
264	+	AT1G20580	3.63251	2.27597	Small nuclear ribonucleoprotein family protein	AT1G20580.1;AT1G20600.1	AT1G20580.1	AT1G20580	315		Color2 [DarkGray]	1	4					-1	+	ACINUS_TD_YFP_TD	3	3	2	26	26	18.3	14.237	0	6.641	2785400000	8	28	5559000	6541100	6531700	30029000	39515000	35410000	1107600	1498500	933680	5187100	4002900	4309600	3.63251	0.00302703	2.27597	1.04327	23.9127
265	+	AT2G47330	2.56026	2.26656	P-loop containing nucleoside triphosphate hydrolases superfamily protein	AT2G47330.1	AT2G47330.1	AT2G47330	1390		Color2 [DarkGray]	1	4					-1	+	ACINUS_TD_YFP_TD	17	17	17	30.4	30.4	30.4	83.05	0	35.167	1779700000	39	44	369350	697940	906300	1275100	1800900	1124000	13018	25845	102100	162310	142400	168610	2.56026	0.00391667	2.26656	0.966896	22.3703
266	+	AT4G21660	3.89643	2.25737	proline-rich spliceosome-associated (PSP) family protein;proline-rich spliceosome-associated (PSP) family protein	AT4G21660.2;AT4G21660.1;AT1G11520.1	AT4G21660.2;AT4G21660.1	AT4G21660	2338		Color2 [DarkGray]	1	4					-1	+	ACINUS_TD_YFP_TD	17	17	17	34.9	34.9	34.9	68.518	0	59.679	8273800000	21	89	1727400	2074700	3137100	9990200	10476000	6642600	70546	0	0	733190	778280	1078100	3.89643	0.0025625	2.25737	1.04785	24.9528
267	+	AT2G42560	2.52492	2.25603	late embryogenesis abundant domain-containing protein / LEA domain-containing protein	AT2G42560.1	AT2G42560.1	AT2G42560	1309		Color2 [DarkGray]	1	4					-1	+	ACINUS_TD_YFP_TD	9	9	9	21.1	21.1	21.1	67.195	0	17.426	485200000	40	17	93290	70819	0	1383600	1298700	1245500	9488.9	0	1827	228820	396790	487350	2.52492	0.00428767	2.25603	0.959953	20.6222
268	+	AT1G17860	0.966565	2.2551	Kunitz family trypsin and protease inhibitor protein	AT1G17860.1	AT1G17860.1	AT1G17860	272		Color2 [DarkGray]	1	4					-1	+	ACINUS_TD_YFP_TD	3	3	3	27.6	27.6	27.6	22.081	0	7.1298	246020000	12	5	602860	1718300	1482200	4860600	3029500	1875900	0	0	0	1352000	1290400	406790	0.966565	0.0165411	2.2551	0.729153	20.7858
269	+	AT5G28740	3.1108	2.25199	Tetratricopeptide repeat (TPR)-like superfamily protein	AT5G28740.1	AT5G28740.1	AT5G28740	3045		Color2 [DarkGray]	1	4					-1	+	ACINUS_TD_YFP_TD	40	40	40	44.8	44.8	44.8	107.05	0	86.109	8639000000	53	154	3540400	4594800	5407700	13253000	20371000	16992000	386690	476210	336340	2472500	2345400	2349800	3.1108	0.00321168	2.25199	1.00324	24.2055
270	+	AT2G22090	2.48636	2.2441	RNA-binding (RRM/RBD/RNP motifs) family protein;RNA-binding (RRM/RBD/RNP motifs) family protein	AT2G22090.1;AT2G22090.2	AT2G22090.1;AT2G22090.2	AT2G22090	1054		Color2 [DarkGray]	1	4					-1	+	ACINUS_TD_YFP_TD	5	5	5	16.9	16.9	16.9	36.15	0	12.466	234040000	10	10	175010	613650	242290	3532000	2327200	2584400	0	0	0	0	0	0	2.48636	0.00461017	2.2441	0.952195	21.4669
271	+	AT2G02570	4.69162	2.2369	nucleic acid binding;RNA binding;nucleic acid binding;RNA binding;nucleic acid binding;RNA binding;nucleic acid binding;RNA binding	AT2G02570.4;AT2G02570.2;AT2G02570.1;AT2G02570.3	AT2G02570.4;AT2G02570.2;AT2G02570.1;AT2G02570.3	AT2G02570	922		Color2 [DarkGray]	1	4					-1	+	ACINUS_TD_YFP_TD	13	13	13	39.3	39.3	39.3	33.47	0	81.601	1935400000	18	46	4730500	5040400	6467200	7396400	7451000	6227800	0	0	0	1163300	1046800	980430	4.69162	0.002192	2.2369	1.06708	24.1248
272	+	AT3G55480	1.92018	2.22382	protein affected traf&#64257;cking 2;protein affected traf&#64257;cking 2	AT3G55480.1;AT3G55480.2	AT3G55480.1;AT3G55480.2	AT3G55480	1993		Color2 [DarkGray]	1	4					-1	+	ACINUS_TD_YFP_TD	3	3	3	4.9	4.9	4.9	108.65	0	8.0656	184870000	46	5	164500	114770	77626	399430	199860	426960	200120	214180	0	76983	64894	183890	1.92018	0.00814724	2.22382	0.886161	20.2471
273	+	AT1G49590	2.56921	2.21274	C2H2 and C2HC zinc fingers superfamily protein;C2H2 and C2HC zinc fingers superfamily protein;C2H2 and C2HC zinc fingers superfamily protein	AT1G49590.1;AT1G49590.3;AT1G49590.2	AT1G49590.1;AT1G49590.3;AT1G49590.2	AT1G49590	544		Color2 [DarkGray]	1	4					-1	+	ACINUS_TD_YFP_TD	5	5	5	21.1	21.1	21.1	27.052	0	7.8718	219280000	8	8	1626200	1480600	2239700	7032200	6377500	6403100	99619	0	0	109730	0	85195	2.56921	0.00499663	2.21274	0.947993	21.2786
274	+	AT2G38530	2.25238	2.20495	lipid transfer protein 2	AT2G38530.1	AT2G38530.1	AT2G38530	1246		Color2 [DarkGray]	1	4					-1	+	ACINUS_TD_YFP_TD	2	2	2	22	22	22	11.938	0	3.1218	201020000	6	5	426210	529220	635190	10798000	7897600	10162000	698300	0	0	0	1893600	462810	2.25238	0.00653165	2.20495	0.916313	21.1996
275	+	AT5G55920	1.41194	2.20399	S-adenosyl-L-methionine-dependent methyltransferases superfamily protein	AT5G55920.1	AT5G55920.1	AT5G55920	3287		Color2 [DarkGray]	1	4					-1	+	ACINUS_TD_YFP_TD	3	3	2	6.3	6.3	4.3	76.775	0	9.4842	196780000	23	10	247720	219170	321140	1628500	1184500	1502400	129130	163680	63753	353100	395180	125600	1.41194	0.0107135	2.20399	0.808187	20.6721
276	+	AT5G65260	1.49084	2.18479	RNA-binding (RRM/RBD/RNP motifs) family protein;polyadenylate-binding protein 1;polyadenylate-binding protein 1;polyadenylate-binding protein 1	AT5G65260.1;AT5G51120.3;AT5G51120.1;AT5G51120.2	AT5G65260.1;AT5G51120.3;AT5G51120.1;AT5G51120.2	AT5G65260	3407		Color2 [DarkGray]	1	4					-1	+	ACINUS_TD_YFP_TD	2	2	2	10.9	10.9	10.9	25.25	0	3.7819	299800000	8	6	4222300	3627000	6101600	5554100	4910500	5585700	661110	901220	0	2053300	2238000	1620000	1.49084	0.0108306	2.18479	0.81564	23.3156
277	+	AT1G51800	1.38902	2.1841	Leucine-rich repeat protein kinase family protein	AT1G51800.1;AT1G51890.1;AT1G51860.1;AT2G28960.1;AT2G04300.1;AT1G51820.1;AT1G51910.1;AT1G49100.1;AT5G16900.1;AT1G51880.1;AT2G29000.1;AT1G51870.1;AT1G51890.2;AT3G21340.1;AT1G51810.1;AT1G51830.1;AT5G59650.1;AT2G19210.1;AT3G46330.1;AT2G28990.1;AT3G46400.1;AT3G46340.1;AT1G51620.1;AT5G59680.1;AT2G14440.1;AT3G46420.1;AT1G07560.1;AT2G14510.1;AT5G59670.1;AT1G05700.1;AT5G59660.1;AT1G51620.2;AT3G46370.1;AT2…	AT1G51800.1	AT1G51800	573		Color2 [DarkGray]	1	4					-1	+	ACINUS_TD_YFP_TD	5	3	3	7.9	6.2	6.2	99.637	0	9.9783	255520000	46	6	103700	96056	130260	278900	198220	198470	128100	146140	239260	242330	139220	318130	1.38902	0.0111123	2.1841	0.79902	21.3895
278	+	AT3G62900	1.81401	2.17808	CW-type Zinc Finger	AT3G62900.1;AT1G02990.3	AT3G62900.1	AT3G62900	2090		Color2 [DarkGray]	1	4					-1	+	ACINUS_TD_YFP_TD	4	4	4	4	4	4	160.95	0	7.6923	357680000	71	9	161730	255350	375220	636030	603030	572640	0	0	0	103460	89216	108880	1.81401	0.00897391	2.17808	0.858716	22.5573
279	+	AT2G06210	2.92346	2.17655	binding	AT2G06210.1	AT2G06210.1	AT2G06210	950		Color2 [DarkGray]	1	4					-1	+	ACINUS_TD_YFP_TD	13	13	13	20.1	20.1	20.1	124.09	0	36.828	1401400000	55	21	454460	470130	1154800	1981900	2629600	1434200	0	0	99560	233270	355340	275140	2.92346	0.00430241	2.17655	0.96107	22.0338
280	+	AT4G08350	3.33575	2.17554	global transcription factor group A2	AT4G08350.1;AT2G34210.1;AT4G08360.1	AT4G08350.1	AT4G08350	2177		Color2 [DarkGray]	1	4					-1	+	ACINUS_TD_YFP_TD	30	30	30	36.3	36.3	36.3	115.4	0	155.42	4829500000	52	109	2748900	4496100	5077300	6319900	6525700	5776500	143420	182620	401920	1422100	1203200	1613100	3.33575	0.00357295	2.17554	0.985843	23.7484
281	+	AT3G05060	3.30506	2.16796	NOP56-like pre RNA processing ribonucleoprotein	AT3G05060.1	AT3G05060.1	AT3G05060	1482		Color2 [DarkGray]	1	4					-1	+	ACINUS_TD_YFP_TD	22	22	19	54.8	54.8	47.3	59.002	0	74.486	8665500000	26	122	6739100	5181400	5202900	57160000	29066000	33390000	2036000	1864700	604980	6272300	5890300	4515300	3.30506	0.0035477	2.16796	0.981044	24.2893
282	+	AT1G03280	4.53685	2.16023	Transcription factor TFIIE, alpha subunit	AT1G03280.1	AT1G03280.1	AT1G03280	35		Color2 [DarkGray]	1	4					-1	+	ACINUS_TD_YFP_TD	17	17	15	40.1	40.1	38.2	54.123	0	36.407	2938900000	26	51	9267200	8098300	12767000	13559000	12832000	12599000	0	0	0	2700200	1530000	1893900	4.53685	0.00298099	2.16023	1.02785	24.3643
283	+	AT2G01930	3.01755	2.1555	basic pentacysteine1;basic pentacysteine1	AT2G01930.2;AT2G01930.1	AT2G01930.2;AT2G01930.1	AT2G01930	914		Color2 [DarkGray]	1	4					-1	+	ACINUS_TD_YFP_TD	5	5	4	32.9	32.9	28.3	31.648	0	31.223	608230000	11	14	4669100	6242300	6729600	2162200	4352300	3743300	0	0	0	212150	327200	277390	3.01755	0.00464164	2.1555	0.958975	22.9939
284	+	AT1G27540	1.93641	2.15351	Protein of unknown function (DUF295);Protein of unknown function (DUF295)	AT1G27540.1;AT1G27540.2;AT1G27580.1	AT1G27540.1;AT1G27540.2	AT1G27540	399		Color2 [DarkGray]	1	4					-1	+	ACINUS_TD_YFP_TD	5	5	5	16	16	16	47.815	0	12.765	279370000	22	12	191870	573700	704090	883460	1802500	734730	0	0	0	134690	0	163160	1.93641	0.00880712	2.15351	0.865546	20.7303
285	+	AT3G59410	1.57126	2.15206	protein kinase family protein;protein kinase family protein	AT3G59410.1;AT3G59410.2	AT3G59410.1;AT3G59410.2	AT3G59410	2042		Color2 [DarkGray]	1	4					-1	+	ACINUS_TD_YFP_TD	10	10	10	12	12	12	140.32	0	19.907	338940000	61	13	0	38746	57148	1592000	864040	457540	0	0	0	0	0	0	1.57126	0.0105495	2.15206	0.818372	20.3289
286	+	AT5G58470	4.37587	2.11527	TBP-associated factor 15B;TBP-associated factor 15B	AT5G58470.2;AT5G58470.1	AT5G58470.2;AT5G58470.1	AT5G58470	3322		Color2 [DarkGray]	1	4					-1	+	ACINUS_TD_YFP_TD	5	5	5	12.6	12.6	12.6	42.315	0	18.113	286200000	22	13	877310	964920	772530	3798700	3582100	2018300	100600	41938	0	527630	172990	152110	4.37587	0.0032	2.11527	1.00281	21.1383
287	+	AT4G16990	3.42144	2.11167	disease resistance protein (TIR-NBS class), putative;disease resistance protein (TIR-NBS class), putative;disease resistance protein (TIR-NBS class), putative;disease resistance protein (TIR-NBS class), putative;disease resistance protein (TIR-NBS	AT4G16990.2;AT4G16990.1;AT4G16990.5;AT4G16990.3;AT4G16990.4	AT4G16990.2;AT4G16990.1;AT4G16990.5;AT4G16990.3;AT4G16990.4	AT4G16990	2282		Color2 [DarkGray]	1	4					-1	+	ACINUS_TD_YFP_TD	24	24	24	37.9	37.9	37.9	91.153	0	55.359	2968500000	47	77	870280	2544000	1488100	8488700	9391700	8855000	235690	281250	201490	515500	570420	552700	3.42144	0.00388966	2.11167	0.963888	23.1239
288	+	AT1G72730	3.75591	2.10389	DEA(D/H)-box RNA helicase family protein	AT1G72730.1	AT1G72730.1	AT1G72730	785		Color2 [DarkGray]	1	4					-1	+	ACINUS_TD_YFP_TD	14	2	2	38.4	7	7	46.77	0	4.1078	137740000	23	8	365800	309340	947770	1160600	971870	907870	171240	157270	182760	283560	278470	252230	3.75591	0.00352281	2.10389	0.975776	20.3971
289	+	AT3G16260	1.05191	2.09938	tRNAse Z4	AT3G16260.1	AT3G16260.1	AT3G16260	1671		Color2 [DarkGray]	1	4					-1	+	ACINUS_TD_YFP_TD	6	4	4	10	7.5	7.5	104.73	0	8.4123	436990000	47	9	266650	377690	465300	265390	253120	137070	0	0	0	68867	70779	142290	1.05191	0.0171859	2.09938	0.714635	23.4264
290	+	AT1G56420	1.305	2.09474	unknown protein;BEST Arabidopsis thaliana protein match is: unknown protein (TAIR:AT1G12530.1);Has 58 Blast hits to 58 proteins in 16 species: Archae - 0;Bacteria - 2;Metazoa - 0;Fungi - 0;Plants - 54;Viruses - 0;Other Eukaryotes - 2 (source: NCBI	AT1G56420.1	AT1G56420.1	AT1G56420	634		Color2 [DarkGray]	1	4					-1	+	ACINUS_TD_YFP_TD	5	5	5	40.4	40.4	40.4	20.42	0	17.917	823820000	11	13	2490600	2709900	3735100	1982300	1989200	2663300	0	0	0	433520	406080	499850	1.305	0.0139796	2.09474	0.761156	23.971
291	+	AT3G62330	1.45141	2.06837	Zinc knuckle (CCHC-type) family protein	AT3G62330.1	AT3G62330.1	AT3G62330	2082		Color2 [DarkGray]	1	4					-1	+	ACINUS_TD_YFP_TD	4	4	4	14.4	14.4	14.4	55.961	0	6.552	309720000	23	7	366260	62332	516450	584420	377750	275520	0	0	28019	308490	340830	99490	1.45141	0.0132083	2.06837	0.777012	21.177
292	+	AT5G64100	3.22093	2.05681	Peroxidase superfamily protein	AT5G64100.1	AT5G64100.1	AT5G64100	3380		Color2 [DarkGray]	1	4					-1	+	ACINUS_TD_YFP_TD	5	5	5	17.5	17.5	17.5	35.678	0	8.7386	847180000	19	23	1770300	2367600	2643700	8951700	6665600	6959100	1258600	1270700	825350	1125800	2172500	1142300	3.22093	0.00601307	2.05681	0.930976	22.2534
293	+	AT1G20220	2.92732	2.04789	Alba DNA/RNA-binding protein	AT1G20220.1	AT1G20220.1	AT1G20220	308		Color2 [DarkGray]	1	4					-1	+	ACINUS_TD_YFP_TD	12	11	11	40	36.5	36.5	33.763	0	159.35	6577500000	11	78	10879000	11417000	13946000	55189000	42494000	34381000	1729500	1762000	1222800	9586800	7016200	5910000	2.92732	0.00647022	2.04789	0.910787	25.3274
294	+	AT3G53030	2.03146	2.04298	ser/arg-rich protein kinase 4	AT3G53030.1	AT3G53030.1	AT3G53030	1948		Color2 [DarkGray]	1	4					-1	+	ACINUS_TD_YFP_TD	3	3	1	9.3	9.3	5.3	59.393	0	13.545	196270000	25	5	94658	110710	105210	1572100	1924600	1901600	52870	76874	23421	86252	94740	89043	2.03146	0.00968481	2.04298	0.83915	21.3936
295	+	AT2G43970	2.33376	2.03574	RNA-binding protein;RNA-binding protein	AT2G43970.2;AT2G43970.1	AT2G43970.2;AT2G43970.1	AT2G43970	1332		Color2 [DarkGray]	1	4					-1	+	ACINUS_TD_YFP_TD	4	4	4	13.4	13.4	13.4	58.731	0	11.183	187910000	24	7	628820	172270	737170	1573000	397910	631230	69321	0	131050	136610	0	268960	2.33376	0.00878107	2.03574	0.86399	21.9361
296	+	AT1G77030	1.4441	2.03261	hydrolases, acting on acid anhydrides, in phosphorus-containing anhydrides;ATP-dependent helicases;nucleic acid binding;ATP binding;RNA binding;helicases	AT1G77030.1	AT1G77030.1	AT1G77030	843		Color2 [DarkGray]	1	4					-1	+	ACINUS_TD_YFP_TD	9	9	9	18	18	18	93.502	0	47.202	556620000	41	15	67386	92279	71302	1523100	1285800	1070000	34849	0	0	150450	394790	124410	1.4441	0.0138154	2.03261	0.765824	20.3143
297	+	AT1G48410	2.82253	2.02744	Stabilizer of iron transporter SufD / Polynucleotidyl transferase;Stabilizer of iron transporter SufD / Polynucleotidyl transferase;Stabilizer of iron transporter SufD / Polynucleotidyl transferase	AT1G48410.1;AT1G48410.3;AT1G48410.2;AT5G43810.2;AT5G43810.1	AT1G48410.1;AT1G48410.3;AT1G48410.2	AT1G48410	527		Color2 [DarkGray]	1	4					-1	+	ACINUS_TD_YFP_TD	28	28	28	38.1	38.1	38.1	116.19	0	68.017	3813600000	54	77	2194100	1391000	2353600	9138400	8588300	7175100	442670	521480	117210	1527800	1710000	1143200	2.82253	0.00717028	2.02744	0.896254	23.4502
298	+	AT3G55770	2.13969	2.0055	GATA type zinc finger transcription factor family protein;GATA type zinc finger transcription factor family protein;GATA type zinc finger transcription factor family protein;GATA type zinc finger transcription factor family protein;GATA type zinc	AT3G55770.5;AT3G55770.4;AT3G55770.3;AT3G55770.2;AT3G55770.1;AT3G55770.7;AT3G55770.6	AT3G55770.5;AT3G55770.4;AT3G55770.3;AT3G55770.2;AT3G55770.1;AT3G55770.7;AT3G55770.6	AT3G55770	1997		Color2 [DarkGray]	1	4					-1	+	ACINUS_TD_YFP_TD	5	5	4	32.2	32.2	28.1	21.663	0	11.692	1949600000	14	22	355110	10127000	11998000	18687000	19031000	16165000	612220	741660	642550	3447000	3174100	2765400	2.13969	0.0100229	2.0055	0.836525	24.6652
299	+	AT2G43410	2.45822	2.00178	RNA binding;RNA binding;RNA binding;RNA binding	AT2G43410.1;AT2G43410.4;AT2G43410.3;AT2G43410.2	AT2G43410.1;AT2G43410.4;AT2G43410.3;AT2G43410.2	AT2G43410	1320		Color2 [DarkGray]	1	4					-1	+	ACINUS_TD_YFP_TD	4	4	4	6.9	6.9	6.9	94.901	0	7.053	233250000	34	13	444890	651590	613840	1000300	789100	687230	0	0	0	63461	0	65223	2.45822	0.00867836	2.00178	0.861395	21.9894
300	+	AT4G26450	3.44676	1.99877	unknown protein;Has 614 Blast hits to 492 proteins in 137 species: Archae - 0;Bacteria - 94;Metazoa - 255;Fungi - 76;Plants - 69;Viruses - 0;Other Eukaryotes - 120 (source: NCBI BLink).	AT4G26450.1	AT4G26450.1	AT4G26450	2410		Color2 [DarkGray]	1	4					-1	+	ACINUS_TD_YFP_TD	15	15	15	35.2	35.2	35.2	77.532	0	49.448	2358900000	39	39	379790	254890	387360	541180	498080	357170	0	0	0	1206700	1042000	76687	3.44676	0.00657325	1.99877	0.917748	24.2898
301	+	AT2G16485	4.29379	1.97803	nucleic acid binding;zinc ion binding;DNA binding	AT2G16485.1	AT2G16485.1	AT2G16485	978		Color2 [DarkGray]	1	4					-1	+	ACINUS_TD_YFP_TD	15	15	15	14.4	14.4	14.4	195.05	0	35.962	1565700000	80	35	734110	715480	1062400	1055900	869880	972160	0	39137	0	211010	236250	191110	4.29379	0.005701	1.97803	0.938683	23.5587
302	+	AT5G42920	4.1842	1.97082	THO complex, subunit 5;THO complex, subunit 5	AT5G42920.1;AT5G42920.2	AT5G42920.1;AT5G42920.2	AT5G42920	3124		Color2 [DarkGray]	1	4					-1	+	ACINUS_TD_YFP_TD	7	7	7	15.7	15.7	15.7	79.287	0	12.204	432970000	38	20	144410	195390	259270	404550	458000	418500	0	0	0	84599	221970	86587	4.1842	0.00603279	1.97082	0.932322	21.392
303	+	AT5G16260	1.36999	1.9687	RNA binding (RRM/RBD/RNP motifs) family protein	AT5G16260.1	AT5G16260.1	AT5G16260	2871		Color2 [DarkGray]	1	4					-1	+	ACINUS_TD_YFP_TD	3	3	3	9.8	9.8	9.8	57.893	0	11.583	235490000	26	7	423800	467710	529380	148920	208590	232260	0	0	0	54136	0	0	1.36999	0.0153824	1.9687	0.737043	23.8614
304	+	AT3G51120	4.78002	1.96223	DNA binding;zinc ion binding;nucleic acid binding;nucleic acid binding	AT3G51120.1	AT3G51120.1	AT3G51120	1918		Color2 [DarkGray]	1	4					-1	+	ACINUS_TD_YFP_TD	18	18	18	18.9	18.9	18.9	142.09	0	35.989	1975500000	67	39	2318000	3598300	4426800	1946800	2391100	2069300	0	0	0	232240	384420	463670	4.78002	0.00494667	1.96223	0.943268	24.1951
305	+	AT1G75510	3.78755	1.96171	Transcription initiation factor IIF, beta subunit	AT1G75510.1;AT3G52270.1	AT1G75510.1	AT1G75510	820		Color2 [DarkGray]	1	4					-1	+	ACINUS_TD_YFP_TD	11	11	11	52.9	52.9	52.9	29.711	0	25.453	1794700000	15	40	5246900	6546000	8009400	8428600	8721100	6759800	31574	0	41686	1105500	907310	1220600	3.78755	0.00651104	1.96171	0.915451	24.0105
306	+	AT1G05380	4.38668	1.96164	Acyl-CoA N-acyltransferase with RING/FYVE/PHD-type zinc finger protein;Acyl-CoA N-acyltransferase with RING/FYVE/PHD-type zinc finger protein	AT1G05380.2;AT1G05380.1	AT1G05380.2;AT1G05380.1	AT1G05380	69		Color2 [DarkGray]	1	4					-1	+	ACINUS_TD_YFP_TD	3	3	3	4.7	4.7	4.7	126.36	0	8.8647	121560000	55	5	0	0	0	858610	711950	639670	0	0	0	0	0	0	4.38668	0.00605263	1.96164	0.933776	20.7524
307	+	AT3G22590	3.07528	1.95128	PLANT HOMOLOGOUS TO PARAFIBROMIN	AT3G22590.1	AT3G22590.1	AT3G22590	1763		Color2 [DarkGray]	1	4					-1	+	ACINUS_TD_YFP_TD	9	9	9	36.9	36.9	36.9	47.543	0	26.102	1308500000	23	29	785430	1104200	1749800	3353100	2611500	4154100	0	141960	0	565200	609910	283580	3.07528	0.00809756	1.95128	0.8803	22.798
308	+	AT3G16857	2.23948	1.94427	response regulator 1;response regulator 1	AT3G16857.2;AT3G16857.1;AT4G16110.1	AT3G16857.2;AT3G16857.1	AT3G16857	1688		Color2 [DarkGray]	1	4					-1	+	ACINUS_TD_YFP_TD	5	5	5	12.9	12.9	12.9	75.176	0	13.085	398220000	31	23	765850	821180	807950	628870	636980	685550	0	0	0	0	0	0	2.23948	0.0107563	1.94427	0.823402	22.8102
309	+	AT2G02070	2.81699	1.93316	indeterminate(ID)-domain 5	AT2G02070.1;AT2G02080.2;AT5G60470.1;AT5G44160.1;AT3G13810.3;AT1G03840.2;AT1G03840.1;AT3G13810.1;AT3G13810.2;AT2G02080.1	AT2G02070.1	AT2G02070	915		Color2 [DarkGray]	1	4					-1	+	ACINUS_TD_YFP_TD	6	6	5	20.8	20.8	19.1	64.463	0	39.701	1227500000	18	27	5271800	5587500	6745900	3762400	4310800	4547900	165060	0	0	285060	711920	736170	2.81699	0.009	1.93316	0.858885	24.5379
310	+	AT5G52040	3.5068	1.92869	RNA-binding (RRM/RBD/RNP motifs) family protein;RNA-binding (RRM/RBD/RNP motifs) family protein;RNA-binding (RRM/RBD/RNP motifs) family protein;RNA-binding (RRM/RBD/RNP motifs) family protein	AT5G52040.1;AT5G52040.2;AT5G52040.4;AT5G52040.3	AT5G52040.1;AT5G52040.2;AT5G52040.4;AT5G52040.3	AT5G52040	3232		Color2 [DarkGray]	1	4					-1	+	ACINUS_TD_YFP_TD	10	10	3	24.4	24.4	8.7	41.281	0	27.975	3407400000	18	45	4729400	7094800	6110700	14447000	15731000	29376000	567210	1475600	2100000	2779900	3150100	2939600	3.5068	0.00779077	1.92869	0.890567	23.8734
311	+	AT3G48430	1.15102	1.92647	relative of early flowering 6	AT3G48430.1	AT3G48430.1	AT3G48430	1888		Color2 [DarkGray]	1	4					-1	+	ACINUS_TD_YFP_TD	5	5	5	6.9	6.9	6.9	152.63	0	24.855	369430000	66	7	104720	180980	207020	282960	409740	354650	0	0	29130	101310	59207	110720	1.15102	0.0205688	1.92647	0.691211	21.1961
312	+	AT5G55100	2.4693	1.92436	SWAP (Suppressor-of-White-APricot)/surp domain-containing protein;SWAP (Suppressor-of-White-APricot)/surp domain-containing protein	AT5G55100.1;AT5G55100.2	AT5G55100.1;AT5G55100.2	AT5G55100	3278		Color2 [DarkGray]	1	4					-1	+	ACINUS_TD_YFP_TD	3	3	3	5.7	5.7	5.7	94.77	0	7.6181	127580000	42	5	37355	59598	47389	689370	595070	505100	0	0	0	0	0	0	2.4693	0.00993768	1.92436	0.833342	21.2749
313	+	AT5G64730	2.2668	1.92014	Transducin/WD40 repeat-like superfamily protein	AT5G64730.1	AT5G64730.1	AT5G64730	3397		Color2 [DarkGray]	1	4					-1	+	ACINUS_TD_YFP_TD	4	4	4	17.7	17.7	17.7	33.065	0	6.3241	209440000	14	6	516430	363680	841060	3567500	4534300	4332500	0	0	0	0	0	231410	2.2668	0.0108603	1.92014	0.816874	21.5816
314	+	AT1G06230	3.11288	1.91608	global transcription factor group E4;global transcription factor group E4;global transcription factor group E4	AT1G06230.3;AT1G06230.2;AT1G06230.1	AT1G06230.3;AT1G06230.2;AT1G06230.1	AT1G06230	78		Color2 [DarkGray]	1	4					-1	+	ACINUS_TD_YFP_TD	9	9	9	18	18	18	84.094	0	22.734	1449000000	40	28	1991600	1774100	2521500	4640900	2375200	3421100	18147	0	0	551470	508800	608780	3.11288	0.00827381	1.91608	0.867804	23.9235
315	+	AT5G08550	3.42162	1.90635	GC-rich sequence DNA-binding factor-like protein	AT5G08550.1	AT5G08550.1	AT5G08550	2746		Color2 [DarkGray]	1	4					-1	+	ACINUS_TD_YFP_TD	22	22	21	39.3	39.3	38.4	100.77	0	91.962	4109900000	45	86	1177800	1796100	3103500	5556100	6375700	5511100	0	0	0	1075200	422530	841690	3.42162	0.00802417	1.90635	0.877606	24.9604
316	+	AT4G04460	2.84035	1.90126	Saposin-like aspartyl protease family protein;Saposin-like aspartyl protease family protein	AT4G04460.2;AT4G04460.1	AT4G04460.2;AT4G04460.1	AT4G04460	2162		Color2 [DarkGray]	1	4					-1	+	ACINUS_TD_YFP_TD	3	3	3	9.3	9.3	9.3	55.101	0	6.5734	225010000	26	16	655520	263620	692150	1076700	1089400	1510000	206680	238560	0	214440	164400	0	2.84035	0.00889655	1.90126	0.84758	22.1431
317	+	AT3G24080	0.942154	1.88556	KRR1 family protein;KRR1 family protein	AT3G24080.2;AT3G24080.1	AT3G24080.2;AT3G24080.1	AT3G24080	1779		Color2 [DarkGray]	1	4					-1	+	ACINUS_TD_YFP_TD	2	2	2	6.2	6.2	6.2	74.158	0	6.0424	185560000	29	8	366370	660470	790440	1163900	966830	1201100	0	0	0	1134500	0	114820	0.942154	0.0293168	1.88556	0.642194	20.4732
318	+	AT5G22640	1.55012	1.87402	MORN (Membrane Occupation and Recognition Nexus) repeat-containing protein;MORN (Membrane Occupation and Recognition Nexus) repeat-containing protein	AT5G22640.1;AT5G22640.2	AT5G22640.1;AT5G22640.2	AT5G22640	2967		Color2 [DarkGray]	1	4					-1	+	ACINUS_TD_YFP_TD	2	2	2	3.8	3.8	3.8	99.953	0	5.4294	308610000	33	14	493910	415470	384080	1149600	1009000	1479700	0	0	119160	260810	350530	400530	1.55012	0.0158345	1.87402	0.73292	22.6948
319	+	AT1G77320	2.87969	1.86613	transcription coactivators;transcription coactivators	AT1G77320.1;AT1G77320.2	AT1G77320.1;AT1G77320.2	AT1G77320	849		Color2 [DarkGray]	1	4					-1	+	ACINUS_TD_YFP_TD	21	21	21	31.2	31.2	31.2	108.01	0	55.606	3587800000	52	69	4660700	4141700	4374800	6357300	6823700	7678300	710190	873090	564750	1932200	2326200	2104600	2.87969	0.0099943	1.86613	0.835687	24.5331
320	+	AT3G53120	2.71101	1.85845	Modifier of rudimentary (Mod(r)) protein	AT3G53120.1;AT2G36680.2;AT2G36680.4;AT2G36680.3;AT2G36680.1	AT3G53120.1	AT3G53120	1950		Color2 [DarkGray]	1	4					-1	+	ACINUS_TD_YFP_TD	3	3	3	18.4	18.4	18.4	24.94	0	6.3072	231400000	12	6	0	4193400	887350	380720	3407800	2749900	0	0	0	0	0	0	2.71101	0.0107263	1.85845	0.82335	21.3636
321	+	AT5G59870	2.29368	1.85429	histone H2A 6	AT5G59870.1	AT5G59870.1	AT5G59870	3334		Color2 [DarkGray]	1	4					-1	+	ACINUS_TD_YFP_TD	3	3	2	26	26	20	15.966	0	6.0566	4530000000	5	26	72644000	105930000	149530000	72144000	68199000	69625000	13002000	9905100	1492800	36367000	45339000	34990000	2.29368	0.012	1.85429	0.794872	26.8295
322	+	AT1G79730	2.71377	1.84876	hydroxyproline-rich glycoprotein family protein	AT1G79730.1	AT1G79730.1	AT1G79730	882		Color2 [DarkGray]	1	4					-1	+	ACINUS_TD_YFP_TD	8	8	8	24.3	24.3	24.3	67.337	0	22.946	1180400000	26	30	526360	683410	920810	1886900	2240100	2105900	51166	76345	40685	467240	630600	611320	2.71377	0.0106371	1.84876	0.819703	22.9806
323	+	AT1G19880	2.58546	1.83221	Regulator of chromosome condensation (RCC1) family protein	AT1G19880.1	AT1G19880.1	AT1G19880	299		Color2 [DarkGray]	1	4					-1	+	ACINUS_TD_YFP_TD	10	10	10	25.3	25.3	25.3	57.841	0	19.533	1512000000	22	40	1598800	2329400	2671200	5127500	5474500	6140400	497540	558560	495090	696020	1591800	1302100	2.58546	0.0106559	1.83221	0.805758	22.8088
324	+	AT1G20960	4.08646	1.82322	U5 small nuclear ribonucleoprotein helicase, putative;U5 small nuclear ribonucleoprotein helicase, putative	AT1G20960.1;AT1G20960.2;AT2G42270.1	AT1G20960.1;AT1G20960.2	AT1G20960	327		Color2 [DarkGray]	1	4					-1	+	ACINUS_TD_YFP_TD	84	84	83	50.1	50.1	49.7	247.1	0	323.31	45450000000	114	395	17883000	22340000	28697000	34542000	35488000	33107000	11177000	19207000	15283000	17296000	21404000	17953000	4.08646	0.00872941	1.82322	0.863459	29.4677
325	+	AT3G07160	2.77108	1.81994	glucan synthase-like 10	AT3G07160.1	AT3G07160.1	AT3G07160	1515		Color2 [DarkGray]	1	4					-1	+	ACINUS_TD_YFP_TD	6	4	4	5	3.4	3.4	217.08	0	4.3519	291320000	94	7	160020	179280	53670	75075	41875	45443	29058	82844	43014	89431	148020	135100	2.77108	0.0107717	1.81994	0.811466	22.5179
326	+	AT2G41020	3.03631	1.81532	WW domain-containing protein;WW domain-containing protein	AT2G41020.2;AT2G41020.1	AT2G41020.2;AT2G41020.1	AT2G41020	1290		Color2 [DarkGray]	1	4					-1	+	ACINUS_TD_YFP_TD	2	2	2	11.5	11.5	11.5	41.525	0	3.7184	171360000	17	6	666040	680180	797860	621860	637960	597230	0	0	0	0	97567	97230	3.03631	0.0106964	1.81532	0.822795	22.3674
327	+	AT2G29580	2.21382	1.81479	CCCH-type zinc fingerfamily protein with RNA-binding domain	AT2G29580.1	AT2G29580.1	AT2G29580	1129		Color2 [DarkGray]	1	4					-1	+	ACINUS_TD_YFP_TD	10	3	3	28.2	8.1	8.1	54.252	0	6.4766	119400000	23	7	0	0	0	1328900	830220	1696600	0	0	0	0	0	0	2.21382	0.0131399	1.81479	0.774625	20.04
328	+	AT1G25211	1.43168	1.8124	F-box family protein;F-box family protein;F-box family protein;F-box family protein;F-box family protein	AT1G25211.1;AT1G25150.1;AT1G25055.1;AT1G24881.1;AT1G24800.1	AT1G25211.1;AT1G25150.1;AT1G25055.1;AT1G24881.1;AT1G24800.1	AT1G25211	380		Color2 [DarkGray]	1	4					-1	+	ACINUS_TD_YFP_TD	4	4	4	13.4	13.4	13.4	49.643	0	4.0336	221240000	23	9	209210	354140	660050	1210900	562650	620760	0	0	0	288610	234160	242290	1.43168	0.0189	1.8124	0.700077	20.874
329	+	AT3G04680	3.23962	1.80056	CLP-similar protein 3;CLP-similar protein 3	AT3G04680.2;AT3G04680.1	AT3G04680.2;AT3G04680.1	AT3G04680	1470		Color2 [DarkGray]	1	4					-1	+	ACINUS_TD_YFP_TD	8	8	8	21.6	21.6	21.6	48.421	0	17.677	1119700000	17	21	4336800	8439200	12024000	6955800	11441000	9833000	0	220150	138340	1206500	999640	2299100	3.23962	0.0104859	1.80056	0.825489	22.6069
330	+	AT3G07220	1.09168	1.79486	SMAD/FHA domain-containing protein	AT3G07220.1;AT3G07260.1	AT3G07220.1	AT3G07220	1517		Color2 [DarkGray]	1	4					-1	+	ACINUS_TD_YFP_TD	4	4	4	17.8	17.8	17.8	35.993	0	6.5612	296160000	20	7	706540	991260	1201600	1769300	965690	1809100	109660	94175	0	617910	383890	497720	1.09168	0.028785	1.79486	0.647259	20.9409
331	+	AT1G50410	3.40185	1.78274	SNF2 domain-containing protein / helicase domain-containing protein / zinc finger protein-related	AT1G50410.1;AT3G20010.1;AT1G61140.2;AT1G61140.3;AT1G61140.1	AT1G50410.1	AT1G50410	553		Color2 [DarkGray]	1	4					-1	+	ACINUS_TD_YFP_TD	21	21	21	28.6	28.6	28.6	108.11	0	69.297	3152400000	52	66	2501500	4478600	5474200	5131800	5264700	3367200	0	0	0	777380	985340	697110	3.40185	0.010427	1.78274	0.82422	23.9935
332	+	AT3G62310	2.50995	1.78246	RNA helicase family protein	AT3G62310.1	AT3G62310.1	AT3G62310	2081		Color2 [DarkGray]	1	4					-1	+	ACINUS_TD_YFP_TD	26	26	12	43.5	43.5	20.8	82.693	0	113.09	9723800000	39	126	5907300	11136000	13455000	22817000	25875000	21390000	561720	940030	620320	4583800	4511000	4736300	2.50995	0.0129869	1.78246	0.782043	24.8805
333	+	AT3G01160	0.965467	1.73916	FUNCTIONS IN: molecular_function unknown;INVOLVED IN: biological_process unknown;LOCATED IN: cytosol, nucleus;EXPRESSED IN: 22 plant structures;EXPRESSED DURING: 13 growth stages;CONTAINS InterPro DOMAIN/s: NUC153 (InterPro:IPR012580);Has 36638 Blas	AT3G01160.1	AT3G01160.1	AT3G01160	1410		Color2 [DarkGray]	1	4					-1	+	ACINUS_TD_YFP_TD	3	3	3	6.3	6.3	6.3	81.492	0	4.9971	234620000	33	5	430780	469660	201160	689570	718130	808480	0	0	0	131150	0	0	0.965467	0.0345578	1.73916	0.611592	22.5331
334	+	AT1G29090	1.46959	1.73402	Cysteine proteinases superfamily protein	AT1G29090.1	AT1G29090.1	AT1G29090	412		Color2 [DarkGray]	1	4					-1	+	ACINUS_TD_YFP_TD	2	2	2	7	7	7	39.937	0	5.3872	188770000	17	4	707630	723160	979220	2246600	2062800	2682600	261920	0	0	396390	609290	434450	1.46959	0.0219161	1.73402	0.680722	21.9598
335	+	AT4G25340	2.38087	1.73066	FK506 BINDING PROTEIN 53;FK506 BINDING PROTEIN 53	AT4G25340.2;AT4G25340.1	AT4G25340.2;AT4G25340.1	AT4G25340	2396		Color2 [DarkGray]	1	4					-1	+	ACINUS_TD_YFP_TD	4	4	4	16	16	16	48.978	0	8.819	254780000	21	7	187830	379300	214510	1681800	1138100	1162900	112730	0	0	198840	144450	258300	2.38087	0.0138734	1.73066	0.754449	21.894
336	+	AT3G62010	2.85693	1.72722	unknown protein;LOCATED IN: cellular_component unknown;EXPRESSED IN: 23 plant structures;EXPRESSED DURING: 15 growth stages.;unknown protein;LOCATED IN: cellular_component unknown;EXPRESSED IN: 23 plant structures;EXPRESSED DURING: 15 growth stage	AT3G62010.2;AT3G62010.1	AT3G62010.2;AT3G62010.1	AT3G62010	2076		Color2 [DarkGray]	1	4					-1	+	ACINUS_TD_YFP_TD	4	4	4	5	5	5	141.17	0	7.2163	334920000	79	7	165080	160190	170510	182980	144660	120270	45257	93027	80645	145440	54179	120480	2.85693	0.0132775	1.72722	0.778483	23.0263
337	+	AT5G64960	1.27283	1.72177	cyclin dependent kinase group C2;cyclin-dependent kinase C;1	AT5G64960.1;AT5G10270.1;AT5G64960.2	AT5G64960.1;AT5G10270.1	AT5G64960	3401		Color2 [DarkGray]	1	4					-1	+	ACINUS_TD_YFP_TD	5	3	3	14	10.9	10.9	57.128	0	13.817	546010000	32	10	394790	428990	617760	935490	833520	882540	204720	264960	209110	362840	278040	320570	1.27283	0.0268245	1.72177	0.653531	22.99
338	+	AT2G47210	1.96424	1.71382	myb-like transcription factor family protein	AT2G47210.1	AT2G47210.1	AT2G47210	1387		Color2 [DarkGray]	1	4					-1	+	ACINUS_TD_YFP_TD	8	8	8	27	27	27	49.823	0	17.934	740760000	25	17	752060	1377900	1657700	728130	770220	1135600	0	0	0	192320	169040	86680	1.96424	0.0169091	1.71382	0.719726	22.5312
339	+	AT2G41100	1.91615	1.69224	Calcium-binding EF hand family protein;Calcium-binding EF hand family protein;Calcium-binding EF hand family protein;Calcium-binding EF hand family protein	AT2G41100.4;AT2G41100.1;AT2G41100.3;AT2G41100.2	AT2G41100.4;AT2G41100.1;AT2G41100.3;AT2G41100.2	AT2G41100	1292		Color2 [DarkGray]	1	4					-1	+	ACINUS_TD_YFP_TD	14	14	14	55.9	55.9	55.9	36.807	0	74.184	4880700000	19	69	6956400	16650000	7433300	37858000	10206000	9993300	22738	16832	0	3118500	2270300	755050	1.91615	0.0181963	1.69224	0.708418	25.9121
340	+	AT5G09880	2.2038	1.69151	Splicing factor, CC1-like	AT5G09880.1	AT5G09880.1	AT5G09880	2763		Color2 [DarkGray]	1	4					-1	+	ACINUS_TD_YFP_TD	8	8	8	20.1	20.1	20.1	59.38	0	19.495	493910000	22	18	369690	152390	494860	3119500	2263700	2693700	0	43663	136740	54825	108560	67464	2.2038	0.0164615	1.69151	0.728603	21.4626
341	+	AT1G13350	2.64143	1.68447	Protein kinase superfamily protein;Protein kinase superfamily protein	AT1G13350.1;AT1G13350.2	AT1G13350.1;AT1G13350.2	AT1G13350	204		Color2 [DarkGray]	1	4					-1	+	ACINUS_TD_YFP_TD	3	2	2	4.5	3.4	3.4	87.179	0	4.6562	81699000	37	5	0	0	0	729360	751730	726980	0	0	0	0	0	0	2.64143	0.0140551	1.68447	0.7509	20.8453
342	+	AT3G63500	3.54821	1.68349	Protein of unknown function (DUF1423);Protein of unknown function (DUF1423)	AT3G63500.1;AT3G63500.2	AT3G63500.1;AT3G63500.2	AT3G63500	2099		Color2 [DarkGray]	1	4					-1	+	ACINUS_TD_YFP_TD	8	8	8	11.5	11.5	11.5	99.784	0	23.979	597000000	45	18	1065800	1485100	2140400	1760300	1679500	1479200	0	0	0	290280	234750	78736	3.54821	0.0128042	1.68349	0.786258	21.8311
343	+	AT4G28400	1.71858	1.68243	Protein phosphatase 2C family protein	AT4G28400.1	AT4G28400.1	AT4G28400	2443		Color2 [DarkGray]	1	4					-1	+	ACINUS_TD_YFP_TD	5	2	2	17.7	9.5	9.5	31.018	0	12.535	125330000	18	5	612670	644340	636930	1270900	665220	834020	0	0	0	507270	0	503060	1.71858	0.0212225	1.68243	0.68872	20.95
344	+	AT1G16020	1.8398	1.68219	Protein of unknown function (DUF1712);Protein of unknown function (DUF1712)	AT1G16020.2;AT1G16020.1	AT1G16020.2;AT1G16020.1	AT1G16020	244		Color2 [DarkGray]	1	4					-1	+	ACINUS_TD_YFP_TD	4	4	4	11.4	11.4	11.4	56.322	0	4.4888	125640000	30	4	202670	0	161440	759820	211370	724430	50719	152190	64556	0	0	182530	1.8398	0.0195918	1.68219	0.698863	21.2847
345	+	AT1G52980	1.94719	1.67726	GTP-binding family protein	AT1G52980.1	AT1G52980.1	AT1G52980	590		Color2 [DarkGray]	1	4					-1	+	ACINUS_TD_YFP_TD	6	6	6	15.3	15.3	15.3	65.037	0	12.106	330760000	28	13	69959	965920	646020	854800	738840	995780	0	0	0	148030	368620	329120	1.94719	0.0185648	1.67726	0.705511	21.4551
346	+	AT4G24780	1.17995	1.67384	Pectin lyase-like superfamily protein;Pectin lyase-like superfamily protein	AT4G24780.2;AT4G24780.1	AT4G24780.2;AT4G24780.1	AT4G24780	2380		Color2 [DarkGray]	1	4					-1	+	ACINUS_TD_YFP_TD	2	2	2	8.8	8.8	8.8	45.013	0	9.0226	310690000	16	9	1697300	1101800	1786000	3312300	3048500	3677000	568420	613460	266650	874780	1199100	1272700	1.17995	0.031902	1.67384	0.627624	22.8939
347	+	AT1G63810	4.40734	1.65051	CONTAINS InterPro DOMAIN/s: Nrap protein (InterPro:IPR005554);Has 396 Blast hits to 382 proteins in 182 species: Archae - 3;Bacteria - 2;Metazoa - 142;Fungi - 146;Plants - 43;Viruses - 0;Other Eukaryotes - 60 (source: NCBI BLink).	AT1G63810.1	AT1G63810.1	AT1G63810	685		Color2 [DarkGray]	1	4					-1	+	ACINUS_TD_YFP_TD	3	3	3	3.2	3.2	3.2	120.15	0	3.9692	124790000	54	4	61855	208890	143530	177570	203950	169680	27169	38943	0	64381	54640	91703	4.40734	0.0122553	1.65051	0.792079	21.1728
348	+	AT4G04885	3.15816	1.6368	PCF11P-similar protein 4	AT4G04885.1	AT4G04885.1	AT4G04885	2168		Color2 [DarkGray]	1	4					-1	+	ACINUS_TD_YFP_TD	23	23	23	38.4	38.4	38.4	89.227	0	131.83	11566000000	35	147	12153000	13856000	18638000	14343000	16210000	11208000	155430	0	130590	3524800	2579400	3075500	3.15816	0.0138035	1.6368	0.753275	26.8203
349	+	AT4G28610	1.52754	1.61417	phosphate starvation response 1	AT4G28610.1;AT3G04450.2;AT3G04450.1	AT4G28610.1	AT4G28610	2447		Color2 [DarkGray]	1	4					-1	+	ACINUS_TD_YFP_TD	4	4	4	13.2	13.2	13.2	45.546	0	12.471	325260000	17	9	1030300	1143200	1498300	1482300	896540	678970	0	0	0	237740	94803	229280	1.52754	0.0287647	1.61417	0.648836	23.3853
350	+	AT1G14740	2.00325	1.60625	Protein of unknown function (DUF1423)	AT1G14740.1	AT1G14740.1	AT1G14740	224		Color2 [DarkGray]	1	4					-1	+	ACINUS_TD_YFP_TD	3	3	3	4.8	4.8	4.8	82.388	0	5.9282	239000000	39	11	668130	793080	781810	632600	554820	562150	0	0	0	134990	105070	0	2.00325	0.0220133	1.60625	0.684057	22.563
351	+	AT1G56110	2.73149	1.59347	homolog of nucleolar protein NOP56	AT1G56110.1;AT3G12860.1	AT1G56110.1	AT1G56110	628		Color2 [DarkGray]	1	4					-1	+	ACINUS_TD_YFP_TD	18	18	18	53.1	53.1	53.1	58.673	0	64.817	6704900000	25	86	7602800	5522600	5724500	41931000	21443000	23996000	2531800	3356800	1767300	5238800	5716000	4750500	2.73149	0.0167886	1.59347	0.7185	24.553
352	+	AT4G25730	2.02314	1.59176	FtsJ-like methyltransferase family protein	AT4G25730.1	AT4G25730.1	AT4G25730	2402		Color2 [DarkGray]	1	4					-1	+	ACINUS_TD_YFP_TD	5	5	5	9.7	9.7	9.7	92.266	0	28.537	515400000	31	12	204130	435240	565330	2994200	2379600	2026900	0	0	0	423370	405390	408570	2.02314	0.0218198	1.59176	0.680105	21.9944
353	+	AT1G65440	3.94378	1.58675	global transcription factor group B1;global transcription factor group B1;global transcription factor group B1	AT1G65440.3;AT1G65440.2;AT1G65440.1;AT1G63210.1	AT1G65440.3;AT1G65440.2;AT1G65440.1	AT1G65440	708		Color2 [DarkGray]	1	4					-1	+	ACINUS_TD_YFP_TD	20	20	20	22.1	22.1	22.1	166.39	0	81.615	2445200000	79	55	697540	1010600	826640	1664400	2113300	1858600	86875	128780	37691	447950	485390	565150	3.94378	0.0138384	1.58675	0.753625	24.0226
354	+	AT4G18130	1.76057	1.58061	phytochrome E	AT4G18130.1	AT4G18130.1	AT4G18130	2304		Color2 [DarkGray]	1	4					-1	+	ACINUS_TD_YFP_TD	8	7	7	9.6	8.6	8.6	122.51	0	18.432	258580000	64	12	322920	766610	743690	109080	187000	143290	0	0	0	65820	54083	52022	1.76057	0.0262553	1.58061	0.657498	22.2781
355	+	AT1G79940	3.7277	1.57524	DnaJ / Sec63 Brl domains-containing protein;DnaJ / Sec63 Brl domains-containing protein;DnaJ / Sec63 Brl domains-containing protein;DnaJ / Sec63 Brl domains-containing protein	AT1G79940.4;AT1G79940.3;AT1G79940.2;AT1G79940.1;AT5G41020.1;AT5G44870.1	AT1G79940.4;AT1G79940.3;AT1G79940.2;AT1G79940.1	AT1G79940	888		Color2 [DarkGray]	1	4					-1	+	ACINUS_TD_YFP_TD	11	11	11	22.6	22.6	22.6	66.487	0	103.11	1265000000	32	25	495400	832620	1180900	2090200	2142500	2487700	249870	776450	417390	660010	326940	689390	3.7277	0.0151901	1.57524	0.743447	22.8235
356	+	AT4G11220	2.49742	1.56811	VIRB2-interacting protein 2	AT4G11220.1	AT4G11220.1	AT4G11220	2209		Color2 [DarkGray]	1	4					-1	+	ACINUS_TD_YFP_TD	3	3	2	13.7	13.7	8.5	30.28	0	19.48	1090000000	7	21	9525400	8660500	8637500	29518000	24350000	26240000	2595500	4372200	3818400	7902800	5326300	5713600	2.49742	0.0195475	1.56811	0.697687	23.8219
357	+	AT1G77470	1.99664	1.55609	replication factor C subunit 3	AT1G77470.1	AT1G77470.1	AT1G77470	850		Color2 [DarkGray]	1	4					-1	+	ACINUS_TD_YFP_TD	6	6	6	21.1	21.1	21.1	41.369	0	12.366	313460000	28	5	882850	1793700	2562300	656990	946140	744670	0	0	215720	622320	610060	761910	1.99664	0.0242151	1.55609	0.665354	22.4833
358	+	AT3G02860	3.79811	1.54521	zinc ion binding;zinc ion binding	AT3G02860.1;AT3G02860.2	AT3G02860.1;AT3G02860.2	AT3G02860	1446		Color2 [DarkGray]	1	4					-1	+	ACINUS_TD_YFP_TD	6	6	6	28.5	28.5	28.5	35.139	0	19.746	1379700000	17	24	3842200	3966100	5345900	5939000	5574500	6071100	0	0	0	1238900	1338200	1564600	3.79811	0.0160583	1.54521	0.731683	24.1448
359	+	AT2G31800	4.17923	1.54405	Integrin-linked protein kinase family	AT2G31800.1;AT3G59830.1;AT2G43850.2;AT2G43850.1	AT2G31800.1	AT2G31800	1156		Color2 [DarkGray]	1	4					-1	+	ACINUS_TD_YFP_TD	3	3	3	5.7	5.7	5.7	53.737	0	4.3985	152050000	29	5	182130	237190	578150	1061200	560960	633920	64003	338440	231270	383490	531260	441260	4.17923	0.0154201	1.54405	0.738963	21.4724
360	+	AT2G38560	3.81862	1.53934	transcript elongation factor IIS	AT2G38560.1	AT2G38560.1	AT2G38560	1248		Color2 [DarkGray]	1	4					-1	+	ACINUS_TD_YFP_TD	10	10	10	28.6	28.6	28.6	41.979	0	29.394	1002800000	23	37	1683600	2538500	2887500	4235000	4193000	4719600	124330	169560	127870	676800	312250	406580	3.81862	0.0165811	1.53934	0.729507	23.0356
361	+	AT2G21190	2.24248	1.53884	ER lumen protein retaining receptor family protein;ER lumen protein retaining receptor family protein	AT2G21190.1;AT4G38790.1	AT2G21190.1;AT4G38790.1	AT2G21190	1044		Color2 [DarkGray]	1	4					-1	+	ACINUS_TD_YFP_TD	2	2	2	10	10	10	30.441	0	3.965	109900000	11	7	645240	737120	923710	785350	558430	963550	0	638440	436400	694060	494550	343880	2.24248	0.0225502	1.53884	0.67334	21.6206
362	+	AT1G27090	3.06696	1.53686	glycine-rich protein	AT1G27090.1	AT1G27090.1	AT1G27090	393		Color2 [DarkGray]	1	4					-1	+	ACINUS_TD_YFP_TD	11	11	11	39.3	39.3	39.3	46.018	0	34.993	2290300000	23	53	1667300	2348800	2026600	8105100	8529400	6148300	671470	751570	704480	1435300	1756800	1039100	3.06696	0.0181538	1.53686	0.707755	23.2687
363	+	AT5G02530	2.66533	1.51962	RNA-binding (RRM/RBD/RNP motifs) family protein;RNA-binding (RRM/RBD/RNP motifs) family protein	AT5G02530.2;AT5G02530.1	AT5G02530.2;AT5G02530.1	AT5G02530	2667		Color2 [DarkGray]	1	4					-1	+	ACINUS_TD_YFP_TD	9	9	8	30	30	26.9	30.566	0	24.94	2479500000	11	38	6763700	4987000	7312900	20933000	28879000	21931000	2901800	2313600	1737900	5043000	6000800	5206500	2.66533	0.0215467	1.51962	0.685667	23.9028
364	+	AT4G09420	3.21691	1.51836	Disease resistance protein (TIR-NBS class)	AT4G09420.1	AT4G09420.1	AT4G09420	2186		Color2 [DarkGray]	1	4					-1	+	ACINUS_TD_YFP_TD	2	2	2	5.9	5.9	5.9	51.349	0	5.9474	204770000	30	9	284890	394610	404010	845380	718120	536120	0	95451	0	209690	132940	174700	3.21691	0.0186851	1.51836	0.704614	21.3808
365	+	AT1G10170	2.25902	1.5083	NF-X-like 1	AT1G10170.1	AT1G10170.1	AT1G10170	150		Color2 [DarkGray]	1	4					-1	+	ACINUS_TD_YFP_TD	3	3	3	5.1	5.1	5.1	130.72	0	3.8622	94143000	56	4	0	80685	0	118500	114290	80530	0	0	0	0	0	0	2.25902	0.0252361	1.5083	0.662473	21.348
366	+	AT1G18660	3.30776	1.50387	zinc finger (C3HC4-type RING finger) family protein;zinc finger (C3HC4-type RING finger) family protein;zinc finger (C3HC4-type RING finger) family protein;zinc finger (C3HC4-type RING finger) family protein	AT1G18660.3;AT1G18660.2;AT1G18660.1;AT1G18660.4	AT1G18660.3;AT1G18660.2;AT1G18660.1;AT1G18660.4	AT1G18660	288		Color2 [DarkGray]	1	4					-1	+	ACINUS_TD_YFP_TD	5	5	5	12.6	12.6	12.6	55.407	0	82.711	896670000	27	23	3106300	4307900	5119400	3167200	2841800	3253500	41188	190060	0	1132300	905510	944420	3.30776	0.0189431	1.50387	0.700995	24.4419
367	+	AT3G58570	1.92789	1.49804	P-loop containing nucleoside triphosphate hydrolases superfamily protein	AT3G58570.1	AT3G58570.1	AT3G58570	2033		Color2 [DarkGray]	1	4					-1	+	ACINUS_TD_YFP_TD	16	3	3	27.9	5.7	5.7	69.241	0	7.3032	274550000	35	13	638660	669180	825220	1639600	1229700	306450	277110	340700	198710	49579	535700	291380	1.92789	0.0297355	1.49804	0.639797	22.3784
368	+	AT5G64110	1.33426	1.49071	Peroxidase superfamily protein	AT5G64110.1	AT5G64110.1	AT5G64110	3381		Color2 [DarkGray]	1	4					-1	+	ACINUS_TD_YFP_TD	3	3	3	17	17	17	36.137	0	9.22	179140000	15	9	0	247430	842710	1299700	473530	959020	0	335400	120600	0	0	238020	1.33426	0.0395409	1.49071	0.590907	21.7936
369	+	AT1G28420	2.82942	1.48939	homeobox-1	AT1G28420.1	AT1G28420.1	AT1G28420	411		Color2 [DarkGray]	1	4					-1	+	ACINUS_TD_YFP_TD	9	9	9	8.9	8.9	8.9	191.99	0	39.337	1127600000	81	40	139770	456190	428550	531290	518700	616800	18948	0	0	48996	206490	32901	2.82942	0.0219737	1.48939	0.679542	23.0446
370	+	AT3G49140	2.34575	1.48719	Pentatricopeptide repeat (PPR) superfamily protein	AT3G49140.1;AT5G24060.1;AT5G24060.2	AT3G49140.1	AT3G49140	1901		Color2 [DarkGray]	1	4					-1	+	ACINUS_TD_YFP_TD	5	5	5	10.8	10.8	10.8	55.87	0	16.598	376110000	23	12	800070	751300	655090	1478600	2284500	2142200	265910	378630	308370	392660	403290	487740	2.34575	0.0258166	1.48719	0.658558	22.4507
371	+	AT3G14100	3.00585	1.4835	RNA-binding (RRM/RBD/RNP motifs) family protein	AT3G14100.1	AT3G14100.1	AT3G14100	1636		Color2 [DarkGray]	1	4					-1	+	ACINUS_TD_YFP_TD	9	9	5	37	37	27.4	47.088	0	57.627	3778000000	12	66	8179400	12742000	13095000	18092000	17479000	17607000	2058000	3117200	2670200	3489700	2155900	4470100	3.00585	0.0219646	1.4835	0.68311	24.6806
372	+	AT4G17390	2.94568	1.47411	Ribosomal protein L23/L15e family protein;Ribosomal protein L23/L15e family protein	AT4G17390.1;AT4G16720.1	AT4G17390.1;AT4G16720.1	AT4G17390	2280		Color2 [DarkGray]	1	4					-1	+	ACINUS_TD_YFP_TD	7	7	7	33.8	33.8	33.8	24.239	0	59.49	77723000000	9	136	200750000	232780000	295200000	733130000	685930000	503960000	107500000	132920000	98818000	165330000	236360000	172050000	2.94568	0.0223632	1.47411	0.677162	29.0718
373	+	AT5G53060	1.79218	1.46712	RNA-binding KH domain-containing protein	AT5G53060.1;AT5G53060.2	AT5G53060.1	AT5G53060	3243		Color2 [DarkGray]	1	4					-1	+	ACINUS_TD_YFP_TD	6	6	6	12.1	12.1	12.1	71.344	0	14.294	681780000	32	17	1033600	1542200	1554000	2525700	2114900	1847400	56331	57495	122910	158040	294090	259480	1.79218	0.0326788	1.46712	0.619868	22.928
374	+	AT5G48620	2.36643	1.46697	Disease resistance protein (CC-NBS-LRR class) family;Disease resistance protein (CC-NBS-LRR class) family;Disease resistance protein (CC-NBS-LRR class) family	AT5G48620.1;AT5G43470.2;AT5G43470.1	AT5G48620.1;AT5G43470.2;AT5G43470.1	AT5G48620	3195		Color2 [DarkGray]	1	4					-1	+	ACINUS_TD_YFP_TD	5	5	4	6.2	6.2	5.1	104.45	0	6.9664	255580000	47	10	146460	369430	379690	219010	420180	439290	0	30452	0	169600	365410	170810	2.36643	0.0275021	1.46697	0.651572	22.1584
375	+	AT3G07010	1.39153	1.46559	Pectin lyase-like superfamily protein	AT3G07010.1	AT3G07010.1	AT3G07010	1509		Color2 [DarkGray]	1	4					-1	+	ACINUS_TD_YFP_TD	4	4	3	15.9	15.9	11.1	46.174	0	12.47	447940000	17	8	516850	1192200	1185400	2849900	2172400	2596100	324490	494810	242460	1075500	628040	381570	1.39153	0.040447	1.46559	0.588303	20.7378
376	+	AT3G28730	1.68805	1.45379	high mobility group	AT3G28730.1	AT3G28730.1	AT3G28730	1827		Color2 [DarkGray]	1	4					-1	+	ACINUS_TD_YFP_TD	11	11	11	24.9	24.9	24.9	71.645	0	59.776	1737600000	28	21	1417700	2914100	4459400	5048300	3431300	8383400	547510	731040	569420	763830	1056500	1137000	1.68805	0.0350635	1.45379	0.608024	23.634
377	+	AT5G44180	1.48246	1.44844	Homeodomain-like transcriptional regulator;Homeodomain-like transcriptional regulator	AT5G44180.1;AT5G44180.2	AT5G44180.1;AT5G44180.2	AT5G44180	3144		Color2 [DarkGray]	1	4					-1	+	ACINUS_TD_YFP_TD	4	4	4	3.8	3.8	3.8	190.38	0	7.2569	230780000	77	13	34249	207830	45302	214110	205620	225120	0	0	0	13417	13586	60125	1.48246	0.0394641	1.44844	0.590538	21.998
378	+	AT3G13790	3.29541	1.42859	Glycosyl hydrolases family 32 protein;Glycosyl hydrolases family 32 protein	AT3G13790.2;AT3G13790.1	AT3G13790.2;AT3G13790.1	AT3G13790	1629		Color2 [DarkGray]	1	4					-1	+	ACINUS_TD_YFP_TD	6	6	6	13.3	13.3	13.3	65.953	0	14.403	533480000	29	25	818950	961420	1397000	2236600	1791900	1511700	151480	295440	229270	117200	660060	280620	3.29541	0.0236688	1.42859	0.667851	22.3942
379	+	AT2G19270	3.56295	1.4137	CONTAINS InterPro DOMAIN/s: Mitotic checkpoint protein PRCC, C-terminal (InterPro:IPR018800);Has 930 Blast hits to 533 proteins in 146 species: Archae - 0;Bacteria - 18;Metazoa - 327;Fungi - 143;Plants - 61;Viruses - 0;Other Eukaryotes - 381 (sourc	AT2G19270.1	AT2G19270.1	AT2G19270	1012		Color2 [DarkGray]	1	4					-1	+	ACINUS_TD_YFP_TD	7	7	7	31.5	31.5	31.5	39.016	0	12.454	1507500000	13	19	3292800	5007800	7262000	10082000	10097000	9241000	0	0	0	455910	388330	441080	3.56295	0.0236174	1.4137	0.66763	23.966
380	+	AT3G22380	3.04822	1.38773	time for coffee;time for coffee	AT3G22380.1;AT3G22380.2	AT3G22380.1;AT3G22380.2	AT3G22380	1762		Color2 [DarkGray]	1	4					-1	+	ACINUS_TD_YFP_TD	20	20	20	19.7	19.7	19.7	164.45	0	40.804	2619200000	60	63	3583200	4630600	5446500	4132000	3744400	3206500	481830	417910	215980	833000	883050	925830	3.04822	0.0291203	1.38773	0.643489	24.4087
381	+	AT2G25970	3.14801	1.37052	KH domain-containing protein	AT2G25970.1	AT2G25970.1	AT2G25970	1091		Color2 [DarkGray]	1	4					-1	+	ACINUS_TD_YFP_TD	17	16	16	37.8	36.7	36.7	64.606	0	140.32	6896600000	19	120	21071000	21924000	21800000	22044000	16585000	12904000	847570	505730	483510	5243600	4653700	5625700	3.14801	0.0299299	1.37052	0.638741	25.7881
382	+	AT5G59970	2.7381	1.36057	Histone superfamily protein;Histone superfamily protein;Histone superfamily protein;Histone superfamily protein;Histone superfamily protein;histone H4;Histone superfamily protein;Histone superfamily protein;Histone superfamily protein;Hi	AT5G59970.1;AT5G59690.1;AT3G53730.1;AT3G46320.1;AT3G45930.1;AT2G28740.1;AT1G07820.2;AT1G07820.1;AT1G07660.1;AT1G07660.2	AT5G59970.1;AT5G59690.1;AT3G53730.1;AT3G46320.1;AT3G45930.1;AT2G28740.1;AT1G07820.2;AT1G07820.1;AT1G07660.1;AT1G07660.2	AT5G59970	102		Color2 [DarkGray]	1	4					-1	+	ACINUS_TD_YFP_TD	11	11	11	57.3	57.3	57.3	11.409	0	32.769	33974000000	6	205	278120000	431390000	689750000	340230000	375350000	436340000	56832000	49511000	25740000	106480000	117680000	80073000	2.7381	0.03183	1.36057	0.622632	28.1016
383	+	AT3G12280	3.70137	1.35518	retinoblastoma-related 1;retinoblastoma-related 1	AT3G12280.2;AT3G12280.1	AT3G12280.2;AT3G12280.1	AT3G12280	1598		Color2 [DarkGray]	1	4					-1	+	ACINUS_TD_YFP_TD	10	10	10	13.3	13.3	13.3	112.09	0	18.868	597120000	61	27	485490	904240	1130500	630270	751940	710830	0	0	9398.2	132500	204810	149760	3.70137	0.0291809	1.35518	0.644148	21.8497
384	+	AT5G53330	2.9872	1.35066	Ubiquitin-associated/translation elongation factor EF1B protein	AT5G53330.1	AT5G53330.1	AT5G53330	3248		Color2 [DarkGray]	1	4					-1	+	ACINUS_TD_YFP_TD	8	8	8	46.2	46.2	46.2	24.276	0	23.328	1402400000	15	29	3496300	3713400	4183500	3232200	3350200	3198100	0	0	0	798910	918800	972630	2.9872	0.0317724	1.35066	0.625861	24.4983
385	+	AT1G17070	2.50639	1.35018	GC-rich sequence DNA-binding factor-like protein with Tuftelin interacting domain	AT1G17070.1	AT1G17070.1	AT1G17070	258		Color2 [DarkGray]	1	4					-1	+	ACINUS_TD_YFP_TD	10	10	10	17.3	17.3	17.3	96.883	0	40.74	1081700000	44	28	774930	809910	1260200	1560900	2296100	2126200	0	0	0	336480	319430	390600	2.50639	0.0348867	1.35018	0.610393	23.4435
386	+	AT2G06990	2.75334	1.34663	RNA helicase, ATP-dependent, SK12/DOB1 protein	AT2G06990.1	AT2G06990.1	AT2G06990	953		Color2 [DarkGray]	1	4					-1	+	ACINUS_TD_YFP_TD	15	15	15	20.2	20.2	20.2	111.89	0	30.973	1589400000	57	52	675290	882490	924220	2182100	1836600	1697600	58951	123440	68672	494750	607340	486150	2.75334	0.0332339	1.34663	0.61727	22.8765
387	+	AT5G23510	1.6907	1.34179	unknown protein;BEST Arabidopsis thaliana protein match is: unknown protein (TAIR:AT5G23490.1);Has 35333 Blast hits to 34131 proteins in 2444 species: Archae - 798;Bacteria - 22429;Metazoa - 974;Fungi - 991;Plants - 531;Viruses - 0;Other Eukaryote	AT5G23510.1;AT5G23510.2	AT5G23510.1;AT5G23510.2	AT5G23510	2981		Color2 [DarkGray]	1	4					-1	+	ACINUS_TD_YFP_TD	4	4	4	19.6	19.6	19.6	30.061	0	10.54	225340000	13	5	1736700	2438300	2904200	1051600	841970	1662200	0	0	0	165060	123100	837930	1.6907	0.044794	1.34179	0.568506	22.3682
388	+	AT2G17870	2.47932	1.32006	cold shock domain protein 3	AT2G17870.1	AT2G17870.1	AT2G17870	996		Color2 [DarkGray]	1	4					-1	+	ACINUS_TD_YFP_TD	6	6	6	32.6	32.6	32.6	29.564	0	19.925	1246200000	18	15	404620	404030	538610	1014100	1140600	803470	676730	1871100	560690	396110	475920	912930	2.47932	0.0380039	1.32006	0.597099	23.9959
389	+	AT1G01510	1.8549	1.30837	NAD(P)-binding Rossmann-fold superfamily protein	AT1G01510.1	AT1G01510.1	AT1G01510	8		Color2 [DarkGray]	1	4					-1	+	ACINUS_TD_YFP_TD	8	8	8	19.3	19.3	19.3	70.149	0	18.134	704530000	28	22	575900	505560	756350	2981500	3049900	2910000	121670	311080	228540	1203600	706390	901460	1.8549	0.0461394	1.30837	0.565578	21.9173
390	+	AT5G38840	2.8686	1.2944	SMAD/FHA domain-containing protein	AT5G38840.1	AT5G38840.1	AT5G38840	3083		Color2 [DarkGray]	1	4					-1	+	ACINUS_TD_YFP_TD	10	10	10	25.3	25.3	25.3	82.118	0	52.717	2100600000	32	47	1024700	990840	2215300	2057900	2329000	1655300	72380	69885	38254	355560	420740	349490	2.8686	0.037622	1.2944	0.598502	23.8292
391	+	AT4G36020	2.88309	1.27176	cold shock domain protein 1	AT4G36020.1	AT4G36020.1	AT4G36020	2584		Color2 [DarkGray]	1	4					-1	+	ACINUS_TD_YFP_TD	6	6	6	33.1	33.1	33.1	30.087	0	23.08	583970000	16	12	2461500	3730800	2695300	7014900	7361900	6594200	417910	846960	98019	1269200	2595100	1412700	2.88309	0.0399458	1.27176	0.589189	22.4585
392	+	AT4G38680	3.29436	1.25764	glycine rich protein 2	AT4G38680.1	AT4G38680.1	AT4G38680	2623		Color2 [DarkGray]	1	4					-1	+	ACINUS_TD_YFP_TD	4	4	4	36	36	36	19.153	0	32.338	14025000000	10	44	2686300	2902300	2387400	6384300	7640900	7113300	19052000	18311000	14806000	2257900	1984900	1848300	3.29436	0.0396953	1.25764	0.592524	28.2342
393	+	AT3G01200	3.02472	1.23341	PPDK regulatory protein 2;PPDK regulatory protein;PPDK regulatory protein	AT3G01200.1;AT4G21210.2;AT4G21210.1	AT3G01200.1;AT4G21210.2;AT4G21210.1	AT3G01200	1412		Color2 [DarkGray]	1	4					-1	+	ACINUS_TD_YFP_TD	2	2	2	5.6	5.6	5.6	41.386	0	3.5524	60511000	18	3	0	326220	0	914680	974140	1146700	0	0	0	0	0	0	3.02472	0.0431027	1.23341	0.576053	20.7292
394	+	AT1G55250	2.879	1.21096	histone mono-ubiquitination 2;histone mono-ubiquitination 2	AT1G55250.3;AT1G55250.1;AT1G55250.2;AT1G55250.4	AT1G55250.3;AT1G55250.1	AT1G55250	616		Color2 [DarkGray]	1	4					-1	+	ACINUS_TD_YFP_TD	16	16	16	26	26	26	103.22	0	41.708	2544400000	57	57	478140	1859700	2418200	768110	755820	661650	720050	36480	533250	195670	140740	179290	2.879	0.0473684	1.21096	0.562899	23.6022
395	+	AT1G43170	3.37978	1.18005	ribosomal protein 1;ribosomal protein 1;ribosomal protein 1;ribosomal protein 1;ribosomal protein 1;ribosomal protein 1;ribosomal protein 1;ribosomal protein 1;ribosomal protein 1	AT1G43170.9;AT1G43170.8;AT1G43170.7;AT1G43170.6;AT1G43170.5;AT1G43170.3;AT1G43170.2;AT1G43170.1;AT1G43170.4	AT1G43170.9;AT1G43170.8;AT1G43170.7;AT1G43170.6;AT1G43170.5;AT1G43170.3;AT1G43170.2;AT1G43170.1;AT1G43170.4	AT1G43170	494		Color2 [DarkGray]	1	4					-1	+	ACINUS_TD_YFP_TD	26	26	21	58.4	58.4	47.3	44.559	0	107.99	69554000000	25	251	77413000	74003000	92165000	183410000	187750000	158910000	26314000	41197000	20462000	59748000	57772000	40087000	3.37978	0.0491045	1.18005	0.559459	28.6662
[truncated: 11 more columns]

## Sheet: 4PNN-TD
	This table list is PNN-TD enriched protein, enriched at protein-level, with S0=2, FDR cut off 0.05.
			(-log10)	(log2)
No#	Significant	Acc#	p value	Difference	Fasta headers	Protein IDs	Majority protein IDs		id		Symbol color	Symbol type	Symbol size	Show label	Only identified by site	Reverse	Potential contaminant	Taxonomy IDs	Student's T-test Significant PNN-TD_YFP-TD	Student's T-test significant	Peptides	Razor + unique peptides	Unique peptides	Sequence coverage [%]	Unique + razor sequence coverage [%]	Unique sequence coverage [%]	Mol. weight [kDa]	Q-value	Score	Intensity	iBAQ peptides	MS/MS count	iBAQ PNN-TD 1	iBAQ PNN-TD 2	iBAQ PNN-TD 3	iBAQ YFP-TD 1	iBAQ YFP-TD 2	iBAQ YFP-TD 3	iBAQ	-Log Student's T-test p-value PNN-TD_YFP-TD	Student's T-test q-value PNN-TD_YFP-TD	Student's T-test Difference PNN-TD_YFP-TD	Student's T-test Test statistic PNN-TD_YFP-TD	LFQ intensity PNN-TD 1	LFQ intensity PNN-TD 2	LFQ intensity PNN-TD 3	LFQ intensity YFP-TD 1	LFQ intensity YFP-TD 2	LFQ intensity YFP-TD 3
1	+	AT5G58040	3.90535	7.28149	homolog of yeast FIP1 [V]	AT5G58040.1	AT5G58040.1	AT5G58040	3015		Color2 [DarkGray]	1	4					-1	+	PNN-TD_YFP-TD	25	25	25	33.3	33.3	33.3	133.44	0	188.32	1633700000	60	79	4335100	2290300	1573900	72007	51510	40277	8363200	3.90535	0	7.28149	2.91836	26.5069	26.2524	25.1641	18.914	19.0183	18.1466
2	+	AT3G13200	3.39235	7.19613	Cwf15 / Cwc15 cell cycle control family protein	AT3G13200.1	AT3G13200.1	AT3G13200	1467		Color2 [DarkGray]	1	4					-1	+	PNN-TD_YFP-TD	17	17	17	49.6	49.6	49.6	27.032	0	136.33	2126900000	12	43	16415000	16733000	9448100	213110	435950	118340	42928000	3.39235	0	7.19613	2.70384	27.5482	27.9956	26.1817	20.5847	19.3271	20.2253
3	+	AT4G37120	4.22117	7.04703	Pre-mRNA splicing Prp18-interacting factor	AT4G37120.1;AT3G45950.1	AT4G37120.1	AT4G37120	2395		Color2 [DarkGray]	1	4					-1	+	PNN-TD_YFP-TD	31	31	25	58.4	58.4	50.6	62.056	0	270.92	2751300000	27	87	11567000	9469000	6944900	139830	388700	230640	28740000	4.22117	0	7.04703	2.93805	27.0996	27.2964	26.2707	19.6155	20.3316	19.5785
4	+	AT1G24706	3.72841	6.65956	THO2;THO2	AT1G24706.1;AT1G24706.2	AT1G24706.1;AT1G24706.2	AT1G24706	328		Color2 [DarkGray]	1	4					-1	+	PNN-TD_YFP-TD	46	46	46	24.6	24.6	24.6	205.72	0	323.31	3099900000	89	111	4971900	3714200	1588000	73316	56169	65003	10469000	3.72841	0	6.65956	2.66148	27.5166	27.2317	25.9562	20.2201	19.9965	20.5092
5	+	AT5G02770	4.55775	6.51817	unknown protein;Has 469 Blast hits to 336 proteins in 126 species: Archae - 0;Bacteria - 54;Metazoa - 249;Fungi - 22;Plants - 47;Viruses - 0;Other Eukaryotes - 97 (source: NCBI BLink).	AT5G02770.1	AT5G02770.1	AT5G02770	2455		Color2 [DarkGray]	1	4					-1	+	PNN-TD_YFP-TD	16	16	16	51.4	51.4	51.4	22.779	0	162.55	1010400000	11	49	11469000	10388000	6686000	364030	297760	218410	29422000	4.55775	0	6.51817	2.83007	26.2889	26.3257	25.4597	19.5828	19.2907	19.6462
6	+	AT2G29210	5.2493	6.26727	splicing factor PWI domain-containing protein	AT2G29210.1	AT2G29210.1	AT2G29210	1045		Color2 [DarkGray]	1	4					-1	+	PNN-TD_YFP-TD	11	11	11	12.5	12.5	12.5	100.48	0	91.909	903790000	44	41	1917700	3278900	2300100	155580	103490	87873	7843700	5.2493	0	6.26727	2.85473	26.6143	26.9214	26.2797	20.2275	20.4422	20.3439
7	+	AT1G15200	3.90904	6.22356	PNN_TD_VENUS|PNN_TD_VENUS;protein-protein interaction regulator family protein;protein-protein interaction regulator family protein	AT1G15200	AT1G15200	AT1G15200	3251		Color2 [DarkGray]	1	4					-1	+	PNN-TD_YFP-TD	79	79	47	67.6	67.6	39	115.34	0	323.31	87693000000	49	517	140500000	128770000	69495000	877020	1080900	600080	341330000	3.90904	0	6.22356	2.56936	32.0573	32.9263	31.7126	25.5924	26.3338	26.0993
8	+	AT2G44710	4.33745	6.09819	RNA-binding (RRM/RBD/RNP motifs) family protein	AT2G44710.1	AT2G44710.1	AT2G44710	1242		Color2 [DarkGray]	1	4					-1	+	PNN-TD_YFP-TD	35	35	35	47.2	47.2	47.2	89.817	0	305.77	2687600000	42	114	6148600	4302100	2758300	216800	123470	265660	13549000	4.33745	0	6.09819	2.62588	27.1676	26.9113	26.4092	21.0993	20.7946	20.2996
9	+	AT1G77180	3.42977	6.05043	chromatin protein family;chromatin protein family;chromatin protein family	AT1G77180.1;AT1G77180.2;AT1G77180.3	AT1G77180.1;AT1G77180.2;AT1G77180.3	AT1G77180	760		Color2 [DarkGray]	1	4					-1	+	PNN-TD_YFP-TD	40	40	40	57.9	57.9	57.9	69.422	0	323.31	9589900000	32	166	72683000	57402000	31756000	541020	887970	539150	163810000	3.42977	0	6.05043	2.37835	29.0558	28.9493	27.7147	23.0254	22.6492	21.894
10	+	AT3G63400	3.73199	5.97097	Cyclophilin-like peptidyl-prolyl cis-trans isomerase family protein;Cyclophilin-like peptidyl-prolyl cis-trans isomerase family protein;Cyclophilin-like peptidyl-prolyl cis-trans isomerase family protein	AT3G63400.1;AT3G63400.3;AT3G63400.2	AT3G63400.1;AT3G63400.3;AT3G63400.2	AT3G63400	1932		Color2 [DarkGray]	1	4					-1	+	PNN-TD_YFP-TD	16	16	16	24.6	24.6	24.6	63.54	0	126.31	3198300000	22	51	34626000	23059000	13204000	903620	618260	398270	72809000	3.73199	0	5.97097	2.4378	28.0152	27.5505	26.5949	21.4502	21.6824	21.1151
11	+	AT1G25682	2.3689	5.96811	Family of unknown function (DUF572)	AT1G25682.1	AT1G25682.1	AT1G25682	331		Color2 [DarkGray]	1	4					-1	+	PNN-TD_YFP-TD	4	4	4	14.2	14.2	14.2	35.053	0	24.409	512760000	18	5	553250	246060	140180	18316	0	0	939490	2.3689	0	5.96811	1.97532	28.3874	26.3369	25.9546	22.276	20.0286	20.47
12	+	AT5G47430	3.40509	5.94143	DWNN domain, a CCHC-type zinc finger;DWNN domain, a CCHC-type zinc finger;DWNN domain, a CCHC-type zinc finger	AT5G47430.1;AT5G47430.3;AT5G47430.2	AT5G47430.1;AT5G47430.3;AT5G47430.2	AT5G47430	2895		Color2 [DarkGray]	1	4					-1	+	PNN-TD_YFP-TD	17	17	15	25.8	25.8	24.1	99.082	0	188.82	803640000	35	42	4502600	3072100	1969200	144580	122340	15000	9543900	3.40509	0	5.94143	2.33729	25.7212	25.5551	24.5805	20.1493	19.0657	18.8176
13	+	AT1G09770	4.06655	5.94072	cell division cycle 5	AT1G09770.1	AT1G09770.1	AT1G09770	129		Color2 [DarkGray]	1	4					-1	+	PNN-TD_YFP-TD	74	74	74	76.4	76.4	76.4	95.766	0	323.31	12752000000	48	306	47303000	31531000	16296000	769330	382990	260340	96542000	4.06655	0	5.94072	2.50914	28.486	28.4244	27.4811	22.5034	22.153	21.9129
14	+	AT1G10580	3.61869	5.68619	Transducin/WD40 repeat-like superfamily protein	AT1G10580.1	AT1G10580.1	AT1G10580	142		Color2 [DarkGray]	1	4					-1	+	PNN-TD_YFP-TD	15	15	15	33.5	33.5	33.5	65.127	0	121.2	975970000	29	40	2393400	2834100	1638700	148170	100840	65532	7014300	3.61869	0	5.68619	2.31396	25.2216	26.5593	25.8721	20.6748	19.8618	20.0578
15	+	AT3G55770	3.73639	5.65573	GATA type zinc finger transcription factor family protein;GATA type zinc finger transcription factor family protein;GATA type zinc finger transcription factor family protein;GATA type zinc finger transcription factor family protein;GATA type zinc	AT3G55770.5;AT3G55770.4;AT3G55770.3;AT3G55770.2;AT3G55770.1;AT3G55770.7;AT3G55770.6	AT3G55770.5;AT3G55770.4;AT3G55770.3;AT3G55770.2;AT3G55770.1;AT3G55770.7	AT3G55770	1834		Color2 [DarkGray]	1	4					-1	+	PNN-TD_YFP-TD	3	3	3	18.1	18.1	18.1	21.663	0	19.808	261780000	14	5	6753700	6926500	3577100	0	219640	170290	17257000	3.73639	0	5.65573	2.33273	26.2876	26.2577	25.7879	21.236	20.136	19.994
16	+	AT4G38680	1.25285	5.48077	glycine rich protein 2	AT4G38680.1	AT4G38680.1	AT4G38680	2413		Color2 [DarkGray]	1	4					-1	+	PNN-TD_YFP-TD	3	3	3	33	33	33	19.153	0	36.462	1272400000	10	36	2927000	1778400	807920	293840	7038600	4694500	5807200	1.25285	0.001	5.48077	1.3521	28.3815	28.3262	27.3485	26.5892	20.4515	20.5732
17	+	AT1G06230	3.22156	5.3859	global transcription factor group E4;global transcription factor group E4;global transcription factor group E4	AT1G06230.3;AT1G06230.2;AT1G06230.1	AT1G06230.3;AT1G06230.2;AT1G06230.1	AT1G06230	75		Color2 [DarkGray]	1	4					-1	+	PNN-TD_YFP-TD	28	28	28	44	44	44	84.094	0	206.28	1148400000	40	60	2185100	6672000	4162300	93433	0	69357	13182000	3.22156	0	5.3859	2.11388	25.1401	26.9401	26.157	20.972	20.3877	20.7198
18	+	AT3G25840	3.34036	5.38189	Protein kinase superfamily protein;Protein kinase superfamily protein	AT3G25840.1;AT3G25840.2;AT3G53640.1	AT3G25840.1;AT3G25840.2	AT3G25840	1642		Color2 [DarkGray]	1	4					-1	+	PNN-TD_YFP-TD	22	22	22	22.2	22.2	22.2	107.99	0	158.31	917690000	42	44	6683800	4594800	2509000	52633	0	65478	13853000	3.34036	0	5.38189	2.14405	26.3257	25.8213	24.9347	20.0615	19.9496	20.9249
19	+	AT2G02160	3.39951	5.31717	CCCH-type zinc finger family protein	AT2G02160.1	AT2G02160.1	AT2G02160	836		Color2 [DarkGray]	1	4					-1	+	PNN-TD_YFP-TD	14	14	14	23.8	23.8	23.8	75.831	0	113.25	1225800000	33	39	3620000	2604400	1195900	131700	231430	75145	7627200	3.39951	0	5.31717	2.13827	26.8229	26.4807	25.444	20.8493	20.5376	21.4091
20	+	AT1G60650	2.48731	5.28257	RNA-binding (RRM/RBD/RNP motifs) family protein with retrovirus zinc finger-like domain;RNA-binding (RRM/RBD/RNP motifs) family protein with retrovirus zinc finger-like domain	AT1G60650.2;AT1G60650.1	AT1G60650.2;AT1G60650.1	AT1G60650	585		Color2 [DarkGray]	1	4					-1	+	PNN-TD_YFP-TD	14	14	14	47.9	47.9	47.9	34.397	0	96.42	535690000	15	34	2677400	2255300	957630	467310	344050	53624	5890300	2.48731	0	5.28257	1.86051	26.3794	26.0127	24.7441	21.0562	21.1565	19.0757
21	+	AT1G06220	2.54181	5.2696	Ribosomal protein S5/Elongation factor G/III/V family protein;Ribosomal protein S5/Elongation factor G/III/V family protein	AT1G06220.2;AT1G06220.1	AT1G06220.2;AT1G06220.1	AT1G06220	74		Color2 [DarkGray]	1	4					-1	+	PNN-TD_YFP-TD	28	28	11	39	39	17.6	110.44	0	262.55	2164800000	50	78	10011000	11486000	6377300	888000	236740	184580	29183000	2.54181	0	5.2696	1.87574	26.564	27.4036	26.4655	22.9236	21.3668	20.334
22	+	AT3G06480	2.63802	5.26151	DEAD box RNA helicase family protein	AT3G06480.1	AT3G06480.1	AT3G06480	1363		Color2 [DarkGray]	1	4					-1	+	PNN-TD_YFP-TD	34	26	25	37.9	34.2	32.9	119.56	0	298.02	1766100000	55	73	3794100	3825000	2138500	172530	233460	24601	10188000	2.63802	0	5.26151	1.90533	26.764	26.5989	25.9301	21.8647	21.9091	19.7346
23	+	AT3G12640	3.41299	5.22081	RNA binding (RRM/RBD/RNP motifs) family protein	AT3G12640.1	AT3G12640.1	AT3G12640	1461		Color2 [DarkGray]	1	4					-1	+	PNN-TD_YFP-TD	23	23	23	40.3	40.3	40.3	70.098	0	172.97	2363100000	31	69	13748000	11430000	4277300	275160	293570	115970	30140000	3.41299	0	5.22081	2.11023	27.3144	27.3178	25.9359	21.772	21.4082	21.7254
24	+	AT5G64270	3.36	5.1941	splicing factor, putative	AT5G64270.1	AT5G64270.1	AT5G64270	3092		Color2 [DarkGray]	1	4					-1	+	PNN-TD_YFP-TD	24	24	24	22.3	22.3	22.3	141.45	0	190.39	1116600000	61	55	2327400	1470100	1060300	93835	43514	49993	5045100	3.36	0	5.1941	2.08879	25.907	25.8568	25.1311	20.6066	21.0605	19.6455
25	+	AT4G20440	2.80876	5.13021	small nuclear ribonucleoprotein associated protein B;small nuclear ribonucleoprotein associated protein B;small nuclear ribonucleoprotein associated protein B;small nuclear ribonucleoprotein associated protein B;Small nuclear ribonucleoprotein fam	AT4G20440.4;AT4G20440.3;AT4G20440.2;AT4G20440.1;AT5G44500.2;AT5G44500.1	AT4G20440.4;AT4G20440.3;AT4G20440.2;AT4G20440.1;AT5G44500.2;AT5G44500.1	AT4G20440	2154		Color2 [DarkGray]	1	4					-1	+	PNN-TD_YFP-TD	5	5	5	24.1	24.1	24.1	27.139	0	50.771	397540000	16	20	8281100	10508000	4870200	0	708410	0	24368000	2.80876	0	5.13021	1.92226	25.9319	26.2788	25.1558	21.3243	19.5017	21.1499
26	+	AT2G28390	3.32125	5.06957	SAND family protein	AT2G28390.1	AT2G28390.1	AT2G28390	1037		Color2 [DarkGray]	1	4					-1	+	PNN-TD_YFP-TD	3	3	3	5.1	5.1	5.1	66.923	0	20.574	191040000	28	8	1176600	2853300	1469200	0	0	0	5499000	3.32125	0	5.06957	2.03923	25.0177	26.1892	25.2619	21.0768	20.0353	20.1481
27	+	AT3G21290	3.55591	5.04462	dentin sialophosphoprotein-related	AT3G21290.1	AT3G21290.1	AT3G21290	1594		Color2 [DarkGray]	1	4					-1	+	PNN-TD_YFP-TD	14	14	14	16.7	16.7	16.7	130.75	0	109.95	407720000	59	19	833050	994140	532080	5203.4	55418	0	2414700	3.55591	0	5.04462	2.08369	25.8251	25.7542	24.9956	20.4228	21.0729	19.9454
28	+	AT1G07360	2.52564	5.03259	CCCH-type zinc fingerfamily protein with RNA-binding domain	AT1G07360.1;AT5G07060.2;AT5G07060.1	AT1G07360.1	AT1G07360	93		Color2 [DarkGray]	1	4					-1	+	PNN-TD_YFP-TD	13	13	7	25.2	25.2	15.4	53.587	0	89.025	1005700000	22	27	5567500	5276200	2961800	381200	243580	116570	14547000	2.52564	0	5.03259	1.8098	26.6404	26.8446	25.6577	22.6707	21.0257	20.3486
29	+	AT1G31870	3.37926	4.99598	unknown protein;FUNCTIONS IN: molecular_function unknown;INVOLVED IN: biological_process unknown;LOCATED IN: cytosol, nucleus;EXPRESSED IN: 25 plant structures;EXPRESSED DURING: 15 growth stages;CONTAINS InterPro DOMAIN/s: Protein of unknown functio	AT1G31870.2;AT1G31870.1	AT1G31870.2;AT1G31870.1	AT1G31870	387		Color2 [DarkGray]	1	4					-1	+	PNN-TD_YFP-TD	7	7	7	15.2	15.2	15.2	64.659	0	75.306	829110000	33	26	4718000	3787400	1278800	119260	0	97734	9784300	3.37926	0	4.99598	2.02859	26.4761	26.4434	25.7204	21.6363	20.4348	21.5809
30	+	AT4G28480	2.58002	4.99562	DNAJ heat shock family protein;DNAJ heat shock family protein	AT4G28480.2;AT4G28480.1;AT5G01390.3;AT5G01390.2;AT5G01390.4;AT3G08910.1;AT5G01390.1	AT4G28480.2;AT4G28480.1	AT4G28480	2257		Color2 [DarkGray]	1	4					-1	+	PNN-TD_YFP-TD	3	3	3	19	19	19	31.825	0	16.965	356320000	13	3	417020	522600	421490	9383100	2321000	2052200	1361100	2.58002	0	4.99562	1.81704	25.3999	25.722	25.4117	21.9414	20.1581	19.4472
31	+	AT2G45640	2.84165	4.98304	SIN3 associated polypeptide P18;SIN3 associated polypeptide P18	AT2G45640.1;AT2G45640.2	AT2G45640.1;AT2G45640.2	AT2G45640	1252		Color2 [DarkGray]	1	4					-1	+	PNN-TD_YFP-TD	16	16	16	69.7	69.7	69.7	17.164	0	133.9	4813800000	10	77	138210000	47722000	32906000	600030	411880	406900	220260000	2.84165	0	4.98304	1.8898	28.8196	27.7596	26.6387	22.6223	22.9402	22.7062
32	+	AT5G14610	3.3767	4.9649	DEAD box RNA helicase family protein;DEAD box RNA helicase family protein	AT5G14610.2;AT5G14610.1	AT5G14610.2;AT5G14610.1	AT5G14610	2594		Color2 [DarkGray]	1	4					-1	+	PNN-TD_YFP-TD	21	11	11	43.1	29.9	29.9	69.195	0	87.92	507860000	41	23	1459200	1795000	838600	0	167160	128250	4092900	3.3767	0	4.9649	2.01776	25.5842	25.8531	24.9429	21.0129	19.7707	20.7018
33	+	AT5G13020	2.52566	4.92624	Emsy N Terminus (ENT)/ plant Tudor-like domains-containing protein	AT5G13020.1	AT5G13020.1	AT5G13020	2562		Color2 [DarkGray]	1	4					-1	+	PNN-TD_YFP-TD	14	14	14	46.1	46.1	46.1	43.652	0	107.04	547600000	23	25	5244100	4689200	2700100	221050	142240	58945	12997000	2.52566	0	4.92624	1.78214	25.6828	26.6988	24.5408	20.4158	21.5848	20.1431
34	+	AT5G19960	3.90661	4.90708	RNA-binding (RRM/RBD/RNP motifs) family protein	AT5G19960.1	AT5G19960.1	AT5G19960	2669		Color2 [DarkGray]	1	4					-1	+	PNN-TD_YFP-TD	9	9	9	25.2	25.2	25.2	38.678	0	64.248	430020000	22	26	3636400	3341100	2070500	0	0	48217	9048100	3.90661	0	4.90708	2.10299	25.8899	25.581	24.7959	20.3811	20.5397	20.6248
35	+	AT2G27285	3.3356	4.88249	Coiled-coil domain-containing protein 55 (DUF2040)	AT2G27285.1;AT1G55928.1;AT2G27280.1	AT2G27285.1	AT2G27285	1026		Color2 [DarkGray]	1	4					-1	+	PNN-TD_YFP-TD	13	13	13	38.7	38.7	38.7	38.084	0	86.292	504990000	14	21	1451600	935900	823410	0	0	231780	3210900	3.3356	0	4.88249	1.98143	26.3072	25.9212	25.2503	20.3026	21.0365	21.4922
36	+	AT4G26450	1.91727	4.83492	unknown protein;Has 614 Blast hits to 492 proteins in 137 species: Archae - 0;Bacteria - 94;Metazoa - 255;Fungi - 76;Plants - 69;Viruses - 0;Other Eukaryotes - 120 (source: NCBI BLink).	AT4G26450.1	AT4G26450.1	AT4G26450	2229		Color2 [DarkGray]	1	4					-1	+	PNN-TD_YFP-TD	22	22	22	44.2	44.2	44.2	77.532	0	166.61	549120000	39	37	1637400	972050	787050	138750	99910	162210	3396500	1.91727	0.00156522	4.83492	1.55468	25.4375	24.9922	22.0029	18.9599	19.8241	19.1438
37	+	AT1G32490	1.89499	4.82537	RNA helicase family protein;RNA helicase family protein	AT1G32490.1;AT1G32490.2;AT2G35340.1	AT1G32490.1;AT1G32490.2	AT1G32490	397		Color2 [DarkGray]	1	4					-1	+	PNN-TD_YFP-TD	18	17	17	19.9	19.1	19.1	118.83	0	145.09	772810000	62	31	2268400	1379400	774360	10568	50782	61036	4544600	1.89499	0.00154286	4.82537	1.54436	26.3612	25.2761	22.6163	19.9198	19.6444	20.2134
38	+	AT4G28990	3.01894	4.80873	RNA-binding protein-related;RNA-binding protein-related	AT4G28990.1;AT4G28990.2	AT4G28990.1;AT4G28990.2	AT4G28990	2264		Color2 [DarkGray]	1	4					-1	+	PNN-TD_YFP-TD	4	4	4	16.1	16.1	16.1	39.782	0	26.941	260790000	18	20	4142800	2092000	1750500	371300	175680	54871	8587100	3.01894	0	4.80873	1.88418	26.0838	25.3575	24.8824	21.3753	20.6283	19.8939
39	+	AT5G41770	3.66851	4.79414	crooked neck protein, putative / cell cycle protein, putative	AT5G41770.1;AT5G45990.1;AT3G13210.1;AT3G51110.1	AT5G41770.1	AT5G41770	2831		Color2 [DarkGray]	1	4					-1	+	PNN-TD_YFP-TD	25	25	24	29.2	29.2	27	84.527	0	212.58	1105200000	37	51	2500200	5724000	1742600	612250	167130	162470	10909000	3.66851	0	4.79414	2.01904	25.4411	26.5681	25.7697	21.4549	21.0521	20.8896
[truncated: 285 more rows]

## Sheet: 5SR45-TD
	This table list is SR45-TD enriched protein, enriched at protein-level, with S0=2, FDR cut off 0.05.
			(-log10)	(log2)
[truncated: 256 more rows]

## Sheet: 6ACINUS_noRSB_TD
This table list is comparing ACINUS-TD vs ACINUSΔRSB-TD.						Proteins were enriched at protein level.
[truncated: 271 more rows]
[truncated: 9 more columns]

## Sheet: 7ACINUS-TD peptide level
This table list is ACINUS-TD enriched protein, enriched at Peptide-level.							Ratio: ACINUS-TD/YFP-TD
[truncated: 173 more rows]

[truncated: 2 more sheets: 8InterPro Results, 9InterPro Counts]
